# Supplementary material for: High resolution assembly and characterization of genomes of Canadian isolates of Salmonella Enteritidis
Source: BMC Genomics. 2014 Aug 25;15(1):713. doi: 10.1186/1471-2164-15-713 (PMC4165908; doi:10.1186/1471-2164-15-713)
Supplement: Supplementary file 2 — Additional file 2: Gene composition of Salmonella Enteritidis chromosome. Annotations of 11 Canadian field isolates of Salmonella Enteritidis (SE) were carried out using three different software, namely Xbase, BaSys and RAST (see under Methods). All the coding sequences identified by the annotation software were compiled and compared. Genes or putative coding sequences present in all field genomes were identified as core genome while those present in 10 or fewer genomes were identified as accessory genome. Annotation of the P125109 genome has been included for comparison but was not considered in calculating size of the core and accessory genomes of the Canadian isolates. (XLSX 3 MB) [file 12864_2013_6436_MOESM2_ESM.xlsx]

## Sheet: Sheet5
Ref Strain P125109				SE 1				SE 2				SE 3				SE 4				SE 5				SE 6				SE 7				SE 8				SE 9				SE 10				SE 11				Pan genome
Locus Tag	Gene Location	Gene Name	Function	Locus Tag	Gene Location	Gene Name	Function	Locus Tag	Gene Location	Gene Name	Function	Locus Tag	Gene Location	Gene Name	Function	Locus Tag	Gene Location	Gene Name	Function	Locus Tag	Location	Gene Name	Function	Locus Tag	Gene Location	Gene Name	Function	Locus Tag	Gene Location	Gene Name	Function	Locus Tag	Gene Location	Gene Name	Function	Locus Tag	Gene Location	Gene Name	Function	Locus Tag	Gene Location	Gene Name	Function	Locus Tag	Gene Location	Gene Name	Function	Core	Accessory
P125109_0001	101..2563	thrA	bifunctional aspartokinase I/homeserine dehydrogenase I	SE 1_0001	101..2563	thrA	bifunctional aspartokinase I/homeserine dehydrogenase I	SE 2_0001	101..2563	thrA	bifunctional aspartokinase I/homeserine dehydrogenase I	SE 3_0001	50..2512	thrA	bifunctional aspartokinase I/homeserine dehydrogenase I	SE 4_0001	485..2947	thrA	bifunctional aspartokinase I/homeserine dehydrogenase I	SE 5_0001	502..2964	thrA	bifunctional aspartokinase I/homeserine dehydrogenase I	SE 6_0001	120..2582	thrA	bifunctional aspartokinase I/homeserine dehydrogenase I	SE 7_0001	101..2563	thrA	bifunctional aspartokinase I/homeserine dehydrogenase I	SE 8_0001	101..2563	thrA	bifunctional aspartokinase I/homeserine dehydrogenase I	SE 9_0001	102..2564	thrA	bifunctional aspartokinase I/homeserine dehydrogenase I	SE 10_0001	102..2564	thrA	bifunctional aspartokinase I/homeserine dehydrogenase I	SE 11_0001	101..2563	thrA	bifunctional aspartokinase I/homeserine dehydrogenase I	ü
P125109_0002	2565..3494	thrB	homoserine kinase	SE 1_0002	2565..3494	thrB	homoserine kinase	SE 2_0002	2565..3494	thrB	homoserine kinase	SE 3_0002	2514..3443	thrB	homoserine kinase	SE 4_0002	2949..3878	thrB	homoserine kinase	SE 5_0002	2966..3895	thrB	homoserine kinase	SE 6_0002	2584..3513	thrB	homoserine kinase	SE 7_0002	2565..3494	thrB	homoserine kinase	SE 8_0002	2565..3494	thrB	homoserine kinase	SE 9_0002	2566..3495	thrB	homoserine kinase	SE 10_0002	2566..3495	thrB	homoserine kinase	SE 11_0002	2565..3494	thrB	homoserine kinase	ü
P125109_0003	3498..4784	thrC	threonine synthase	SE 1_0003	3498..4784	thrC	threonine synthase	SE 2_0003	3498..4784	thrC	threonine synthase	SE 3_0003	3447..4733	thrC	threonine synthase	SE 4_0003	3882..5168	thrC	threonine synthase	SE 5_0003	3899..5185	thrC	threonine synthase	SE 6_0003	3517..4803	thrC	threonine synthase	SE 7_0003	3498..4784	thrC	threonine synthase	SE 8_0003	3498..4784	thrC	threonine synthase	SE 9_0003	3499..4785	thrC	threonine synthase	SE 10_0003	3499..4785	thrC	threonine synthase	SE 11_0003	3498..4784	thrC	threonine synthase	ü
P125109_0004	complement(4878..5651)	yaaA	hypothetical protein	SE 1_0004	complement(4878..5651)	yaaA	hypothetical protein	SE 2_0004	complement(4878..5651)	yaaA	hypothetical protein	SE 3_0004	complement(4827..5600)	yaaA	hypothetical protein	SE 4_0004	complement(5262..6035)	yaaA	hypothetical protein	SE 5_0004	complement(5279..6052)	yaaA	hypothetical protein	SE 6_0004	complement(4897..5670)	yaaA	hypothetical protein	SE 7_0004	complement(4878..5651)	yaaA	hypothetical protein	SE 8_0004	complement(4878..5651)	yaaA	hypothetical protein	SE 9_0004	complement(4879..5652)	yaaA	hypothetical protein	SE 10_0004	complement(4879..5652)	yaaA	hypothetical protein	SE 11_0004	complement(4878..5651)	yaaA	hypothetical protein	ü
P125109_0005	complement(5730..7160)	yaaJ	putative amino-acid transport protein	SE 1_0005	complement(5730..7160)	yaaJ	putative amino-acid transport protein	SE 2_0005	complement(5730..7160)	yaaJ	putative amino-acid transport protein	SE 3_0005	complement(5679..7109)	yaaJ	putative amino-acid transport protein	SE 4_0005	complement(6114..7544)	yaaJ	putative amino-acid transport protein	SE 5_0005	complement(6131..7561)	yaaJ	putative amino-acid transport protein	SE 6_0005	complement(5749..7179)	yaaJ	putative amino-acid transport protein	SE 7_0005	complement(5730..7160)	yaaJ	putative amino-acid transport protein	SE 8_0005	complement(5730..7160)	yaaJ	putative amino-acid transport protein	SE 9_0005	complement(5731..7161)	yaaJ	putative amino-acid transport protein	SE 10_0005	complement(5731..7161)	yaaJ	putative amino-acid transport protein	SE 11_0005	complement(5730..7160)	yaaJ	putative amino-acid transport protein	ü
P125109_0006	7429..8382	talB	transaldolase B	SE 1_0006	7429..8382	talB	transaldolase B	SE 2_0006	7429..8382	talB	transaldolase B	SE 3_0006	7378..8331	talB	transaldolase B	SE 4_0006	7813..8766	talB	transaldolase B	SE 5_0006	7830..8783	talB	transaldolase B	SE 6_0006	7448..8401	talB	transaldolase B	SE 7_0006	7429..8382	talB	transaldolase B	SE 8_0006	7429..8382	talB	transaldolase B	SE 9_0006	7430..8383	talB	transaldolase B	SE 10_0006	7430..8383	talB	transaldolase B	SE 11_0006	7429..8382	talB	transaldolase B	ü
P125109_0007	8493..9083	mogA	molybdenum cofactor biosynthesis protein	SE 1_0007	8493..9083	mogA	molybdenum cofactor biosynthesis protein	SE 2_0007	8493..9083	mogA	molybdenum cofactor biosynthesis protein	SE 3_0007	8442..9032	mogA	molybdenum cofactor biosynthesis protein	SE 4_0007	8877..9467	mogA	molybdenum cofactor biosynthesis protein	SE 5_0007	8894..9484	mogA	molybdenum cofactor biosynthesis protein	SE 6_0007	8512..9102	mogA	molybdenum cofactor biosynthesis protein	SE 7_0007	8493..9083	mogA	molybdenum cofactor biosynthesis protein	SE 8_0007	8493..9083	mogA	molybdenum cofactor biosynthesis protein	SE 9_0007	8494..9084	mogA	molybdenum cofactor biosynthesis protein	SE 10_0007	8494..9084	mogA	molybdenum cofactor biosynthesis protein	SE 11_0007	8493..9083	mogA	molybdenum cofactor biosynthesis protein	ü
P125109_0008	complement(9140..9706)	yaaH	hypothetical protein	SE 1_0008	complement(9140..9706)	yaaH	hypothetical protein	SE 2_0008	complement(9140..9706)	yaaH	hypothetical protein	SE 3_0008	complement(9089..9655)	yaaH	hypothetical protein	SE 4_0008	complement(9524..10090)	yaaH	hypothetical protein	SE 5_0008	complement(9541..10107)	yaaH	hypothetical protein	SE 6_0008	complement(9159..9725)	yaaH	hypothetical protein	SE 7_0008	complement(9140..9706)	yaaH	hypothetical protein	SE 8_0008	complement(9140..9706)	yaaH	hypothetical protein	SE 9_0008	complement(9141..9707)	yaaH	hypothetical protein	SE 10_0008	complement(9141..9707)	yaaH	hypothetical protein	SE 11_0008	complement(9140..9706)	yaaH	hypothetical protein	ü
P125109_0009	complement(9856..10569)	htgA	hypothetical protein	SE 1_0009	complement(9856..10569)	htgA	hypothetical protein	SE 2_0009	complement(9856..10569)	htgA	hypothetical protein	SE 3_0009	complement(9805..10518)	htgA	hypothetical protein	SE 4_0009	complement(10240..10953)	htgA	hypothetical protein	SE 5_0009	complement(10257..10970)	htgA	hypothetical protein	SE 6_0009	complement(9875..10588)	htgA	hypothetical protein	SE 7_0009	complement(9856..10569)	htgA	hypothetical protein	SE 8_0009	complement(9856..10569)	htgA	hypothetical protein	SE 9_0009	complement(9857..10570)	htgA	hypothetical protein	SE 10_0009	complement(9857..10570)	htgA	hypothetical protein	SE 11_0009	complement(9856..10569)	htgA	hypothetical protein	ü
P125109_0010	complement(10605..11000)	yaaI	hypothetical protein	SE 1_0010	complement(10605..11000)	yaaI	hypothetical protein	SE 2_0010	complement(10605..11000)	yaaI	hypothetical protein	SE 3_0010	complement(10554..10949)	yaaI	hypothetical protein	SE 4_0010	complement(10989..11384)	yaaI	hypothetical protein	SE 5_0010	complement(11006..11401)	yaaI	hypothetical protein	SE 6_0010	complement(10624..11019)	yaaI	hypothetical protein	SE 7_0010	complement(10605..11000)	yaaI	hypothetical protein	SE 8_0010	complement(10605..11000)	yaaI	hypothetical protein	SE 9_0010	complement(10606..11001)	yaaI	hypothetical protein	SE 10_0010	complement(10606..11001)	yaaI	hypothetical protein	SE 11_0010	complement(10605..11000)	yaaI	hypothetical protein	ü
P125109_0011	11358..13274	dnaK	molecular chaperone DnaK	SE 1_0011	11358..13274	dnaK	molecular chaperone DnaK	SE 2_0011	11358..13274	dnaK	molecular chaperone DnaK	SE 3_0011	11307..13223	dnaK	molecular chaperone DnaK	SE 4_0011	11742..13658	dnaK	molecular chaperone DnaK	SE 5_0011	11759..13675	dnaK	molecular chaperone DnaK	SE 6_0011	11377..13293	dnaK	molecular chaperone DnaK	SE 7_0011	11358..13274	dnaK	molecular chaperone DnaK	SE 8_0011	11358..13274	dnaK	molecular chaperone DnaK	SE 9_0011	11359..13275	dnaK	molecular chaperone DnaK	SE 10_0011	11359..13275	dnaK	molecular chaperone DnaK	SE 11_0011	11358..13274	dnaK	molecular chaperone DnaK	ü
P125109_0012	13360..14499	dnaJ	chaperone protein DnaJ	SE 1_0012	13360..14499	dnaJ	chaperone protein DnaJ	SE 2_0012	13360..14499	dnaJ	chaperone protein DnaJ	SE 3_0012	13309..14448	dnaJ	chaperone protein DnaJ	SE 4_0012	13744..14883	dnaJ	chaperone protein DnaJ	SE 5_0012	13761..14900	dnaJ	chaperone protein DnaJ	SE 6_0012	13379..14518	dnaJ	chaperone protein DnaJ	SE 7_0012	13360..14499	dnaJ	chaperone protein DnaJ	SE 8_0012	13360..14499	dnaJ	chaperone protein DnaJ	SE 9_0012	13361..14488	dnaJ	chaperone protein DnaJ	SE 10_0012	13361..14500	dnaJ	chaperone protein DnaJ	SE 11_0012	13360..14499	dnaJ	chaperone protein DnaJ	ü
P125109_0013	14611..14724			SE 1_0013	14611..14724			SE 2_0013	14611..14724			SE 3_0013	14560..14673			SE 4_0013	14995..15108			SE 5_0013	15012..15125			SE 6_0013	14630..14743			SE 7_0013	14611..14724			SE 8_0013	14611..14724			SE 9_0013	14600..14713			SE 10_0013	14612..14725			SE 11_0013	14611..14724			ü
P125109_0014	14780..15727		putative regulatory protein	SE 1_0014	14780..15727		putative regulatory protein	SE 2_0014	14780..15727		putative regulatory protein	SE 3_0014	14729..15676		putative regulatory protein	SE 4_0014	15164..16111		putative regulatory protein	SE 5_0014	15181..16128		putative regulatory protein	SE 6_0014	14799..15746		putative regulatory protein	SE 7_0014	14780..15727		putative regulatory protein	SE 8_0014	14780..15727		putative regulatory protein	SE 9_0014	14769..15716		putative regulatory protein	SE 10_0014	14781..15728		putative regulatory protein	SE 11_0014	14780..15727		putative regulatory protein	ü
P125109_0015	15896..16198		hypothetical protein	SE 1_0015	15896..16198		hypothetical protein	SE 2_0015	15896..16198		hypothetical protein	SE 3_0015	15845..16147		hypothetical protein	SE 4_0015	16280..16582		hypothetical protein	SE 5_0015	16297..16599		hypothetical protein	SE 6_0015	15915..16217		hypothetical protein	SE 7_0015	15896..16198		hypothetical protein	SE 8_0015	15896..16198		hypothetical protein	SE 9_0015	15885..16187		hypothetical protein	SE 10_0015	15897..16199		hypothetical protein	SE 11_0015	15896..16198		hypothetical protein	ü
P125109_0016	complement(16259..16792)		hypothetical protein	SE 1_0016	complement(16259..16792)		hypothetical protein	SE 2_0016	complement(16259..16792)		hypothetical protein	SE 3_0016	complement(16208..16741)		hypothetical protein	SE 4_0016	complement(16643..17176)		hypothetical protein	SE 5_0016	complement(16660..17193)		hypothetical protein	SE 6_0016	complement(16278..16811)		hypothetical protein	SE 7_0016	complement(16259..16792)		hypothetical protein	SE 8_0016	complement(16259..16792)		hypothetical protein	SE 9_0016	complement(16248..16781)		hypothetical protein	SE 10_0016	complement(16260..16793)		hypothetical protein	SE 11_0016	complement(16259..16792)		hypothetical protein	ü
P125109_0017	complement(16809..17156)		hypothetical protein	SE 1_0017	complement(16809..17156)		hypothetical protein	SE 2_0017	complement(16809..17156)		hypothetical protein	SE 3_0017	complement(16758..17105)		hypothetical protein	SE 4_0017	complement(17193..17540)		hypothetical protein	SE 5_0017	complement(17210..17557)		hypothetical protein	SE 6_0017	complement(16828..17175)		hypothetical protein	SE 7_0017	complement(16809..17156)		hypothetical protein	SE 8_0017	complement(16809..17156)		hypothetical protein	SE 9_0017	complement(16798..17145)		hypothetical protein	SE 10_0017	complement(16810..17157)		hypothetical protein	SE 11_0017	complement(16809..17156)		hypothetical protein	ü
P125109_0018	17633..19732		putative chitinase	SE 1_0018	17633..19732		putative chitinase	SE 2_0018	17633..19732		putative chitinase	SE 3_0018	17582..19681		putative chitinase	SE 4_0018	18017..20116		putative chitinase	SE 5_0018	18034..20133		putative chitinase	SE 6_0018	17652..19751		putative chitinase	SE 7_0018	17633..19732		putative chitinase	SE 8_0018	17633..19732		putative chitinase	SE 9_0018	17622..19721		putative chitinase	SE 10_0018	17634..19733		putative chitinase	SE 11_0018	17633..19732		putative chitinase	ü
P125109_0019	19824..22820		putative chitinase	SE 1_0019	19824..22820		putative chitinase	SE 2_0019	19824..22820		putative chitinase	SE 3_0019	19773..22769		putative chitinase	SE 4_0019	20208..23204		putative chitinase	SE 5_0019	20225..23221		putative chitinase	SE 6_0019	19843..22839		putative chitinase	SE 7_0019	19824..22820		putative chitinase	SE 8_0019	19824..22820		putative chitinase	SE 9_0019	19813..22809		putative chitinase	SE 10_0019	19825..22821		putative chitinase	SE 11_0019	19824..22820		putative chitinase	ü
P125109_0020	23101..23805		hypothetical protein	SE 1_0020	23101..23805		hypothetical protein	SE 2_0020	23101..23805		hypothetical protein	SE 3_0020	23050..23754		hypothetical protein	SE 4_0020	23485..24189		hypothetical protein	SE 5_0020	23502..24206		hypothetical protein	SE 6_0020	23236..23823		hypothetical protein	SE 7_0020	23101..23805		hypothetical protein	SE 8_0020	23101..23805		hypothetical protein	SE 9_0020	23090..23794		hypothetical protein	SE 10_0020	23102..23806		hypothetical protein	SE 11_0020	23101..23805		hypothetical protein	ü
P125109_0021	complement(23860..23967)			SE 1_0021	complement(23860..23967)			SE 2_0021	complement(23860..23967)			SE 3_0021	complement(23809..23916)			SE 4_0021	complement(24244..24351)			SE 5_0021	complement(24261..24368)			SE 6_0021	complement(23878..23985)			SE 7_0021	complement(23860..23967)			SE 8_0021	complement(23860..23967)			SE 9_0021	complement(23849..23956)			SE 10_0021	complement(23861..23968)			SE 11_0021	complement(23860..23967)			ü
P125109_0022	24082..24192			SE 1_0022	24082..24192			SE 2_0022	24082..24192			SE 3_0022	24031..24141			SE 4_0022	24466..24576			SE 5_0022	24483..24593			SE 6_0022	24100..24210			SE 7_0022	24082..24192			SE 8_0022	24082..24192			SE 9_0022	24071..24181			SE 10_0022	24083..24193			SE 11_0022	24082..24192			ü
P125109_0023	24259..24777	bcfA	fimbrial subunit	SE 1_0023	24259..24777	bcfA	fimbrial subunit	SE 2_0023	24259..24777	bcfA	fimbrial subunit	SE 3_0023	24208..24726	bcfA	fimbrial subunit	SE 4_0023	24643..25161	bcfA	fimbrial subunit	SE 5_0023	24660..25178	bcfA	fimbrial subunit	SE 6_0023	24277..24795	bcfA	fimbrial subunit	SE 7_0023	24259..24777	bcfA	fimbrial subunit	SE 8_0023	24259..24777	bcfA	fimbrial subunit	SE 9_0023	24248..24766	bcfA	fimbrial subunit	SE 10_0023	24260..24778	bcfA	fimbrial subunit	SE 11_0023	24259..24777	bcfA	fimbrial subunit	ü
P125109_0024	24806..25564	bcfB	fimbrial chaperone	SE 1_0024	24806..25564	bcfB	fimbrial chaperone	SE 2_0024	24806..25564	bcfB	fimbrial chaperone	SE 3_0024	24755..25513	bcfB	fimbrial chaperone	SE 4_0024	25190..25948	bcfB	fimbrial chaperone	SE 5_0024	25207..25965	bcfB	fimbrial chaperone	SE 6_0024	24824..25582	bcfB	fimbrial chaperone	SE 7_0024	24806..25564	bcfB	fimbrial chaperone	SE 8_0024	24806..25564	bcfB	fimbrial chaperone	SE 9_0024	24795..25553	bcfB	fimbrial chaperone	SE 10_0024	24807..25565	bcfB	fimbrial chaperone	SE 11_0024	24806..25564	bcfB	fimbrial chaperone	ü
P125109_0025	25524..28190	bcfC	fimbrial usher protein	SE 1_0025	25524..28190	bcfC	fimbrial usher protein	SE 2_0025	25524..28190	bcfC	fimbrial usher protein	SE 3_0025	25473..28139	bcfC	fimbrial usher protein	SE 4_0025	25908..28574	bcfC	fimbrial usher protein	SE 5_0025	25925..28591	bcfC	fimbrial usher protein	SE 6_0025	25542..28208	bcfC	fimbrial usher protein	SE 7_0025	25524..28190	bcfC	fimbrial usher protein	SE 8_0025	25524..28190	bcfC	fimbrial usher protein	SE 9_0025	25513..28179	bcfC	fimbrial usher protein	SE 10_0025	25525..28191	bcfC	fimbrial usher protein	SE 11_0025	25524..28190	bcfC	fimbrial usher protein	ü
P125109_0026	28191..29198	bcfD	fimbrial subunit	SE 1_0026	28191..29198	bcfD	fimbrial subunit	SE 2_0026	28191..29198	bcfD	fimbrial subunit	SE 3_0026	28140..29147	bcfD	fimbrial subunit	SE 4_0026	28575..29582	bcfD	fimbrial subunit	SE 5_0026	28592..29599	bcfD	fimbrial subunit	SE 6_0026	28209..29216	bcfD	fimbrial subunit	SE 7_0026	28191..29198	bcfD	fimbrial subunit	SE 8_0026	28191..29198	bcfD	fimbrial subunit	SE 9_0026	28180..29187	bcfD	fimbrial subunit	SE 10_0026	28192..29199	bcfD	fimbrial subunit	SE 11_0026	28191..29198	bcfD	fimbrial subunit	ü
P125109_0027	29238..29744	bcfF	fimbrial subunit	SE 1_0027	29238..29744	bcfF	fimbrial subunit	SE 2_0027	29238..29744	bcfF	fimbrial subunit	SE 3_0027	29187..29693	bcfF	fimbrial subunit	SE 4_0027	29622..30128	bcfF	fimbrial subunit	SE 5_0027	29639..30145	bcfF	fimbrial subunit	SE 6_0027	29256..29762	bcfF	fimbrial subunit	SE 7_0027	29238..29744	bcfF	fimbrial subunit	SE 8_0027	29238..29744	bcfF	fimbrial subunit	SE 9_0027	29227..29733	bcfF	fimbrial subunit	SE 10_0027	29239..29745	bcfF	fimbrial subunit	SE 11_0027	29238..29744	bcfF	fimbrial subunit	ü
P125109_0028	29760..30278	bcfG	fimbrial subunit	SE 1_0028	29760..30278	bcfG	fimbrial subunit	SE 2_0028	29760..30278	bcfG	fimbrial subunit	SE 3_0028	29709..30227	bcfG	fimbrial subunit	SE 4_0028	30144..30662	bcfG	fimbrial subunit	SE 5_0028	30161..30679	bcfG	fimbrial subunit	SE 6_0028	29778..30296	bcfG	fimbrial subunit	SE 7_0028	29760..30278	bcfG	fimbrial subunit	SE 8_0028	29760..30278	bcfG	fimbrial subunit	SE 9_0028	29749..30267	bcfG	fimbrial subunit	SE 10_0028	29761..30279	bcfG	fimbrial subunit	SE 11_0028	29760..30278	bcfG	fimbrial subunit	ü
P125109_0029	30310..30975	bcfH	fimbrial chaperone	SE 1_0029a	30310..30975	bcfH	fimbrial chaperone	SE 2_0029a	30310..30975	bcfH	fimbrial chaperone	SE 3_0029a	30259..30924	bcfH	fimbrial chaperone	SE 4_0029a	30694..31359	bcfH	fimbrial chaperone	SE 5_0029a	30711..31376	bcfH	fimbrial chaperone	SE 6_0029a	30328..30993	bcfH	fimbrial chaperone	SE 7_0029a	30310..30975	bcfH	fimbrial chaperone	SE 8_0029a	30310..30975	bcfH	fimbrial chaperone	SE 9_0029a	30299..30964	bcfH	fimbrial chaperone	SE 10_0029a	30311..30976	bcfH	fimbrial chaperone	SE 11_0029a	30310..30975	bcfH	fimbrial chaperone	ü
P125109_0030	31039..31884	bcfH	hypothetical protein	SE 1_0029b	31039..31884	bcfH	hypothetical protein	SE 2_0029b	31039..31884	bcfH	hypothetical protein	SE 3_0029b	30988..31833	bcfH	hypothetical protein	SE 4_0029b	31423..32268	bcfH	hypothetical protein	SE 5_0029b	31440..32285	bcfH	hypothetical protein	SE 6_0029b	31057..31902	bcfH	hypothetical protein	SE 7_0029b	31039..31884	bcfH	hypothetical protein	SE 8_0029b	31039..31884	bcfH	hypothetical protein	SE 9_0029b	31028..31873	bcfH	hypothetical protein	SE 10_0029b	31040..31885	bcfH	hypothetical protein	SE 11_0029b	31039..31884	bcfH	hypothetical protein
P125109_0031	31932..32210		hypothetical protein	SE 1_0030	31932..32210		hypothetical protein	SE 2_0030	31932..32210		hypothetical protein	SE 3_0030	31881..32159		hypothetical protein	SE 4_0030	32316..32594		hypothetical protein	SE 5_0030	32333..32611		hypothetical protein	SE 6_0030	31950..32228		hypothetical protein	SE 7_0030	31932..32210		hypothetical protein	SE 8_0030	31932..32210		hypothetical protein	SE 9_0030	31921..32199		hypothetical protein	SE 10_0030	31933..32211		hypothetical protein	SE 11_0030	31932..32210		hypothetical protein	ü
P125109_0032	complement(32310..32759)		hypothetical protein	SE 1_0031	complement(32310..32759)		hypothetical protein	SE 2_0031	complement(32310..32759)		hypothetical protein	SE 3_0031	complement(32259..32708)		hypothetical protein	SE 4_0031	complement(32694..33143)		hypothetical protein	SE 5_0031	complement(32711..33160)		hypothetical protein	SE 6_0031	complement(32328..32777)		hypothetical protein	SE 7_0031	complement(32310..32759)		hypothetical protein	SE 8_0031	complement(32310..32759)		hypothetical protein	SE 9_0031	complement(32299..32748)		hypothetical protein	SE 10_0031	complement(32311..32760)		hypothetical protein	SE 11_0031	complement(32310..32759)		hypothetical protein	ü
P125109_0033	32886..32987			SE 1_0032	32886..32987			SE 2_0032	32886..32987			SE 3_0032	32835..32936			SE 4_0032	33270..33371			SE 5_0032	33287..33388			SE 6_0032	32904..33005			SE 7_0032	32886..32987			SE 8_0032	32886..32987			SE 9_0032	32875..32976			SE 10_0032	32887..32988			SE 11_0032	32886..32987			ü
P125109_0034	33121..34125		putative transcriptional regulator (lysR family)	SE 1_0033	33121..34125		putative transcriptional regulator (lysR family)	SE 2_0033	33121..34125		putative transcriptional regulator (lysR family)	SE 3_0033	33070..34074		putative transcriptional regulator (lysR family)	SE 4_0033	33505..34509		putative transcriptional regulator (lysR family)	SE 5_0033	33522..34526		putative transcriptional regulator (lysR family)	SE 6_0033	33139..34143		putative transcriptional regulator (lysR family)	SE 7_0033	33121..34125		putative transcriptional regulator (lysR family)	SE 8_0033	33121..34125		putative transcriptional regulator (lysR family)	SE 9_0033	33110..34114		putative transcriptional regulator (lysR family)	SE 10_0033	33122..34126		putative transcriptional regulator (lysR family)	SE 11_0033	33121..34125		putative transcriptional regulator (lysR family)	ü
P125109_0035	complement(34133..34573)		hypothetical protein	SE 1_0034	complement(34133..34573)		hypothetical protein	SE 2_0034	complement(34133..34573)		hypothetical protein	SE 3_0034	complement(34082..34522)		hypothetical protein	SE 4_0034	complement(34517..34957)		hypothetical protein	SE 5_0034	complement(34534..34974)		hypothetical protein	SE 6_0034	complement(34151..34591)		hypothetical protein	SE 7_0034	complement(34133..34573)		hypothetical protein	SE 8_0034	complement(34133..34573)		hypothetical protein	SE 9_0034	complement(34122..34562)		hypothetical protein	SE 10_0034	complement(34134..34574)		hypothetical protein	SE 11_0034	complement(34133..34573)		hypothetical protein	ü
P125109_0036	35096..36814		possible sulfatase	SE 1_0035	35096..36814		possible sulfatase	SE 2_0035	35096..36814		possible sulfatase	SE 3_0035	35045..36763		possible sulfatase	SE 4_0035	35480..37198		possible sulfatase	SE 5_0035	35497..37215		possible sulfatase	SE 6_0035	35114..36832		possible sulfatase	SE 7_0035	35096..36814		possible sulfatase	SE 8_0035	35096..36814		possible sulfatase	SE 9_0035	35085..36803		possible sulfatase	SE 10_0035	35097..36815		possible sulfatase	SE 11_0035	35096..36814		possible sulfatase	ü
P125109_0037	complement(36860..38431)		putative secreted 5'-nucleotidase	SE 1_0036	complement(36860..38431)		putative secreted 5'-nucleotidase	SE 2_0036	complement(36860..38431)		putative secreted 5'-nucleotidase	SE 3_0036	complement(36809..38380)		putative secreted 5'-nucleotidase	SE 4_0036	complement(37244..38815)		putative secreted 5'-nucleotidase	SE 5_0036	complement(37261..38832)		putative secreted 5'-nucleotidase	SE 6_0036	complement(36878..38449)		putative secreted 5'-nucleotidase	SE 7_0036	complement(36860..38431)		putative secreted 5'-nucleotidase	SE 8_0036	complement(36860..38431)		putative secreted 5'-nucleotidase	SE 9_0036	complement(36849..38420)		putative secreted 5'-nucleotidase	SE 10_0036	complement(36861..38432)		putative secreted 5'-nucleotidase	SE 11_0036	complement(36860..38431)		putative secreted 5'-nucleotidase	ü
P125109_0038	complement(38530..39303)		hypothetical protein	SE 1_0037	complement(38530..39303)		hypothetical protein	SE 2_0037	complement(38530..39303)		hypothetical protein	SE 3_0037	complement(38479..39252)		hypothetical protein	SE 4_0037	complement(38914..39687)		hypothetical protein	SE 5_0037	complement(38931..39704)		hypothetical protein	SE 6_0037	complement(38548..39321)		hypothetical protein	SE 7_0037	complement(38530..39303)		hypothetical protein	SE 8_0037	complement(38530..39303)		hypothetical protein	SE 9_0037	complement(38519..39292)		hypothetical protein	SE 10_0037	complement(38531..39304)		hypothetical protein	SE 11_0037	complement(38530..39303)		hypothetical protein	ü
P125109_0039	39909..41378		putative secreted sulfatase	SE 1_0038	39909..41378		putative secreted sulfatase	SE 2_0038	39909..41378		putative secreted sulfatase	SE 3_0038	39858..41327		putative secreted sulfatase	SE 4_0038	40293..41762		putative secreted sulfatase	SE 5_0038	40310..41779		putative secreted sulfatase	SE 6_0038	39927..41396		putative secreted sulfatase	SE 7_0038	39909..41378		putative secreted sulfatase	SE 8_0038	39909..41378		putative secreted sulfatase	SE 9_0038	39898..41367		putative secreted sulfatase	SE 10_0038	39910..41379		putative secreted sulfatase	SE 11_0038	39909..41378		putative secreted sulfatase	ü
P125109_0040	41477..42667		possible sulfatase regulatory protein	SE 1_0039	41477..42667		possible sulfatase regulatory protein	SE 2_0039	41477..42667		possible sulfatase regulatory protein	SE 3_0039	41426..42616		possible sulfatase regulatory protein	SE 4_0039	41861..43051		possible sulfatase regulatory protein	SE 5_0039	41878..43068		possible sulfatase regulatory protein	SE 6_0039	41495..42685		possible sulfatase regulatory protein	SE 7_0039	41477..42667		possible sulfatase regulatory protein	SE 8_0039	41477..42667		possible sulfatase regulatory protein	SE 9_0039	41466..42656		possible sulfatase regulatory protein	SE 10_0039	41478..42668		possible sulfatase regulatory protein	SE 11_0039	41477..42667		possible sulfatase regulatory protein	ü
P125109_0041	42686..43939		hypothetical protein	SE 1_0040	42686..43939		hypothetical protein	SE 2_0040	42686..43939		hypothetical protein	SE 3_0040	42635..43888		hypothetical protein	SE 4_0040	43070..44323		hypothetical protein	SE 5_0040	43087..44340		hypothetical protein	SE 6_0040	42704..43957		hypothetical protein	SE 7_0040	42686..43939		hypothetical protein	SE 8_0040	42686..43939		hypothetical protein	SE 9_0040	42675..43928		hypothetical protein	SE 10_0040	42687..43940		hypothetical protein	SE 11_0040	42686..43939		hypothetical protein	ü
P125109_0042	44066..45781		possible sulfatase	SE 1_0041	44066..45781		possible sulfatase	SE 2_0041	44066..45781		possible sulfatase	SE 3_0041	44015..45730		possible sulfatase	SE 4_0041	44450..46165		possible sulfatase	SE 5_0041	44467..46182		possible sulfatase	SE 6_0041	44084..45799		possible sulfatase	SE 7_0041	44066..45781		possible sulfatase	SE 8_0041	44066..45781		possible sulfatase	SE 9_0041	44055..45770		possible sulfatase	SE 10_0041	44067..45782		possible sulfatase	SE 11_0041	44066..45781		possible sulfatase	ü
P125109_0043	45944..47110	nhaA	pH-dependent sodium/proton antiporter	SE 1_0042	45944..47110	nhaA	pH-dependent sodium/proton antiporter	SE 2_0042	45944..47110	nhaA	pH-dependent sodium/proton antiporter	SE 3_0042	45893..47059	nhaA	pH-dependent sodium/proton antiporter	SE 4_0042	46328..47494	nhaA	pH-dependent sodium/proton antiporter	SE 5_0042	46345..47511	nhaA	pH-dependent sodium/proton antiporter	SE 6_0042	45962..47128	nhaA	pH-dependent sodium/proton antiporter	SE 7_0042	45944..47110	nhaA	pH-dependent sodium/proton antiporter	SE 8_0042	45944..47110	nhaA	pH-dependent sodium/proton antiporter	SE 9_0042	45933..47099	nhaA	pH-dependent sodium/proton antiporter	SE 10_0042	45945..47111	nhaA	pH-dependent sodium/proton antiporter	SE 11_0042	45944..47110	nhaA	pH-dependent sodium/proton antiporter	ü
P125109_0044	47172..48071	nhaR	transcriptional activator NhaR	SE 1_0043	47172..48071	nhaR	transcriptional activator NhaR	SE 2_0043	47172..48071	nhaR	transcriptional activator NhaR	SE 3_0043	47121..48020	nhaR	transcriptional activator NhaR	SE 4_0043	47556..48455	nhaR	transcriptional activator NhaR	SE 5_0043	47573..48472	nhaR	transcriptional activator NhaR	SE 6_0043	47190..48089	nhaR	transcriptional activator NhaR	SE 7_0043	47172..48071	nhaR	transcriptional activator NhaR	SE 8_0043	47172..48071	nhaR	transcriptional activator NhaR	SE 9_0043	47161..48060	nhaR	transcriptional activator NhaR	SE 10_0043	47173..48072	nhaR	transcriptional activator NhaR	SE 11_0043	47172..48071	nhaR	transcriptional activator NhaR	ü
P125109_0045	complement(48126..50180)		putative glycosyl hydrolase	SE 1_0044	complement(48126..50180)		putative glycosyl hydrolase	SE 2_0044	complement(48126..50180)		putative glycosyl hydrolase	SE 3_0044	complement(48075..50129)		putative glycosyl hydrolase	SE 4_0044	complement(48510..50564)		putative glycosyl hydrolase	SE 5_0044	complement(48527..50581)		putative glycosyl hydrolase	SE 6_0044	complement(48144..50198)		putative glycosyl hydrolase	SE 7_0044	complement(48126..50180)		putative glycosyl hydrolase	SE 8_0044	complement(48126..50180)		putative glycosyl hydrolase	SE 9_0044	complement(48115..50169)		putative glycosyl hydrolase	SE 10_0044	complement(48127..50181)		putative glycosyl hydrolase	SE 11_0044	complement(48126..50180)		putative glycosyl hydrolase	ü
P125109_0046	complement(50205..51620)		putative transport protein	SE 1_0045	complement(50205..51620)		putative transport protein	SE 2_0045	complement(50205..51620)		putative transport protein	SE 3_0045	complement(50154..51569)		putative transport protein	SE 4_0045	complement(50589..52004)		putative transport protein	SE 5_0045	complement(50606..52021)		putative transport protein	SE 6_0045	complement(50223..51638)		putative transport protein	SE 7_0045	complement(50205..51620)		putative transport protein	SE 8_0045	complement(50205..51620)		putative transport protein	SE 9_0045	complement(50194..51609)		putative transport protein	SE 10_0045	complement(50206..51621)		putative transport protein	SE 11_0045	complement(50205..51620)		putative transport protein	ü
P125109_0047	complement(52034..52219)	rpsT	30S ribosomal protein S20	SE 1_0046	complement(52034..52219)	rpsT	30S ribosomal protein S20	SE 2_0046	complement(52034..52219)	rpsT	30S ribosomal protein S20	SE 3_0046	complement(51983..52168)	rpsT	30S ribosomal protein S20	SE 4_0046	complement(52418..52603)	rpsT	30S ribosomal protein S20	SE 5_0046	complement(52435..52620)	rpsT	30S ribosomal protein S20	SE 6_0046	complement(52052..52237)	rpsT	30S ribosomal protein S20	SE 7_0046	complement(52034..52219)	rpsT	30S ribosomal protein S20	SE 8_0046	complement(52034..52219)	rpsT	30S ribosomal protein S20	SE 9_0046	complement(52023..52208)	rpsT	30S ribosomal protein S20	SE 10_0046	complement(52035..52220)	rpsT	30S ribosomal protein S20	SE 11_0046	complement(52034..52219)	rpsT	30S ribosomal protein S20	ü
P125109_0048	52472..52618	yaaY	hypothetical protein	SE 1_0047	52472..52618	yaaY	hypothetical protein	SE 2_0047	52472..52618	yaaY	hypothetical protein	SE 3_0047	52421..52567	yaaY	hypothetical protein	SE 4_0047	52856..53002	yaaY	hypothetical protein	SE 5_0047	52873..53019	yaaY	hypothetical protein	SE 6_0047	52490..52636	yaaY	hypothetical protein	SE 7_0047	52472..52618	yaaY	hypothetical protein	SE 8_0047	52472..52618	yaaY	hypothetical protein	SE 9_0047	52461..52607	yaaY	hypothetical protein	SE 10_0047	52473..52619	yaaY	hypothetical protein	SE 11_0047	52472..52618	yaaY	hypothetical protein	ü
P125109_0049	52677..53564	ribF	bifunctional riboflavin kinase/FMN adenylyltransferase	SE 1_0048	52677..53564	ribF	bifunctional riboflavin kinase/FMN adenylyltransferase	SE 2_0048	52677..53564	ribF	bifunctional riboflavin kinase/FMN adenylyltransferase	SE 3_0048	52626..53513	ribF	bifunctional riboflavin kinase/FMN adenylyltransferase	SE 4_0048	53061..53948	ribF	bifunctional riboflavin kinase/FMN adenylyltransferase	SE 5_0048	53078..53965	ribF	bifunctional riboflavin kinase/FMN adenylyltransferase	SE 6_0048	52695..53582	ribF	bifunctional riboflavin kinase/FMN adenylyltransferase	SE 7_0048	52677..53564	ribF	bifunctional riboflavin kinase/FMN adenylyltransferase	SE 8_0048	52677..53564	ribF	bifunctional riboflavin kinase/FMN adenylyltransferase	SE 9_0048	52666..53553	ribF	bifunctional riboflavin kinase/FMN adenylyltransferase	SE 10_0048	52678..53565	ribF	bifunctional riboflavin kinase/FMN adenylyltransferase	SE 11_0048	52677..53564	ribF	bifunctional riboflavin kinase/FMN adenylyltransferase	ü
P125109_0050	53573..56443	ileS	isoleucyl-tRNA synthetase	SE 1_0049	53573..56443	ileS	isoleucyl-tRNA synthetase	SE 2_0049	53573..56443	ileS	isoleucyl-tRNA synthetase	SE 3_0049	53522..56392	ileS	isoleucyl-tRNA synthetase	SE 4_0049	53957..56827	ileS	isoleucyl-tRNA synthetase	SE 5_0049	53974..56844	ileS	isoleucyl-tRNA synthetase	SE 6_0049	53591..56461	ileS	isoleucyl-tRNA synthetase	SE 7_0049	53573..56443	ileS	isoleucyl-tRNA synthetase	SE 8_0049	53573..56443	ileS	isoleucyl-tRNA synthetase	SE 9_0049	53562..56432	ileS	isoleucyl-tRNA synthetase	SE 10_0049	53574..56444	ileS	isoleucyl-tRNA synthetase	SE 11_0049	53573..56443	ileS	isoleucyl-tRNA synthetase	ü
P125109_0051	56443..56943	lspA	lipoprotein signal peptidase	SE 1_0050	56443..56943	lspA	lipoprotein signal peptidase	SE 2_0050	56443..56943	lspA	lipoprotein signal peptidase	SE 3_0050	56392..56892	lspA	lipoprotein signal peptidase	SE 4_0050	56827..57327	lspA	lipoprotein signal peptidase	SE 5_0050	56844..57344	lspA	lipoprotein signal peptidase	SE 6_0050	56461..56961	lspA	lipoprotein signal peptidase	SE 7_0050	56443..56943	lspA	lipoprotein signal peptidase	SE 8_0050	56443..56943	lspA	lipoprotein signal peptidase	SE 9_0050	56432..56932	lspA	lipoprotein signal peptidase	SE 10_0050	56444..56944	lspA	lipoprotein signal peptidase	SE 11_0050	56443..56943	lspA	lipoprotein signal peptidase	ü
P125109_0052	57098..57547	slpA	probable FkbB-type 16 kD peptidyl-prolyl cis-trans isomerase	SE 1_0051	57098..57547	slpA	probable FkbB-type 16 kD peptidyl-prolyl cis-trans isomerase	SE 2_0051	57098..57547	slpA	probable FkbB-type 16 kD peptidyl-prolyl cis-trans isomerase	SE 3_0051	57047..57496	slpA	probable FkbB-type 16 kD peptidyl-prolyl cis-trans isomerase	SE 4_0051	57482..57931	slpA	probable FkbB-type 16 kD peptidyl-prolyl cis-trans isomerase	SE 5_0051	57499..57948	slpA	probable FkbB-type 16 kD peptidyl-prolyl cis-trans isomerase	SE 6_0051	57116..57565	slpA	probable FkbB-type 16 kD peptidyl-prolyl cis-trans isomerase	SE 7_0051	57098..57547	slpA	probable FkbB-type 16 kD peptidyl-prolyl cis-trans isomerase	SE 8_0051	57098..57547	slpA	probable FkbB-type 16 kD peptidyl-prolyl cis-trans isomerase	SE 9_0051	57087..57536	slpA	probable FkbB-type 16 kD peptidyl-prolyl cis-trans isomerase	SE 10_0051	57099..57548	slpA	probable FkbB-type 16 kD peptidyl-prolyl cis-trans isomerase	SE 11_0051	57098..57547	slpA	probable FkbB-type 16 kD peptidyl-prolyl cis-trans isomerase	ü
P125109_0053	57550..58500	ispH	4-hydroxy-3-methylbut-2-enyl diphosphate reductase	SE 1_0052	57550..58500	ispH	4-hydroxy-3-methylbut-2-enyl diphosphate reductase	SE 2_0052	57550..58500	ispH	4-hydroxy-3-methylbut-2-enyl diphosphate reductase	SE 3_0052	57499..58449	ispH	4-hydroxy-3-methylbut-2-enyl diphosphate reductase	SE 4_0052	57934..58884	ispH	4-hydroxy-3-methylbut-2-enyl diphosphate reductase	SE 5_0052	57951..58901	ispH	4-hydroxy-3-methylbut-2-enyl diphosphate reductase	SE 6_0052	57568..58518	ispH	4-hydroxy-3-methylbut-2-enyl diphosphate reductase	SE 7_0052	57550..58500	ispH	4-hydroxy-3-methylbut-2-enyl diphosphate reductase	SE 8_0052	57550..58500	ispH	4-hydroxy-3-methylbut-2-enyl diphosphate reductase	SE 9_0052	57539..58489	ispH	4-hydroxy-3-methylbut-2-enyl diphosphate reductase	SE 10_0052	57551..58501	ispH	4-hydroxy-3-methylbut-2-enyl diphosphate reductase	SE 11_0052	57550..58500	ispH	4-hydroxy-3-methylbut-2-enyl diphosphate reductase	ü
P125109_0054	58700..59695			SE 1_0053	58700..59695			SE 2_0053	58700..59695			SE 3_0053	58649..59644			SE 4_0053	59084..60079			SE 5_0053	59101..60096			SE 6_0053	58718..59713			SE 7_0053	58700..59695			SE 8_0053	58700..59695			SE 9_0053	59084..59683			SE 10_0053	58701..59696			SE 11_0053	58700..59695			ü
P125109_0055	59661..59903			SE 1_0054	59661..59903			SE 2_0054	59661..59903			SE 3_0054	59610..59852			SE 4_0054	60045..60287			SE 5_0054	60062..60304			SE 6_0054	59679..59921			SE 7_0054	59661..59903			SE 8_0054	59661..59903			SE 9_0054	59649..59891			SE 10_0054	59662..59904			SE 11_0054	59661..59903			ü
P125109_0056	59919..60839	rihC	ribonucleoside hydrolase RihC	SE 1_0055	59919..60839	rihC	ribonucleoside hydrolase RihC	SE 2_0055	59919..60839	rihC	ribonucleoside hydrolase RihC	SE 3_0055	59868..60788	rihC	ribonucleoside hydrolase RihC	SE 4_0055	60303..61223	rihC	ribonucleoside hydrolase RihC	SE 5_0055	60320..61240	rihC	ribonucleoside hydrolase RihC	SE 6_0055	59937..60857	rihC	ribonucleoside hydrolase RihC	SE 7_0055	59919..60839	rihC	ribonucleoside hydrolase RihC	SE 8_0055	59919..60839	rihC	ribonucleoside hydrolase RihC	SE 9_0055	59907..60827	rihC	ribonucleoside hydrolase RihC	SE 10_0055	59920..60840	rihC	ribonucleoside hydrolase RihC	SE 11_0055	59919..60839	rihC	ribonucleoside hydrolase RihC	ü
P125109_0057	complement(60861..61547)		transcriptional regulatory protein citb	SE 1_0056	complement(60861..61547)		transcriptional regulatory protein citb	SE 2_0056	complement(60861..61547)		transcriptional regulatory protein citb	SE 3_0056	complement(60810..61496)		transcriptional regulatory protein citb	SE 4_0056	complement(61245..61931)		transcriptional regulatory protein citb	SE 5_0056	complement(61262..61948)		transcriptional regulatory protein citb	SE 6_0056	complement(60879..61565)		transcriptional regulatory protein citb	SE 7_0056	complement(60861..61547)		transcriptional regulatory protein citb	SE 8_0056	complement(60861..61547)		transcriptional regulatory protein citb	SE 9_0056	complement(60849..61535)		transcriptional regulatory protein citb	SE 10_0056	complement(60862..61548)		transcriptional regulatory protein citb	SE 11_0056	complement(60861..61547)		transcriptional regulatory protein citb	ü
P125109_0058	complement(61549..63207)		sensor kinase	SE 1_0057	complement(61549..63207)		sensor kinase	SE 2_0057	complement(61549..63207)		sensor kinase	SE 3_0057	complement(61498..63156)		sensor kinase	SE 4_0057	complement(61933..63591)		sensor kinase	SE 5_0057	complement(61950..63608)		sensor kinase	SE 6_0057a	complement(61567..62304)		sensor kinase	SE 7_0057	complement(61549..63207)		sensor kinase	SE 8_0057a	complement(61549..62286)		sensor kinase	SE 9_0057	complement(61537..63195)		sensor kinase	SE 10_0057	complement(61550..63208)		sensor kinase	SE 11_0057	complement(61549..63207)		sensor kinase	ü
																								SE 6_0057b	complement(62301..63224)		sensor kinase					SE 8_0057b	complement(62283..63206)		sensor kinase
P125109_0059	complement(63303..64604)		oxaloacetate decarboxylase beta chain (ec 4.1.1.3)	SE 1_0058	complement(63303..64604)		oxaloacetate decarboxylase beta chain (ec 4.1.1.3)	SE 2_0058	complement(63303..64604)		oxaloacetate decarboxylase beta chain (ec 4.1.1.3)	SE 3_0058	complement(63252..64604)		oxaloacetate decarboxylase beta chain (ec 4.1.1.3)	SE 4_0058	complement(63687..64988)		oxaloacetate decarboxylase beta chain (ec 4.1.1.3)	SE 5_0058	complement(63704..65005)		oxaloacetate decarboxylase beta chain (ec 4.1.1.3)	SE 6_0058	complement(63320..64621)		oxaloacetate decarboxylase beta chain (ec 4.1.1.3)	SE 7_0058	complement(63303..64604)		oxaloacetate decarboxylase beta chain (ec 4.1.1.3)	SE 8_0058	complement(63302..64603)		oxaloacetate decarboxylase beta chain (ec 4.1.1.3)	SE 9_0058	complement(63291..64592)		oxaloacetate decarboxylase beta chain (ec 4.1.1.3)	SE 10_0058	complement(63304..64605)		oxaloacetate decarboxylase beta chain (ec 4.1.1.3)	SE 11_0058	complement(63303..64604)		oxaloacetate decarboxylase beta chain (ec 4.1.1.3)	ü
P125109_0060	complement(64617..66386)		oxaloacetate decarboxylase	SE 1_0059	complement(64617..66386)		oxaloacetate decarboxylase	SE 2_0059	complement(64617..66386)		oxaloacetate decarboxylase	SE 3_0059	complement(64617..66386)		oxaloacetate decarboxylase	SE 4_0059	complement(65001..66770)		oxaloacetate decarboxylase	SE 5_0059	complement(65018..66787)		oxaloacetate decarboxylase	SE 6_0059	complement(64634..66403)		oxaloacetate decarboxylase	SE 7_0059	complement(64617..66386)		oxaloacetate decarboxylase	SE 8_0059	complement(64616..66385)		oxaloacetate decarboxylase	SE 9_0059	complement(64605..66374)		oxaloacetate decarboxylase	SE 10_0059	complement(64618..66387)		oxaloacetate decarboxylase	SE 11_0059	complement(64617..66386)		oxaloacetate decarboxylase	ü
P125109_0061	complement(66403..66642)		oxaloacetate decarboxylase subunit gamma	SE 1_0060	complement(66403..66642)		oxaloacetate decarboxylase subunit gamma	SE 2_0060	complement(66403..66642)		oxaloacetate decarboxylase subunit gamma	SE 3_0060	complement(66403..66642)		oxaloacetate decarboxylase subunit gamma	SE 4_0060	complement(66787..67026)		oxaloacetate decarboxylase subunit gamma	SE 5_0060	complement(66804..67043)		oxaloacetate decarboxylase subunit gamma	SE 6_0060	complement(66420..66659)		oxaloacetate decarboxylase subunit gamma	SE 7_0060	complement(66403..66642)		oxaloacetate decarboxylase subunit gamma	SE 8_0060	complement(66402..66641)		oxaloacetate decarboxylase subunit gamma	SE 9_0060	complement(66391..66630)		oxaloacetate decarboxylase subunit gamma	SE 10_0060	complement(66404..66643)		oxaloacetate decarboxylase subunit gamma	SE 11_0060	complement(66403..66642)		oxaloacetate decarboxylase subunit gamma	ü
P125109_0062	complement(66801..68066)		citrate-sodium symporter	SE 1_0061	complement(66801..68066)		citrate-sodium symporter	SE 2_0061	complement(66801..68066)		citrate-sodium symporter	SE 3_0061	complement(66801..68066)		citrate-sodium symporter	SE 4_0061	complement(67185..68450)		citrate-sodium symporter	SE 5_0061	complement(67202..68467)		citrate-sodium symporter	SE 6_0061	complement(66818..68083)		citrate-sodium symporter	SE 7_0061	complement(66801..68066)		citrate-sodium symporter	SE 8_0061	complement(66800..68065)		citrate-sodium symporter	SE 9_0061	complement(66789..68054)		citrate-sodium symporter	SE 10_0061	complement(66802..68067)		citrate-sodium symporter	SE 11_0061	complement(66801..68066)		citrate-sodium symporter	ü
P125109_0063	68398..69429	citC2	[citrate (PRO-3S)-lyase] ligase	SE 1_0062	68398..69429	citC2	[citrate (PRO-3S)-lyase] ligase	SE 2_0062	68398..69429	citC2	[citrate (PRO-3S)-lyase] ligase	SE 3_0062	68398..69429	citC2	[citrate (PRO-3S)-lyase] ligase	SE 4_0062	68782..69813	citC2	[citrate (PRO-3S)-lyase] ligase	SE 5_0062	68799..69830	citC2	[citrate (PRO-3S)-lyase] ligase	SE 6_0062	68415..69446	citC2	[citrate (PRO-3S)-lyase] ligase	SE 7_0062	68398..69429	citC2	[citrate (PRO-3S)-lyase] ligase	SE 8_0062	68397..69428	citC2	[citrate (PRO-3S)-lyase] ligase	SE 9_0062	68386..69417	citC2	[citrate (PRO-3S)-lyase] ligase	SE 10_0062	68399..69430	citC2	[citrate (PRO-3S)-lyase] ligase	SE 11_0062	68398..69429	citC2	[citrate (PRO-3S)-lyase] ligase	ü
P125109_0064	69459..69752	citD2	citrate lyase subunit gamma	SE 1_0063	69459..69752	citD2	citrate lyase subunit gamma	SE 2_0063	69459..69752	citD2	citrate lyase subunit gamma	SE 3_0063	69459..69752	citD2	citrate lyase subunit gamma	SE 4_0063	69843..70136	citD2	citrate lyase subunit gamma	SE 5_0063	69860..70153	citD2	citrate lyase subunit gamma	SE 6_0063	69476..69769	citD2	citrate lyase subunit gamma	SE 7_0063	69459..69752	citD2	citrate lyase subunit gamma	SE 8_0063	69458..69751	citD2	citrate lyase subunit gamma	SE 9_0063	69447..69740	citD2	citrate lyase subunit gamma	SE 10_0063	69460..69753	citD2	citrate lyase subunit gamma	SE 11_0063	69459..69752	citD2	citrate lyase subunit gamma	ü
P125109_0065	69767..70618	citE2	citrate lyase beta chain	SE 1_0064	69767..70618	citE2	citrate lyase beta chain	SE 2_0064	69767..70618	citE2	citrate lyase beta chain	SE 3_0064	69767..70618	citE2	citrate lyase beta chain	SE 4_0064	70151..71002	citE2	citrate lyase beta chain	SE 5_0064	70168..71019	citE2	citrate lyase beta chain	SE 6_0064	69784..70635	citE2	citrate lyase beta chain	SE 7_0064	69767..70618	citE2	citrate lyase beta chain	SE 8_0064	69766..70617	citE2	citrate lyase beta chain	SE 9_0064	69755..70606	citE2	citrate lyase beta chain	SE 10_0064	69768..70619	citE2	citrate lyase beta chain	SE 11_0064	69767..70618	citE2	citrate lyase beta chain	ü
P125109_0066	70629..72149	citF2	citrate lyase alpha chain	SE 1_0065	70629..72149	citF2	citrate lyase alpha chain	SE 2_0065	70629..72149	citF2	citrate lyase alpha chain	SE 3_0065	70629..72149	citF2	citrate lyase alpha chain	SE 4_0065	71013..72533	citF2	citrate lyase alpha chain	SE 5_0065	71030..72550	citF2	citrate lyase alpha chain	SE 6_0065	70646..72166	citF2	citrate lyase alpha chain	SE 7_0065	70629..72149	citF2	citrate lyase alpha chain	SE 8_0065	70628..72148	citF2	citrate lyase alpha chain	SE 9_0065	70617..72137	citF2	citrate lyase alpha chain	SE 10_0065	70630..72150	citF2	citrate lyase alpha chain	SE 11_0065	70629..72149	citF2	citrate lyase alpha chain	ü
P125109_0067	72149..72700	citX2	citx protein	SE 1_0066	72149..72700	citX2	citx protein	SE 2_0066	72149..72700	citX2	citx protein	SE 3_0066	72149..72700	citX2	citx protein	SE 4_0066	72533..73084	citX2	citx protein	SE 5_0066	72550..73101	citX2	citx protein	SE 6_0066	72166..72717	citX2	citx protein	SE 7_0066	72149..72700	citX2	citx protein	SE 8_0066	72148..72699	citX2	citx protein	SE 9_0066	72137..72688	citX2	citx protein	SE 10_0066	72150..72701	citX2	citx protein	SE 11_0066	72149..72700	citX2	citx protein	ü
P125109_0068	72651..73586	citG2	citg protein	SE 1_0067	72651..73586	citG2	citg protein	SE 2_0067	72651..73586	citG2	citg protein	SE 3_0067	72651..73586	citG2	citg protein	SE 4_0067	73035..73970	citG2	citg protein	SE 5_0067	73052..73987	citG2	citg protein	SE 6_0067	72668..73603	citG2	citg protein	SE 7_0067	72651..73586	citG2	citg protein	SE 8_0067	72650..73585	citG2	citg protein	SE 9_0067	72639..73574	citG2	citg protein	SE 10_0067	72652..73587	citG2	citg protein	SE 11_0067	72651..73586	citG2	citg protein	ü
P125109_0069	73766..74587	dapB	dihydrodipicolinate reductase	SE 1_0068	73766..74587	dapB	dihydrodipicolinate reductase	SE 2_0068	73766..74587	dapB	dihydrodipicolinate reductase	SE 3_0068	73766..74587	dapB	dihydrodipicolinate reductase	SE 4_0068	74150..74971	dapB	dihydrodipicolinate reductase	SE 5_0068	74167..74988	dapB	dihydrodipicolinate reductase	SE 6_0068	73783..74604	dapB	dihydrodipicolinate reductase	SE 7_0068	73766..74587	dapB	dihydrodipicolinate reductase	SE 8_0068	73765..74586	dapB	dihydrodipicolinate reductase	SE 9_0068	73754..74575	dapB	dihydrodipicolinate reductase	SE 10_0068	73767..74588	dapB	dihydrodipicolinate reductase	SE 11_0068	73766..74587	dapB	dihydrodipicolinate reductase	ü
P125109_0070	complement(74706..74810)			SE 1_0069	complement(74706..74810)			SE 2_0069	complement(74706..74810)			SE 3_0069	complement(74706..74810)			SE 4_0069	complement(75090..75194)			SE 5_0069	complement(75107..75211)			SE 6_0069	complement(74723..74827)			SE 7_0069	complement(74706..74810)			SE 8_0069	complement(74705..74809)			SE 9_0069	complement(74694..74798)			SE 10_0069	complement(74707..74811)			SE 11_0069	complement(74706..74810)			ü
P125109_0071	complement(75274..75375)			SE 1_0070	complement(75274..75375)			SE 2_0070	complement(75274..75375)			SE 3_0070	complement(75274..75375)			SE 4_0070	complement(75658..75759)			SE 5_0070	complement(75675..75776)			SE 6_0070	complement(75291..75392)			SE 7_0070	complement(75274..75375)			SE 8_0070	complement(75273..75374)			SE 9_0070	complement(75262..75363)			SE 10_0070	complement(75275..75376)			SE 11_0070	complement(75274..75375)			ü
P125109_0072	75554..76597	carA	carbamoyl phosphate synthase small subunit	SE 1_0071	75554..76597	carA	carbamoyl phosphate synthase small subunit	SE 2_0071	75554..76597	carA	carbamoyl phosphate synthase small subunit	SE 3_0071	75554..76597	carA	carbamoyl phosphate synthase small subunit	SE 4_0071	75938..76981	carA	carbamoyl phosphate synthase small subunit	SE 5_0071	75955..76998	carA	carbamoyl phosphate synthase small subunit	SE 6_0071	75571..76614	carA	carbamoyl phosphate synthase small subunit	SE 7_0071	75554..76597	carA	carbamoyl phosphate synthase small subunit	SE 8_0071	75553..76596	carA	carbamoyl phosphate synthase small subunit	SE 9_0071	75542..76585	carA	carbamoyl phosphate synthase small subunit	SE 10_0071	75555..76598	carA	carbamoyl phosphate synthase small subunit	SE 11_0071	75554..76597	carA	carbamoyl phosphate synthase small subunit	ü
P125109_0073	76616..79843	carB	carbamoyl phosphate synthase large subunit	SE 1_0072	76616..79843	carB	carbamoyl phosphate synthase large subunit	SE 2_0072	76616..79843	carB	carbamoyl phosphate synthase large subunit	SE 3_0072	76616..79843	carB	carbamoyl phosphate synthase large subunit	SE 4_0072	77000..80227	carB	carbamoyl phosphate synthase large subunit	SE 5_0072	77017..80244	carB	carbamoyl phosphate synthase large subunit	SE 6_0072	76633..79860	carB	carbamoyl phosphate synthase large subunit	SE 7_0072	76616..79843	carB	carbamoyl phosphate synthase large subunit	SE 8_0072	76615..79842	carB	carbamoyl phosphate synthase large subunit	SE 9_0072	76604..79831	carB	carbamoyl phosphate synthase large subunit	SE 10_0072	76617..79844	carB	carbamoyl phosphate synthase large subunit	SE 11_0072	76616..79843	carB	carbamoyl phosphate synthase large subunit	ü
P125109_0074	80117..80512	caiF	DNA-binding transcriptional activator CaiF	SE 1_0073	80117..80512	caiF	DNA-binding transcriptional activator CaiF	SE 2_0073	80117..80512	caiF	DNA-binding transcriptional activator CaiF	SE 3_0073	80117..80512	caiF	DNA-binding transcriptional activator CaiF	SE 4_0073	80501..80896	caiF	DNA-binding transcriptional activator CaiF	SE 5_0073	80518..80913	caiF	DNA-binding transcriptional activator CaiF	SE 6_0073	80134..80529	caiF	DNA-binding transcriptional activator CaiF	SE 7_0073	80117..80512	caiF	DNA-binding transcriptional activator CaiF	SE 8_0073	80116..80511	caiF	DNA-binding transcriptional activator CaiF	SE 9_0073	80105..80500	caiF	DNA-binding transcriptional activator CaiF	SE 10_0073	80118..80513	caiF	DNA-binding transcriptional activator CaiF	SE 11_0073	80117..80512	caiF	DNA-binding transcriptional activator CaiF	ü
P125109_0075	complement(80590..81186)	caiE	carnitine operon protein CaiE	SE 1_0074	complement(80590..81186)	caiE	carnitine operon protein CaiE	SE 2_0074	complement(80590..81186)	caiE	carnitine operon protein CaiE	SE 3_0074	complement(80590..81186)	caiE	carnitine operon protein CaiE	SE 4_0074	complement(80974..81570)	caiE	carnitine operon protein CaiE	SE 5_0074	complement(80991..81587)	caiE	carnitine operon protein CaiE	SE 6_0074	complement(80607..81203)	caiE	carnitine operon protein CaiE	SE 7_0074	complement(80590..81186)	caiE	carnitine operon protein CaiE	SE 8_0074	complement(80589..81185)	caiE	carnitine operon protein CaiE	SE 9_0074	complement(80578..81174)	caiE	carnitine operon protein CaiE	SE 10_0074	complement(80591..81187)	caiE	carnitine operon protein CaiE	SE 11_0074	complement(80590..81186)	caiE	carnitine operon protein CaiE	ü
P125109_0076	complement(81296..82081)	caiD	carnitinyl-CoA dehydratase	SE 1_0075	complement(81296..82081)	caiD	carnitinyl-CoA dehydratase	SE 2_0075	complement(81296..82081)	caiD	carnitinyl-CoA dehydratase	SE 3_0075	complement(81296..82081)	caiD	carnitinyl-CoA dehydratase	SE 4_0075	complement(81680..82465)	caiD	carnitinyl-CoA dehydratase	SE 5_0075	complement(81697..82482)	caiD	carnitinyl-CoA dehydratase	SE 6_0075	complement(81313..82098)	caiD	carnitinyl-CoA dehydratase	SE 7_0075	complement(81296..82081)	caiD	carnitinyl-CoA dehydratase	SE 8_0075	complement(81295..82080)	caiD	carnitinyl-CoA dehydratase	SE 9_0075	complement(81284..82069)	caiD	carnitinyl-CoA dehydratase	SE 10_0075	complement(81297..82082)	caiD	carnitinyl-CoA dehydratase	SE 11_0075	complement(81296..82081)	caiD	carnitinyl-CoA dehydratase	ü
P125109_0077	complement(82135..83688)	caiC	putative crotonobetaine/carnitine-CoA ligase	SE 1_0076	complement(82135..83688)	caiC	putative crotonobetaine/carnitine-CoA ligase	SE 2_0076	complement(82135..83688)	caiC	putative crotonobetaine/carnitine-CoA ligase	SE 3_0076	complement(82135..83688)	caiC	putative crotonobetaine/carnitine-CoA ligase	SE 4_0076	complement(82519..84072)	caiC	putative crotonobetaine/carnitine-CoA ligase	SE 5_0076	complement(82536..84089)	caiC	putative crotonobetaine/carnitine-CoA ligase	SE 6_0076	complement(82152..83705)	caiC	putative crotonobetaine/carnitine-CoA ligase	SE 7_0076	complement(82135..83688)	caiC	putative crotonobetaine/carnitine-CoA ligase	SE 8_0076	complement(82134..83687)	caiC	putative crotonobetaine/carnitine-CoA ligase	SE 9_0076	complement(82123..83676)	caiC	putative crotonobetaine/carnitine-CoA ligase	SE 10_0076	complement(82136..83689)	caiC	putative crotonobetaine/carnitine-CoA ligase	SE 11_0076	complement(82135..83688)	caiC	putative crotonobetaine/carnitine-CoA ligase	ü
P125109_0078	complement(83751..85022)	caiB	crotonobetainyl-CoA:carnitine CoA-transferase	SE 1_0077	complement(83751..85022)	caiB	crotonobetainyl-CoA:carnitine CoA-transferase	SE 2_0077	complement(83751..85022)	caiB	crotonobetainyl-CoA:carnitine CoA-transferase	SE 3_0077	complement(83751..85022)	caiB	crotonobetainyl-CoA:carnitine CoA-transferase	SE 4_0077	complement(84135..85406)	caiB	crotonobetainyl-CoA:carnitine CoA-transferase	SE 5_0077	complement(84152..85423)	caiB	crotonobetainyl-CoA:carnitine CoA-transferase	SE 6_0077	complement(83768..85039)	caiB	crotonobetainyl-CoA:carnitine CoA-transferase	SE 7_0077	complement(83751..85022)	caiB	crotonobetainyl-CoA:carnitine CoA-transferase	SE 8_0077	complement(83750..85021)	caiB	crotonobetainyl-CoA:carnitine CoA-transferase	SE 9_0077	complement(83739..85010)	caiB	crotonobetainyl-CoA:carnitine CoA-transferase	SE 10_0077	complement(83752..85023)	caiB	crotonobetainyl-CoA:carnitine CoA-transferase	SE 11_0077	complement(83751..85022)	caiB	crotonobetainyl-CoA:carnitine CoA-transferase	ü
P125109_0079	complement(85080..86222)	caiA	crotonobetainyl-CoA dehydrogenase	SE 1_0078	complement(85080..86222)	caiA	crotonobetainyl-CoA dehydrogenase	SE 2_0078	complement(85080..86222)	caiA	crotonobetainyl-CoA dehydrogenase	SE 3_0078	complement(85080..86222)	caiA	crotonobetainyl-CoA dehydrogenase	SE 4_0078	complement(85464..86606)	caiA	crotonobetainyl-CoA dehydrogenase	SE 5_0078	complement(85481..86623)	caiA	crotonobetainyl-CoA dehydrogenase	SE 6_0078	complement(85097..86239)	caiA	crotonobetainyl-CoA dehydrogenase	SE 7_0078	complement(85080..86222)	caiA	crotonobetainyl-CoA dehydrogenase	SE 8_0078	complement(85079..86221)	caiA	crotonobetainyl-CoA dehydrogenase	SE 9_0078	complement(85068..86210)	caiA	crotonobetainyl-CoA dehydrogenase	SE 10_0078	complement(85081..86223)	caiA	crotonobetainyl-CoA dehydrogenase	SE 11_0078	complement(85080..86222)	caiA	crotonobetainyl-CoA dehydrogenase	ü
P125109_0080	complement(86257..87774)	caiT	L-carnitine/gamma-butyrobetaine antiporter	SE 1_0079	complement(86257..87774)	caiT	L-carnitine/gamma-butyrobetaine antiporter	SE 2_0079	complement(86257..87774)	caiT	L-carnitine/gamma-butyrobetaine antiporter	SE 3_0079	complement(86257..87774)	caiT	L-carnitine/gamma-butyrobetaine antiporter	SE 4_0079	complement(86641..88158)	caiT	L-carnitine/gamma-butyrobetaine antiporter	SE 5_0079	complement(86658..88175)	caiT	L-carnitine/gamma-butyrobetaine antiporter	SE 6_0079	complement(86274..87791)	caiT	L-carnitine/gamma-butyrobetaine antiporter	SE 7_0079	complement(86257..87774)	caiT	L-carnitine/gamma-butyrobetaine antiporter	SE 8_0079	complement(86256..87773)	caiT	L-carnitine/gamma-butyrobetaine antiporter	SE 9_0079	complement(86245..87762)	caiT	L-carnitine/gamma-butyrobetaine antiporter	SE 10_0079	complement(86258..87775)	caiT	L-carnitine/gamma-butyrobetaine antiporter	SE 11_0079	complement(86257..87774)	caiT	L-carnitine/gamma-butyrobetaine antiporter	ü
P125109_0081	88002..88187			SE 1_0080	88002..88187			SE 2_0080	88002..88187			SE 3_0080	88002..88187			SE 4_0080	88386..88571			SE 5_0080	88403..88588			SE 6_0080	88019..88204			SE 7_0080	87916..88023			SE 8_0080	88001..88186			SE 9_0080	87990..88175			SE 10_0080	88003..88188			SE 11_0080	88002..88187			ü
																												SE 7_0081	complement(87983..88075)																				ü
P125109_0082	88237..89025	fixA	putative electron transfer flavoprotein FixA	SE 1_0081	88237..89025	fixA	putative electron transfer flavoprotein FixA	SE 2_0081	88237..89025	fixA	putative electron transfer flavoprotein FixA	SE 3_0081	88237..89025	fixA	putative electron transfer flavoprotein FixA	SE 4_0081	88621..89409	fixA	putative electron transfer flavoprotein FixA	SE 5_0081	88638..89426	fixA	putative electron transfer flavoprotein FixA	SE 6_0081	88254..89042	fixA	putative electron transfer flavoprotein FixA	SE 7_0082	88236..89024	fixA	putative electron transfer flavoprotein FixA	SE 8_0081	88236..89024	fixA	putative electron transfer flavoprotein FixA	SE 9_0081	88225..89013	fixA	putative electron transfer flavoprotein FixA	SE 10_0081	88238..89026	fixA	putative electron transfer flavoprotein FixA	SE 11_0081	88237..89025	fixA	putative electron transfer flavoprotein FixA	ü
P125109_0083	89041..89982	fixB	putative electron transfer flavoprotein FixB	SE 1_0082	89041..89982	fixB	putative electron transfer flavoprotein FixB	SE 2_0082	89041..89982	fixB	putative electron transfer flavoprotein FixB	SE 3_0082	89041..89982	fixB	putative electron transfer flavoprotein FixB	SE 4_0082	89425..90366	fixB	putative electron transfer flavoprotein FixB	SE 5_0082	89442..90383	fixB	putative electron transfer flavoprotein FixB	SE 6_0082	89058..89999	fixB	putative electron transfer flavoprotein FixB	SE 7_0083	89040..89981	fixB	putative electron transfer flavoprotein FixB	SE 8_0082	89040..89981	fixB	putative electron transfer flavoprotein FixB	SE 9_0082	89029..89970	fixB	putative electron transfer flavoprotein FixB	SE 10_0082	89042..89983	fixB	putative electron transfer flavoprotein FixB	SE 11_0082	89041..89982	fixB	putative electron transfer flavoprotein FixB	ü
P125109_0084	90032..91318	fixC	putative oxidoreductase FixC	SE 1_0083	90032..91318	fixC	putative oxidoreductase FixC	SE 2_0083	90032..91318	fixC	putative oxidoreductase FixC	SE 3_0083	90032..91318	fixC	putative oxidoreductase FixC	SE 4_0083	90416..91702	fixC	putative oxidoreductase FixC	SE 5_0083	90433..91719	fixC	putative oxidoreductase FixC	SE 6_0083	90049..91335	fixC	putative oxidoreductase FixC	SE 7_0084	90031..91317	fixC	putative oxidoreductase FixC	SE 8_0083	90031..91317	fixC	putative oxidoreductase FixC	SE 9_0083	90020..91306	fixC	putative oxidoreductase FixC	SE 10_0083	90033..91319	fixC	putative oxidoreductase FixC	SE 11_0083	90032..91318	fixC	putative oxidoreductase FixC	ü
P125109_0085	91333..91602	fixX	ferredoxin like protein FixX	SE 1_0084	91333..91602	fixX	ferredoxin like protein FixX	SE 2_0084	91333..91602	fixX	ferredoxin like protein FixX	SE 3_0084	91333..91602	fixX	ferredoxin like protein FixX	SE 4_0084	91717..91986	fixX	ferredoxin like protein FixX	SE 5_0084	91734..92003	fixX	ferredoxin like protein FixX	SE 6_0084	91350..91619	fixX	ferredoxin like protein FixX	SE 7_0085	91332..91601	fixX	ferredoxin like protein FixX	SE 8_0084	91332..91601	fixX	ferredoxin like protein FixX	SE 9_0084	91321..91590	fixX	ferredoxin like protein FixX	SE 10_0084	91334..91603	fixX	ferredoxin like protein FixX	SE 11_0084	91333..91602	fixX	ferredoxin like protein FixX	ü
P125109_0086	91667..91771			SE 1_0085	91667..91771			SE 2_0085	91667..91771			SE 3_0085	91667..91771			SE 4_0085	92051..92155			SE 5_0085	92068..92172			SE 6_0085	91684..91788			SE 7_0086	91666..91770			SE 8_0085	91666..91770			SE 9_0085	91655..91759			SE 10_0085	91668..91772			SE 11_0085	91667..91771			ü
P125109_0087	91806..93089	yaaU	putative metabolite transport protein	SE 1_0086	91806..93089	yaaU	putative metabolite transport protein	SE 2_0086	91806..93089	yaaU	putative metabolite transport protein	SE 3_0086	91806..93089	yaaU	putative metabolite transport protein	SE 4_0086	92190..93473	yaaU	putative metabolite transport protein	SE 5_0086	92207..93490	yaaU	putative metabolite transport protein	SE 6_0086	91823..93106	yaaU	putative metabolite transport protein	SE 7_0087	91805..93088	yaaU	putative metabolite transport protein	SE 8_0086	91805..93088	yaaU	putative metabolite transport protein	SE 9_0086	91794..93077	yaaU	putative metabolite transport protein	SE 10_0086	91807..93090	yaaU	putative metabolite transport protein	SE 11_0086	91806..93089	yaaU	putative metabolite transport protein	ü
P125109_0088	93145..93408		putative lipoprotein	SE 1_0087	93145..93408		putative lipoprotein	SE 2_0087	93145..93408		putative lipoprotein	SE 3_0087	93145..93408		putative lipoprotein	SE 4_0087	93529..93792		putative lipoprotein	SE 5_0087	93546..93809		putative lipoprotein	SE 6_0087	93162..93425		putative lipoprotein	SE 7_0088	93144..93407		putative lipoprotein	SE 8_0087	93144..93407		putative lipoprotein	SE 9_0087	93133..93396		putative lipoprotein	SE 10_0087	93146..93409		putative lipoprotein	SE 11_0087	93145..93408		putative lipoprotein	ü
P125109_0089	93694..94116		probable secreted protein	SE 1_0088	93694..94116		probable secreted protein	SE 2_0088	93694..94116		probable secreted protein	SE 3_0088	93694..94116		probable secreted protein	SE 4_0088	94078..94500		probable secreted protein	SE 5_0088	94095..94517		probable secreted protein	SE 6_0088	93711..94088		probable secreted protein	SE 7_0089	93693..94115		probable secreted protein	SE 8_0088	93693..94115		probable secreted protein	SE 9_0088	93682..94104		probable secreted protein	SE 10_0088	93695..94117		probable secreted protein	SE 11_0088	93694..94116		probable secreted protein	ü
P125109_0090	complement(94340..94630)		probable secreted protein	SE 1_0089	complement(94340..94630)		probable secreted protein	SE 2_0089	complement(94340..94630)		probable secreted protein	SE 3_0089	complement(94340..94630)		probable secreted protein	SE 4_0089	complement(94724..95014)		probable secreted protein	SE 5_0089	complement(94741..95031)		probable secreted protein	SE 6_0089	complement(94356..94646)		probable secreted protein	SE 7_0090	complement(94339..94629)		probable secreted protein	SE 8_0089	complement(94339..94629)		probable secreted protein	SE 9_0089	complement(94328..94618)		probable secreted protein	SE 10_0089	complement(94341..94631)		probable secreted protein	SE 11_0089	complement(94340..94630)		probable secreted protein	ü
P125109_0091	95528..97417		putative sulfatase	SE 1_0090	95528..97417		putative sulfatase	SE 2_0090	95528..97417		putative sulfatase	SE 3_0090	95528..97417		putative sulfatase	SE 4_0090	95912..97801		putative sulfatase	SE 5_0090	95929..97818		putative sulfatase	SE 6_0090	95544..97433		putative sulfatase	SE 7_0091	95527..97416		putative sulfatase	SE 8_0090	95527..97416		putative sulfatase	SE 9_0090	95516..97405		putative sulfatase	SE 10_0090	95529..97418		putative sulfatase	SE 11_0090	95528..97417		putative sulfatase	ü
P125109_0092	97824..98354	yabF	glutathione-regulated potassium-efflux system ancillary protein KefF	SE 1_0091	97824..98354	yabF	glutathione-regulated potassium-efflux system ancillary protein KefF	SE 2_0091	97824..98354	yabF	glutathione-regulated potassium-efflux system ancillary protein KefF	SE 3_0091	97824..98354	yabF	glutathione-regulated potassium-efflux system ancillary protein KefF	SE 4_0091	98208..98738	yabF	glutathione-regulated potassium-efflux system ancillary protein KefF	SE 5_0091	98225..98755	yabF	glutathione-regulated potassium-efflux system ancillary protein KefF	SE 6_0091	97840..98370	yabF	glutathione-regulated potassium-efflux system ancillary protein KefF	SE 7_0092	97823..98353	yabF	glutathione-regulated potassium-efflux system ancillary protein KefF	SE 8_0091	97823..98353	yabF	glutathione-regulated potassium-efflux system ancillary protein KefF	SE 9_0091	97812..98342	yabF	glutathione-regulated potassium-efflux system ancillary protein KefF	SE 10_0091	97825..98355	yabF	glutathione-regulated potassium-efflux system ancillary protein KefF	SE 11_0091	97824..98354	yabF	glutathione-regulated potassium-efflux system ancillary protein KefF	ü
P125109_0093	98347..100209	kefC	glutathione-regulated potassium-efflux system protein KefC	SE 1_0092	98347..100209	kefC	glutathione-regulated potassium-efflux system protein KefC	SE 2_0092	98347..100209	kefC	glutathione-regulated potassium-efflux system protein KefC	SE 3_0092	98347..100209	kefC	glutathione-regulated potassium-efflux system protein KefC	SE 4_0092	98731..100593	kefC	glutathione-regulated potassium-efflux system protein KefC	SE 5_0092	98748..100610	kefC	glutathione-regulated potassium-efflux system protein KefC	SE 6_0092	98363..100225	kefC	glutathione-regulated potassium-efflux system protein KefC	SE 7_0093	98346..100208	kefC	glutathione-regulated potassium-efflux system protein KefC	SE 8_0092	98346..100208	kefC	glutathione-regulated potassium-efflux system protein KefC	SE 9_0092	98335..100197	kefC	glutathione-regulated potassium-efflux system protein KefC	SE 10_0092	98348..100210	kefC	glutathione-regulated potassium-efflux system protein KefC	SE 11_0092	98347..100209	kefC	glutathione-regulated potassium-efflux system protein KefC	ü
P125109_0094	100408..100887	folA	dihydrofolate reductase	SE 1_0093	100407..100886	folA	dihydrofolate reductase	SE 2_0093	100407..100886	folA	dihydrofolate reductase	SE 3_0093	100407..100886	folA	dihydrofolate reductase	SE 4_0093	100791..101270	folA	dihydrofolate reductase	SE 5_0093	100808..101287	folA	dihydrofolate reductase	SE 6_0093	100423..100902	folA	dihydrofolate reductase	SE 7_0094	100406..100885	folA	dihydrofolate reductase	SE 8_0093	100406..100885	folA	dihydrofolate reductase	SE 9_0093	100396..100875	folA	dihydrofolate reductase	SE 10_0093	100408..100887	folA	dihydrofolate reductase	SE 11_0093	100407..100886	folA	dihydrofolate reductase	ü
P125109_0095	complement(100993..101841)	apaH	diadenosine tetraphosphatase	SE 1_0094	complement(100992..101840)	apaH	diadenosine tetraphosphatase	SE 2_0094	complement(100992..101840)	apaH	diadenosine tetraphosphatase	SE 3_0094	complement(100992..101840)	apaH	diadenosine tetraphosphatase	SE 4_0094	complement(101376..102224)	apaH	diadenosine tetraphosphatase	SE 5_0094	complement(101393..102241)	apaH	diadenosine tetraphosphatase	SE 6_0094	complement(101008..101856)	apaH	diadenosine tetraphosphatase	SE 7_0095	complement(100991..101839)	apaH	diadenosine tetraphosphatase	SE 8_0094	complement(100991..101839)	apaH	diadenosine tetraphosphatase	SE 9_0094	complement(100981..101829)	apaH	diadenosine tetraphosphatase	SE 10_0094	complement(100993..101841)	apaH	diadenosine tetraphosphatase	SE 11_0094	complement(100992..101840)	apaH	diadenosine tetraphosphatase	ü
P125109_0096	complement(101852..102211)	apaG	ApaG	SE 1_0095	complement(101851..102210)	apaG	ApaG	SE 2_0095	complement(101851..102210)	apaG	ApaG	SE 3_0095	complement(101851..102210)	apaG	ApaG	SE 4_0095	complement(102235..102594)	apaG	ApaG	SE 5_0095	complement(102252..102611)	apaG	ApaG	SE 6_0095	complement(101867..102226)	apaG	ApaG	SE 7_0096	complement(101850..102209)	apaG	ApaG	SE 8_0095	complement(101850..102209)	apaG	ApaG	SE 9_0095	complement(101840..102199)	apaG	ApaG	SE 10_0095	complement(101852..102211)	apaG	ApaG	SE 11_0095	complement(101851..102210)	apaG	ApaG	ü
P125109_0097	complement(102232..103053)	ksgA	dimethyladenosine transferase	SE 1_0096	complement(102231..103052)	ksgA	dimethyladenosine transferase	SE 2_0096	complement(102231..103052)	ksgA	dimethyladenosine transferase	SE 3_0096	complement(102231..103052)	ksgA	dimethyladenosine transferase	SE 4_0096	complement(102615..103436)	ksgA	dimethyladenosine transferase	SE 5_0096	complement(102632..103453)	ksgA	dimethyladenosine transferase	SE 6_0096	complement(102247..103068)	ksgA	dimethyladenosine transferase	SE 7_0097	complement(102230..103051)	ksgA	dimethyladenosine transferase	SE 8_0096	complement(102230..103051)	ksgA	dimethyladenosine transferase	SE 9_0096	complement(102220..103041)	ksgA	dimethyladenosine transferase	SE 10_0096	complement(102232..103053)	ksgA	dimethyladenosine transferase	SE 11_0096	complement(102231..103052)	ksgA	dimethyladenosine transferase	ü
P125109_0098	complement(103050..104039)	pdxA	4-hydroxythreonine-4-phosphate dehydrogenase	SE 1_0097	complement(103049..104038)	pdxA	4-hydroxythreonine-4-phosphate dehydrogenase	SE 2_0097	complement(103049..104038)	pdxA	4-hydroxythreonine-4-phosphate dehydrogenase	SE 3_0097	complement(103049..104038)	pdxA	4-hydroxythreonine-4-phosphate dehydrogenase	SE 4_0097	complement(103433..104422)	pdxA	4-hydroxythreonine-4-phosphate dehydrogenase	SE 5_0097	complement(103450..104439)	pdxA	4-hydroxythreonine-4-phosphate dehydrogenase	SE 6_0097	complement(103065..104054)	pdxA	4-hydroxythreonine-4-phosphate dehydrogenase	SE 7_0098	complement(103048..104037)	pdxA	4-hydroxythreonine-4-phosphate dehydrogenase	SE 8_0097	complement(103048..104037)	pdxA	4-hydroxythreonine-4-phosphate dehydrogenase	SE 9_0097	complement(103038..104027)	pdxA	4-hydroxythreonine-4-phosphate dehydrogenase	SE 10_0097	complement(103050..104039)	pdxA	4-hydroxythreonine-4-phosphate dehydrogenase	SE 11_0097	complement(103049..104038)	pdxA	4-hydroxythreonine-4-phosphate dehydrogenase	ü
P125109_0099	complement(104039..105325)	surA	peptidyl-prolyl cis-trans isomerase SurA	SE 1_0098	complement(104038..105324)	surA	peptidyl-prolyl cis-trans isomerase SurA	SE 2_0098	complement(104038..105324)	surA	peptidyl-prolyl cis-trans isomerase SurA	SE 3_0098	complement(104038..105324)	surA	peptidyl-prolyl cis-trans isomerase SurA	SE 4_0098	complement(104422..105708)	surA	peptidyl-prolyl cis-trans isomerase SurA	SE 5_0098	complement(104439..105725)	surA	peptidyl-prolyl cis-trans isomerase SurA	SE 6_0098	complement(104054..105340)	surA	peptidyl-prolyl cis-trans isomerase SurA	SE 7_0099	complement(104037..105323)	surA	peptidyl-prolyl cis-trans isomerase SurA	SE 8_0098	complement(104037..105323)	surA	peptidyl-prolyl cis-trans isomerase SurA	SE 9_0098	complement(104027..105313)	surA	peptidyl-prolyl cis-trans isomerase SurA	SE 10_0098	complement(104039..105325)	surA	peptidyl-prolyl cis-trans isomerase SurA	SE 11_0098	complement(104038..105324)	surA	peptidyl-prolyl cis-trans isomerase SurA	ü
P125109_0100	complement(105379..107739)	imp	organic solvent tolerance protein	SE 1_0099	complement(105378..107738)	imp	organic solvent tolerance protein	SE 2_0099	complement(105378..107738)	imp	organic solvent tolerance protein	SE 3_0099	complement(105378..107738)	imp	organic solvent tolerance protein	SE 4_0099	complement(105762..108122)	imp	organic solvent tolerance protein	SE 5_0099	complement(105779..108139)	imp	organic solvent tolerance protein	SE 6_0099	complement(105394..107754)	imp	organic solvent tolerance protein	SE 7_0100	complement(105377..107737)	imp	organic solvent tolerance protein	SE 8_0099	complement(105377..107737)	imp	organic solvent tolerance protein	SE 9_0099	complement(105367..107727)	imp	organic solvent tolerance protein	SE 10_0099	complement(105379..107739)	imp	organic solvent tolerance protein	SE 11_0099	complement(105378..107738)	imp	organic solvent tolerance protein	ü
P125109_0101	107993..108805	djlA	Dna-J like membrane chaperone protein	SE 1_0100	107992..108804	djlA	Dna-J like membrane chaperone protein	SE 2_0100	107992..108804	djlA	Dna-J like membrane chaperone protein	SE 3_0100	107992..108804	djlA	Dna-J like membrane chaperone protein	SE 4_0100	108376..109188	djlA	Dna-J like membrane chaperone protein	SE 5_0100	108393..109205	djlA	Dna-J like membrane chaperone protein	SE 6_0100	108008..108820	djlA	Dna-J like membrane chaperone protein	SE 7_0101	107991..108803	djlA	Dna-J like membrane chaperone protein	SE 8_0100	107991..108803	djlA	Dna-J like membrane chaperone protein	SE 9_0100	107981..108793	djlA	Dna-J like membrane chaperone protein	SE 10_0100	107993..108805	djlA	Dna-J like membrane chaperone protein	SE 11_0100	107992..108804	djlA	Dna-J like membrane chaperone protein	ü
P125109_0102	complement(108900..109559)	rluA	23S rRNA/tRNA pseudouridine synthase A	SE 1_0101	complement(108899..109558)	rluA	23S rRNA/tRNA pseudouridine synthase A	SE 2_0101	complement(108899..109558)	rluA	23S rRNA/tRNA pseudouridine synthase A	SE 3_0101	complement(108899..109558)	rluA	23S rRNA/tRNA pseudouridine synthase A	SE 4_0101	complement(109283..109942)	rluA	23S rRNA/tRNA pseudouridine synthase A	SE 5_0101	complement(109300..109959)	rluA	23S rRNA/tRNA pseudouridine synthase A	SE 6_0101	complement(108915..109574)	rluA	23S rRNA/tRNA pseudouridine synthase A	SE 7_0102	complement(108898..109557)	rluA	23S rRNA/tRNA pseudouridine synthase A	SE 8_0101	complement(108898..109557)	rluA	23S rRNA/tRNA pseudouridine synthase A	SE 9_0101	complement(108888..109547)	rluA	23S rRNA/tRNA pseudouridine synthase A	SE 10_0101	complement(108900..109559)	rluA	23S rRNA/tRNA pseudouridine synthase A	SE 11_0101	complement(108899..109558)	rluA	23S rRNA/tRNA pseudouridine synthase A	ü
P125109_0103	complement(109571..112477)	hepA	ATP-dependent helicase HepA	SE 1_0102	complement(109570..112476)	hepA	ATP-dependent helicase HepA	SE 2_0102	complement(109570..112476)	hepA	ATP-dependent helicase HepA	SE 3_0102	complement(109570..112476)	hepA	ATP-dependent helicase HepA	SE 4_0102	complement(109954..112860)	hepA	ATP-dependent helicase HepA	SE 5_0102	complement(109971..112877)	hepA	ATP-dependent helicase HepA	SE 6_0102	complement(109586..112492)	hepA	ATP-dependent helicase HepA	SE 7_0103	complement(109569..112475)	hepA	ATP-dependent helicase HepA	SE 8_0102	complement(109569..112475)	hepA	ATP-dependent helicase HepA	SE 9_0102	complement(109559..112465)	hepA	ATP-dependent helicase HepA	SE 10_0102	complement(109571..112477)	hepA	ATP-dependent helicase HepA	SE 11_0102	complement(109570..112476)	hepA	ATP-dependent helicase HepA	ü
P125109_0104	complement(112651..115002)	polB	DNA polymerase II	SE 1_0103	complement(112650..115001)	polB	DNA polymerase II	SE 2_0103	complement(112650..115001)	polB	DNA polymerase II	SE 3_0103	complement(112650..115001)	polB	DNA polymerase II	SE 4_0103	complement(113034..115385)	polB	DNA polymerase II	SE 5_0103	complement(113051..115402)	polB	DNA polymerase II	SE 6_0103	complement(112666..115017)	polB	DNA polymerase II	SE 7_0104	complement(112649..115000)	polB	DNA polymerase II	SE 8_0103	complement(112649..115000)	polB	DNA polymerase II	SE 9_0103	complement(112639..114990)	polB	DNA polymerase II	SE 10_0103	complement(112651..115002)	polB	DNA polymerase II	SE 11_0103	complement(112650..115001)	polB	DNA polymerase II	ü
P125109_0105	complement(115046..115759)		probable secreted protein	SE 1_0104	complement(115045..115758)		probable secreted protein	SE 2_0104	complement(115045..115758)		probable secreted protein	SE 3_0104	complement(115045..115758)		probable secreted protein	SE 4_0104	complement(115429..116142)		probable secreted protein	SE 5_0104	complement(115446..116159)		probable secreted protein	SE 6_0104	complement(115061..115774)		probable secreted protein	SE 7_0105	complement(115044..115757)		probable secreted protein	SE 8_0104	complement(115044..115757)		probable secreted protein	SE 9_0104	complement(115034..115747)		probable secreted protein	SE 10_0104	complement(115046..115759)		probable secreted protein	SE 11_0104	complement(115045..115758)		probable secreted protein	ü
P125109_0106	116184..116603		hypothetical protein	SE 1_0105	116183..116602		hypothetical protein	SE 2_0105	116183..116602		hypothetical protein	SE 3_0105	116183..116602		hypothetical protein	SE 4_0105	116567..116986		hypothetical protein	SE 5_0105	116584..117003		hypothetical protein	SE 6_0105	116199..116618		hypothetical protein	SE 7_0106	116182..116601		hypothetical protein	SE 8_0105	116182..116601		hypothetical protein	SE 9_0105	116172..116591		hypothetical protein	SE 10_0105	116184..116603		hypothetical protein	SE 11_0105	116183..116602		hypothetical protein	ü
P125109_0107	complement(116609..117373)	araD	L-ribulose-5-phosphate 4-epimerase	SE 1_0106	complement(116608..117372)	araD	L-ribulose-5-phosphate 4-epimerase	SE 2_0106	complement(116608..117372)	araD	L-ribulose-5-phosphate 4-epimerase	SE 3_0106	complement(116608..117372)	araD	L-ribulose-5-phosphate 4-epimerase	SE 4_0106	complement(116992..117756)	araD	L-ribulose-5-phosphate 4-epimerase	SE 5_0106	complement(117009..117773)	araD	L-ribulose-5-phosphate 4-epimerase	SE 6_0106	complement(116624..117388)	araD	L-ribulose-5-phosphate 4-epimerase	SE 7_0107	complement(116607..117371)	araD	L-ribulose-5-phosphate 4-epimerase	SE 8_0106	complement(116607..117371)	araD	L-ribulose-5-phosphate 4-epimerase	SE 9_0106	complement(116597..117361)	araD	L-ribulose-5-phosphate 4-epimerase	SE 10_0106	complement(116609..117373)	araD	L-ribulose-5-phosphate 4-epimerase	SE 11_0106	complement(116608..117372)	araD	L-ribulose-5-phosphate 4-epimerase	ü
P125109_0108	complement(117445..118947)	araA	L-arabinose isomerase	SE 1_0107	complement(117444..118946)	araA	L-arabinose isomerase	SE 2_0107	complement(117444..118946)	araA	L-arabinose isomerase	SE 3_0107	complement(117444..118946)	araA	L-arabinose isomerase	SE 4_0107	complement(117828..119330)	araA	L-arabinose isomerase	SE 5_0107	complement(117845..119347)	araA	L-arabinose isomerase	SE 6_0107	complement(117460..118962)	araA	L-arabinose isomerase	SE 7_0108	complement(117443..118945)	araA	L-arabinose isomerase	SE 8_0107	complement(117443..118945)	araA	L-arabinose isomerase	SE 9_0107	complement(117433..118935)	araA	L-arabinose isomerase	SE 10_0107	complement(117445..118947)	araA	L-arabinose isomerase	SE 11_0107	complement(117444..118946)	araA	L-arabinose isomerase	ü
P125109_0109	complement(118958..120628)	araB	ribulokinase	SE 1_0108	complement(118957..120627)	araB	ribulokinase	SE 2_0108	complement(118957..120627)	araB	ribulokinase	SE 3_0108	complement(118957..120627)	araB	ribulokinase	SE 4_0108	complement(119341..121011)	araB	ribulokinase	SE 5_0108	complement(119358..121028)	araB	ribulokinase	SE 6_0108	complement(118973..120643)	araB	ribulokinase	SE 7_0109	complement(118956..120626)	araB	ribulokinase	SE 8_0108	complement(118956..120626)	araB	ribulokinase	SE 9_0108	complement(118946..120616)	araB	ribulokinase	SE 10_0108	complement(118958..120628)	araB	ribulokinase	SE 11_0108	complement(118957..120627)	araB	ribulokinase	ü
P125109_0110	121007..121852	araC	DNA-binding transcriptional regulator AraC	SE 1_0109	121006..121851	araC	DNA-binding transcriptional regulator AraC	SE 2_0109	121006..121851	araC	DNA-binding transcriptional regulator AraC	SE 3_0109	121006..121851	araC	DNA-binding transcriptional regulator AraC	SE 4_0109	121390..122235	araC	DNA-binding transcriptional regulator AraC	SE 5_0109	121407..122252	araC	DNA-binding transcriptional regulator AraC	SE 6_0109	121022..121867	araC	DNA-binding transcriptional regulator AraC	SE 7_0110	121005..121850	araC	DNA-binding transcriptional regulator AraC	SE 8_0109	121005..121850	araC	DNA-binding transcriptional regulator AraC	SE 9_0109	120995..121840	araC	DNA-binding transcriptional regulator AraC	SE 10_0109	121007..121852	araC	DNA-binding transcriptional regulator AraC	SE 11_0109	121006..121851	araC	DNA-binding transcriptional regulator AraC	ü
P125109_0111	121971..122738	yabI	DedA family integral membrane protein	SE 1_0110	121970..122737	yabI	DedA family integral membrane protein	SE 2_0110	121970..122737	yabI	DedA family integral membrane protein	SE 3_0110	121970..122737	yabI	DedA family integral membrane protein	SE 4_0110	122354..123121	yabI	DedA family integral membrane protein	SE 5_0110	122371..123138	yabI	DedA family integral membrane protein	SE 6_0110	121986..122753	yabI	DedA family integral membrane protein	SE 7_0111a	121969..122403	yabI	DedA family integral membrane protein	SE 8_0110	121969..122736	yabI	DedA family integral membrane protein	SE 9_0110	121959..122726	yabI	DedA family integral membrane protein	SE 10_0110	121971..122738	yabI	DedA family integral membrane protein	SE 11_0110	121970..122737	yabI	DedA family integral membrane protein	ü
																												SE 7_0111b	122361..122735	yabI	DedA family integral membrane protein
P125109_0112	complement(122777..123484)	thiQ	thiamine transporter ATP-binding subunit	SE 1_0111	complement(122776..123483)	thiQ	thiamine transporter ATP-binding subunit	SE 2_0111	complement(122776..123483)	thiQ	thiamine transporter ATP-binding subunit	SE 3_0111	complement(122776..123483)	thiQ	thiamine transporter ATP-binding subunit	SE 4_0111	complement(123160..123867)	thiQ	thiamine transporter ATP-binding subunit	SE 5_0111	complement(123177..123884)	thiQ	thiamine transporter ATP-binding subunit	SE 6_0111	complement(122792..123499)	thiQ	thiamine transporter ATP-binding subunit	SE 7_0112	complement(122774..123481)	thiQ	thiamine transporter ATP-binding subunit	SE 8_0111	complement(122775..123482)	thiQ	thiamine transporter ATP-binding subunit	SE 9_0111	complement(122765..123472)	thiQ	thiamine transporter ATP-binding subunit	SE 10_0111	complement(122777..123484)	thiQ	thiamine transporter ATP-binding subunit	SE 11_0111	complement(122776..123483)	thiQ	thiamine transporter ATP-binding subunit	ü
P125109_0113	complement(123468..125078)	thiP	thiamine transporter membrane protein	SE 1_0112	complement(123467..125077)	thiP	thiamine transporter membrane protein	SE 2_0112	complement(123467..125077)	thiP	thiamine transporter membrane protein	SE 3_0112	complement(123467..125077)	thiP	thiamine transporter membrane protein	SE 4_0112	complement(123851..125461)	thiP	thiamine transporter membrane protein	SE 5_0112	complement(123868..125478)	thiP	thiamine transporter membrane protein	SE 6_0112	complement(123483..125093)	thiP	thiamine transporter membrane protein	SE 7_0113	complement(123465..125075)	thiP	thiamine transporter membrane protein	SE 8_0112	complement(123466..125076)	thiP	thiamine transporter membrane protein	SE 9_0112	complement(123456..125066)	thiP	thiamine transporter membrane protein	SE 10_0112	complement(123468..125078)	thiP	thiamine transporter membrane protein	SE 11_0112	complement(123467..125077)	thiP	thiamine transporter membrane protein	ü
P125109_0114	complement(125054..126037)	tbpA	thiamine-binding periplasmic protein precursor	SE 1_0113	complement(125053..126036)	tbpA	thiamine-binding periplasmic protein precursor	SE 2_0113	complement(125053..126036)	tbpA	thiamine-binding periplasmic protein precursor	SE 3_0113	complement(125053..126036)	tbpA	thiamine-binding periplasmic protein precursor	SE 4_0113	complement(125437..126420)	tbpA	thiamine-binding periplasmic protein precursor	SE 5_0113	complement(125454..126437)	tbpA	thiamine-binding periplasmic protein precursor	SE 6_0113	complement(125069..126052)	tbpA	thiamine-binding periplasmic protein precursor	SE 7_0114	complement(125051..126034)	tbpA	thiamine-binding periplasmic protein precursor	SE 8_0113	complement(125052..126035)	tbpA	thiamine-binding periplasmic protein precursor	SE 9_0113	complement(125042..126025)	tbpA	thiamine-binding periplasmic protein precursor	SE 10_0113	complement(125054..126037)	tbpA	thiamine-binding periplasmic protein precursor	SE 11_0113	complement(125053..126036)	tbpA	thiamine-binding periplasmic protein precursor	ü
P125109_0115	complement(126082..126201)			SE 1_0114	complement(126081..126200)			SE 2_0114	complement(126081..126200)			SE 3_0114	complement(126081..126200)			SE 4_0114	complement(126465..126584)			SE 5_0114	complement(126482..126601)			SE 6_0114	complement(126097..126216)			SE 7_0115	complement(126079..126198)			SE 8_0114	complement(126080..126199)			SE 9_0114	complement(126070..126189)			SE 10_0114	complement(126082..126201)			SE 11_0114	complement(126081..126200)			ü
P125109_0116	complement(126215..127873)	yabN	transcriptional regulator SgrR	SE 1_0115	complement(126214..127872)	yabN	transcriptional regulator SgrR	SE 2_0115	complement(126214..127872)	yabN	transcriptional regulator SgrR	SE 3_0115	complement(126214..127872)	yabN	transcriptional regulator SgrR	SE 4_0115	complement(126598..128256)	yabN	transcriptional regulator SgrR	SE 5_0115	complement(126615..128273)	yabN	transcriptional regulator SgrR	SE 6_0115	complement(126230..127888)	yabN	transcriptional regulator SgrR	SE 7_0116	complement(126212..127870)	yabN	transcriptional regulator SgrR	SE 8_0115	complement(126213..127871)	yabN	transcriptional regulator SgrR	SE 9_0115	complement(126203..127861)	yabN	transcriptional regulator SgrR	SE 10_0115	complement(126215..127873)	yabN	transcriptional regulator SgrR	SE 11_0115	complement(126214..127872)	yabN	transcriptional regulator SgrR	ü
P125109_0117	127942..128088			SE 1_0116	127941..128087			SE 2_0116	127941..128087			SE 3_0116	127941..128087			SE 4_0116	128325..128471			SE 5_0116	128342..128488			SE 6_0116	127957..128103			SE 7_0117	127939..128085			SE 8_0116	127940..128086			SE 9_0116	127930..128076			SE 10_0116	127942..128088			SE 11_0116	127941..128087			ü
P125109_0118	128402..128689			SE 1_0117	128401..128688			SE 2_0117	128401..128688			SE 3_0117	128401..128688			SE 4_0117	128785..129072			SE 5_0117	128802..129089			SE 6_0117	128417..128704			SE 7_0118	128398..128685			SE 8_0117	128400..128687			SE 9_0117	128390..128677			SE 10_0117	128402..128689			SE 11_0117	128400..128687			ü
P125109_0119	complement(128743..129348)	leuD	isopropylmalate isomerase small subunit	SE 1_0118	complement(128742..129347)	leuD	isopropylmalate isomerase small subunit	SE 2_0118	complement(128742..129347)	leuD	isopropylmalate isomerase small subunit	SE 3_0118	complement(128742..129347)	leuD	isopropylmalate isomerase small subunit	SE 4_0118	complement(129126..129731)	leuD	isopropylmalate isomerase small subunit	SE 5_0118	complement(129143..129748)	leuD	isopropylmalate isomerase small subunit	SE 6_0118	complement(128758..129363)	leuD	isopropylmalate isomerase small subunit	SE 7_0119	complement(128739..129344)	leuD	isopropylmalate isomerase small subunit	SE 8_0118	complement(128741..129346)	leuD	isopropylmalate isomerase small subunit	SE 9_0118	complement(128731..129336)	leuD	isopropylmalate isomerase small subunit	SE 10_0118	complement(128743..129348)	leuD	isopropylmalate isomerase small subunit	SE 11_0118	complement(128741..129346)	leuD	isopropylmalate isomerase small subunit	ü
P125109_0120	complement(129359..130759)	leuC	isopropylmalate isomerase large subunit	SE 1_0119	complement(129358..130758)	leuC	isopropylmalate isomerase large subunit	SE 2_0119	complement(129358..130758)	leuC	isopropylmalate isomerase large subunit	SE 3_0119	complement(129358..130758)	leuC	isopropylmalate isomerase large subunit	SE 4_0119	complement(129742..131142)	leuC	isopropylmalate isomerase large subunit	SE 5_0119	complement(129759..131159)	leuC	isopropylmalate isomerase large subunit	SE 6_0119	complement(129374..130774)	leuC	isopropylmalate isomerase large subunit	SE 7_0120	complement(129355..130755)	leuC	isopropylmalate isomerase large subunit	SE 8_0119	complement(129357..130757)	leuC	isopropylmalate isomerase large subunit	SE 9_0119	complement(129347..130747)	leuC	isopropylmalate isomerase large subunit	SE 10_0119	complement(129359..130759)	leuC	isopropylmalate isomerase large subunit	SE 11_0119	complement(129357..130757)	leuC	isopropylmalate isomerase large subunit	ü
P125109_0121	complement(130762..131853)	leuB	3-isopropylmalate dehydrogenase	SE 1_0120	complement(130761..131852)	leuB	3-isopropylmalate dehydrogenase	SE 2_0120	complement(130761..131852)	leuB	3-isopropylmalate dehydrogenase	SE 3_0120	complement(130761..131852)	leuB	3-isopropylmalate dehydrogenase	SE 4_0120	complement(131145..132236)	leuB	3-isopropylmalate dehydrogenase	SE 5_0120	complement(131162..132253)	leuB	3-isopropylmalate dehydrogenase	SE 6_0120	complement(130777..131868)	leuB	3-isopropylmalate dehydrogenase	SE 7_0121	complement(130758..131849)	leuB	3-isopropylmalate dehydrogenase	SE 8_0120	complement(130760..131851)	leuB	3-isopropylmalate dehydrogenase	SE 9_0120	complement(130750..131841)	leuB	3-isopropylmalate dehydrogenase	SE 10_0120	complement(130762..131853)	leuB	3-isopropylmalate dehydrogenase	SE 11_0120	complement(130760..131851)	leuB	3-isopropylmalate dehydrogenase	ü
P125109_0122	complement(131853..133424)	leuA	2-isopropylmalate synthase	SE 1_0121	complement(131852..133423)	leuA	2-isopropylmalate synthase	SE 2_0121	complement(131852..133423)	leuA	2-isopropylmalate synthase	SE 3_0121	complement(131852..133423)	leuA	2-isopropylmalate synthase	SE 4_0121	complement(132236..133807)	leuA	2-isopropylmalate synthase	SE 5_0121	complement(132253..133824)	leuA	2-isopropylmalate synthase	SE 6_0121	complement(131868..133439)	leuA	2-isopropylmalate synthase	SE 7_0122	complement(131849..133420)	leuA	2-isopropylmalate synthase	SE 8_0121	complement(131851..133422)	leuA	2-isopropylmalate synthase	SE 9_0121	complement(131841..133412)	leuA	2-isopropylmalate synthase	SE 10_0121	complement(131853..133424)	leuA	2-isopropylmalate synthase	SE 11_0121	complement(131851..133422)	leuA	2-isopropylmalate synthase	ü
P125109_0123	134174..135199	leuO	leucine transcriptional activator	SE 1_0122	134173..135198	leuO	leucine transcriptional activator	SE 2_0122	134173..135198	leuO	leucine transcriptional activator	SE 3_0122	134173..135198	leuO	leucine transcriptional activator	SE 4_0122	134557..135582	leuO	leucine transcriptional activator	SE 5_0122	134574..135599	leuO	leucine transcriptional activator	SE 6_0122	134189..135214	leuO	leucine transcriptional activator	SE 7_0123	134170..135195	leuO	leucine transcriptional activator	SE 8_0122	134172..135197	leuO	leucine transcriptional activator	SE 9_0122	134162..135187	leuO	leucine transcriptional activator	SE 10_0122	134174..135199	leuO	leucine transcriptional activator	SE 11_0122	134172..135197	leuO	leucine transcriptional activator	ü
P125109_0124	135545..137245	ilvI	acetolactate synthase 3 catalytic subunit	SE 1_0123	135544..137244	ilvI	acetolactate synthase 3 catalytic subunit	SE 2_0123	135544..137244	ilvI	acetolactate synthase 3 catalytic subunit	SE 3_0123	135544..137244	ilvI	acetolactate synthase 3 catalytic subunit	SE 4_0123	135928..137628	ilvI	acetolactate synthase 3 catalytic subunit	SE 5_0123	135945..137645	ilvI	acetolactate synthase 3 catalytic subunit	SE 6_0123	135560..137260	ilvI	acetolactate synthase 3 catalytic subunit	SE 7_0124	135541..137241	ilvI	acetolactate synthase 3 catalytic subunit	SE 8_0123	135543..137243	ilvI	acetolactate synthase 3 catalytic subunit	SE 9_0123	135533..137233	ilvI	acetolactate synthase 3 catalytic subunit	SE 10_0123	135545..137245	ilvI	acetolactate synthase 3 catalytic subunit	SE 11_0123	135543..137243	ilvI	acetolactate synthase 3 catalytic subunit	ü
P125109_0125	137218..137739	ilvH	acetolactate synthase 3 regulatory subunit	SE 1_0124	137217..137738	ilvH	acetolactate synthase 3 regulatory subunit	SE 2_0124	137217..137738	ilvH	acetolactate synthase 3 regulatory subunit	SE 3_0124	137217..137738	ilvH	acetolactate synthase 3 regulatory subunit	SE 4_0124	137601..138122	ilvH	acetolactate synthase 3 regulatory subunit	SE 5_0124	137618..138139	ilvH	acetolactate synthase 3 regulatory subunit	SE 6_0124	137233..137754	ilvH	acetolactate synthase 3 regulatory subunit	SE 7_0125	137214..137735	ilvH	acetolactate synthase 3 regulatory subunit	SE 8_0124	137216..137737	ilvH	acetolactate synthase 3 regulatory subunit	SE 9_0124	137206..137727	ilvH	acetolactate synthase 3 regulatory subunit	SE 10_0124	137218..137739	ilvH	acetolactate synthase 3 regulatory subunit	SE 11_0124	137216..137737	ilvH	acetolactate synthase 3 regulatory subunit	ü
P125109_0126	complement(137729..137851)			SE 1_0125	complement(137728..137850)			SE 2_0125	complement(137728..137850)			SE 3_0125	complement(137728..137850)			SE 4_0125	complement(138112..138234)			SE 5_0125	complement(138129..138251)			SE 6_0125	complement(137839..137958)			SE 7_0126	complement(137820..137939)			SE 8_0125	complement(137727..137849)			SE 9_0125	complement(137717..137839)			SE 10_0125	complement(137729..137851)			SE 11_0125	complement(137822..137941)			ü
P125109_0127	138023..139027	fruR	DNA-binding transcriptional regulator FruR	SE 1_0126	138022..139026	fruR	DNA-binding transcriptional regulator FruR	SE 2_0126	138022..139026	fruR	DNA-binding transcriptional regulator FruR	SE 3_0126	138022..139026	fruR	DNA-binding transcriptional regulator FruR	SE 4_0126	138406..139410	fruR	DNA-binding transcriptional regulator FruR	SE 5_0126	138423..139427	fruR	DNA-binding transcriptional regulator FruR	SE 6_0126	138037..139041	fruR	DNA-binding transcriptional regulator FruR	SE 7_0127	138018..139022	fruR	DNA-binding transcriptional regulator FruR	SE 8_0126	138021..139025	fruR	DNA-binding transcriptional regulator FruR	SE 9_0126	138011..139015	fruR	DNA-binding transcriptional regulator FruR	SE 10_0126	138023..139027	fruR	DNA-binding transcriptional regulator FruR	SE 11_0126	138020..139024	fruR	DNA-binding transcriptional regulator FruR	ü
P125109_0128	139633..140091	yabB	cell division protein MraZ	SE 1_0127	139632..140090	yabB	cell division protein MraZ	SE 2_0127	139632..140090	yabB	cell division protein MraZ	SE 3_0127	139632..140090	yabB	cell division protein MraZ	SE 4_0127	140016..140474	yabB	cell division protein MraZ	SE 5_0127	140033..140491	yabB	cell division protein MraZ	SE 6_0127	139647..140105	yabB	cell division protein MraZ	SE 7_0128	139628..140086	yabB	cell division protein MraZ	SE 8_0127	139631..140089	yabB	cell division protein MraZ	SE 9_0127	139621..140079	yabB	cell division protein MraZ	SE 10_0127	139633..140091	yabB	cell division protein MraZ	SE 11_0127	139630..140088	yabB	cell division protein MraZ	ü
P125109_0129	140093..141034	mraW	S-adenosyl-methyltransferase MraW	SE 1_0128	140092..141033	mraW	S-adenosyl-methyltransferase MraW	SE 2_0128	140092..141033	mraW	S-adenosyl-methyltransferase MraW	SE 3_0128	140092..141033	mraW	S-adenosyl-methyltransferase MraW	SE 4_0128	140476..141417	mraW	S-adenosyl-methyltransferase MraW	SE 5_0128	140493..141434	mraW	S-adenosyl-methyltransferase MraW	SE 6_0128	140107..141048	mraW	S-adenosyl-methyltransferase MraW	SE 7_0129	140088..141029	mraW	S-adenosyl-methyltransferase MraW	SE 8_0128	140091..141032	mraW	S-adenosyl-methyltransferase MraW	SE 9_0128	140081..141022	mraW	S-adenosyl-methyltransferase MraW	SE 10_0128	140093..141034	mraW	S-adenosyl-methyltransferase MraW	SE 11_0128	140090..141031	mraW	S-adenosyl-methyltransferase MraW	ü
P125109_0130	141154..141396	ftsL	cell division protein FtsL	SE 1_0129	141153..141395	ftsL	cell division protein FtsL	SE 2_0129	141153..141395	ftsL	cell division protein FtsL	SE 3_0129	141153..141395	ftsL	cell division protein FtsL	SE 4_0129	141537..141779	ftsL	cell division protein FtsL	SE 5_0129	141554..141796	ftsL	cell division protein FtsL	SE 6_0129	141168..141410	ftsL	cell division protein FtsL	SE 7_0130	141149..141391	ftsL	cell division protein FtsL	SE 8_0129	141152..141394	ftsL	cell division protein FtsL	SE 9_0129	141142..141384	ftsL	cell division protein FtsL	SE 10_0129	141154..141396	ftsL	cell division protein FtsL	SE 11_0129	141151..141393	ftsL	cell division protein FtsL	ü
P125109_0131	141412..143178	ftsI	penicillin-binding protein 3 precursor	SE 1_0130	141411..143177	ftsI	penicillin-binding protein 3 precursor	SE 2_0130	141411..143177	ftsI	penicillin-binding protein 3 precursor	SE 3_0130	141411..143177	ftsI	penicillin-binding protein 3 precursor	SE 4_0130	141795..143561	ftsI	penicillin-binding protein 3 precursor	SE 5_0130	141812..143578	ftsI	penicillin-binding protein 3 precursor	SE 6_0130	141426..143192	ftsI	penicillin-binding protein 3 precursor	SE 7_0131	141407..143173	ftsI	penicillin-binding protein 3 precursor	SE 8_0130	141410..143176	ftsI	penicillin-binding protein 3 precursor	SE 9_0130	141400..143166	ftsI	penicillin-binding protein 3 precursor	SE 10_0130	141412..143178	ftsI	penicillin-binding protein 3 precursor	SE 11_0130	141409..143175	ftsI	penicillin-binding protein 3 precursor	ü
P125109_0132	143237..144652	murE	UDP-N-acetylmuramoylalanyl-D-glutamate--2, 6-diaminopimelate ligase	SE 1_0131	143236..144651	murE	UDP-N-acetylmuramoylalanyl-D-glutamate--2, 6-diaminopimelate ligase	SE 2_0131	143236..144651	murE	UDP-N-acetylmuramoylalanyl-D-glutamate--2, 6-diaminopimelate ligase	SE 3_0131	143236..144651	murE	UDP-N-acetylmuramoylalanyl-D-glutamate--2, 6-diaminopimelate ligase	SE 4_0131	143620..145035	murE	UDP-N-acetylmuramoylalanyl-D-glutamate--2, 6-diaminopimelate ligase	SE 5_0131	143637..145052	murE	UDP-N-acetylmuramoylalanyl-D-glutamate--2, 6-diaminopimelate ligase	SE 6_0131	143251..144666	murE	UDP-N-acetylmuramoylalanyl-D-glutamate--2, 6-diaminopimelate ligase	SE 7_0132	143232..144647	murE	UDP-N-acetylmuramoylalanyl-D-glutamate--2, 6-diaminopimelate ligase	SE 8_0131	143235..144650	murE	UDP-N-acetylmuramoylalanyl-D-glutamate--2, 6-diaminopimelate ligase	SE 9_0131	143225..144640	murE	UDP-N-acetylmuramoylalanyl-D-glutamate--2, 6-diaminopimelate ligase	SE 10_0131	143237..144652	murE	UDP-N-acetylmuramoylalanyl-D-glutamate--2, 6-diaminopimelate ligase	SE 11_0131	143234..144649	murE	UDP-N-acetylmuramoylalanyl-D-glutamate--2, 6-diaminopimelate ligase	ü
P125109_0133	144649..146007	murF	UDP-N-acetylmuramoyl-tripeptide--D-alanyl-D- alanine ligase	SE 1_0132	144648..146006	murF	UDP-N-acetylmuramoyl-tripeptide--D-alanyl-D- alanine ligase	SE 2_0132	144648..146006	murF	UDP-N-acetylmuramoyl-tripeptide--D-alanyl-D- alanine ligase	SE 3_0132	144648..146006	murF	UDP-N-acetylmuramoyl-tripeptide--D-alanyl-D- alanine ligase	SE 4_0132	145032..146390	murF	UDP-N-acetylmuramoyl-tripeptide--D-alanyl-D- alanine ligase	SE 5_0132	145049..146407	murF	UDP-N-acetylmuramoyl-tripeptide--D-alanyl-D- alanine ligase	SE 6_0132	144663..146021	murF	UDP-N-acetylmuramoyl-tripeptide--D-alanyl-D- alanine ligase	SE 7_0133	144644..146002	murF	UDP-N-acetylmuramoyl-tripeptide--D-alanyl-D- alanine ligase	SE 8_0132	144647..146005	murF	UDP-N-acetylmuramoyl-tripeptide--D-alanyl-D- alanine ligase	SE 9_0132	144637..145995	murF	UDP-N-acetylmuramoyl-tripeptide--D-alanyl-D- alanine ligase	SE 10_0132	144649..146007	murF	UDP-N-acetylmuramoyl-tripeptide--D-alanyl-D- alanine ligase	SE 11_0132	144646..146004	murF	UDP-N-acetylmuramoyl-tripeptide--D-alanyl-D- alanine ligase	ü
P125109_0134	146001..147083	mraY	phospho-N-acetylmuramoyl-pentapeptide- transferase	SE 1_0133	146000..147082	mraY	phospho-N-acetylmuramoyl-pentapeptide- transferase	SE 2_0133	146000..147082	mraY	phospho-N-acetylmuramoyl-pentapeptide- transferase	SE 3_0133	146000..147082	mraY	phospho-N-acetylmuramoyl-pentapeptide- transferase	SE 4_0133	146384..147466	mraY	phospho-N-acetylmuramoyl-pentapeptide- transferase	SE 5_0133	146401..147483	mraY	phospho-N-acetylmuramoyl-pentapeptide- transferase	SE 6_0133	146015..147097	mraY	phospho-N-acetylmuramoyl-pentapeptide- transferase	SE 7_0134	145996..147078	mraY	phospho-N-acetylmuramoyl-pentapeptide- transferase	SE 8_0133	145999..147081	mraY	phospho-N-acetylmuramoyl-pentapeptide- transferase	SE 9_0133	145989..147071	mraY	phospho-N-acetylmuramoyl-pentapeptide- transferase	SE 10_0133	146001..147083	mraY	phospho-N-acetylmuramoyl-pentapeptide- transferase	SE 11_0133	145998..147080	mraY	phospho-N-acetylmuramoyl-pentapeptide- transferase	ü
P125109_0135	147086..148402	murD	UDP-N-acetylmuramoyl-L-alanyl-D-glutamate synthetase	SE 1_0134	147085..148401	murD	UDP-N-acetylmuramoyl-L-alanyl-D-glutamate synthetase	SE 2_0134	147085..148401	murD	UDP-N-acetylmuramoyl-L-alanyl-D-glutamate synthetase	SE 3_0134	147085..148401	murD	UDP-N-acetylmuramoyl-L-alanyl-D-glutamate synthetase	SE 4_0134	147469..148785	murD	UDP-N-acetylmuramoyl-L-alanyl-D-glutamate synthetase	SE 5_0134	147486..148802	murD	UDP-N-acetylmuramoyl-L-alanyl-D-glutamate synthetase	SE 6_0134	147100..148416	murD	UDP-N-acetylmuramoyl-L-alanyl-D-glutamate synthetase	SE 7_0135	147081..148397	murD	UDP-N-acetylmuramoyl-L-alanyl-D-glutamate synthetase	SE 8_0134	147084..148400	murD	UDP-N-acetylmuramoyl-L-alanyl-D-glutamate synthetase	SE 9_0134	147074..148390	murD	UDP-N-acetylmuramoyl-L-alanyl-D-glutamate synthetase	SE 10_0134	147086..148402	murD	UDP-N-acetylmuramoyl-L-alanyl-D-glutamate synthetase	SE 11_0134	147083..148399	murD	UDP-N-acetylmuramoyl-L-alanyl-D-glutamate synthetase	ü
P125109_0136	148429..149646	ftsW	cell division protein FtsW	SE 1_0135	148428..149645	ftsW	cell division protein FtsW	SE 2_0135	148428..149645	ftsW	cell division protein FtsW	SE 3_0135	148428..149645	ftsW	cell division protein FtsW	SE 4_0135	148812..150029	ftsW	cell division protein FtsW	SE 5_0135	148829..150046	ftsW	cell division protein FtsW	SE 6_0135	148443..149660	ftsW	cell division protein FtsW	SE 7_0136	148424..149641	ftsW	cell division protein FtsW	SE 8_0135	148427..149644	ftsW	cell division protein FtsW	SE 9_0135	148417..149634	ftsW	cell division protein FtsW	SE 10_0135	148429..149646	ftsW	cell division protein FtsW	SE 11_0135	148426..149643	ftsW	cell division protein FtsW	ü
P125109_0137	149667..150710	murG	undecaprenyldiphospho-muramoylpentapeptide beta-N- acetylglucosaminyltransferase	SE 1_0136	149666..150709	murG	undecaprenyldiphospho-muramoylpentapeptide beta-N- acetylglucosaminyltransferase	SE 2_0136	149666..150709	murG	undecaprenyldiphospho-muramoylpentapeptide beta-N- acetylglucosaminyltransferase	SE 3_0136	149666..150709	murG	undecaprenyldiphospho-muramoylpentapeptide beta-N- acetylglucosaminyltransferase	SE 4_0136	150050..151093	murG	undecaprenyldiphospho-muramoylpentapeptide beta-N- acetylglucosaminyltransferase	SE 5_0136	150067..151110	murG	undecaprenyldiphospho-muramoylpentapeptide beta-N- acetylglucosaminyltransferase	SE 6_0136	149681..150724	murG	undecaprenyldiphospho-muramoylpentapeptide beta-N- acetylglucosaminyltransferase	SE 7_0137	149662..150705	murG	undecaprenyldiphospho-muramoylpentapeptide beta-N- acetylglucosaminyltransferase	SE 8_0136	149665..150708	murG	undecaprenyldiphospho-muramoylpentapeptide beta-N- acetylglucosaminyltransferase	SE 9_0136	149655..150698	murG	undecaprenyldiphospho-muramoylpentapeptide beta-N- acetylglucosaminyltransferase	SE 10_0136	149667..150710	murG	undecaprenyldiphospho-muramoylpentapeptide beta-N- acetylglucosaminyltransferase	SE 11_0136	149664..150707	murG	undecaprenyldiphospho-muramoylpentapeptide beta-N- acetylglucosaminyltransferase	ü
P125109_0138	150829..152304	murC	UDP-N-acetylmuramate--L-alanine ligase	SE 1_0137	150828..152303	murC	UDP-N-acetylmuramate--L-alanine ligase	SE 2_0137	150828..152303	murC	UDP-N-acetylmuramate--L-alanine ligase	SE 3_0137	150828..152303	murC	UDP-N-acetylmuramate--L-alanine ligase	SE 4_0137	151212..152687	murC	UDP-N-acetylmuramate--L-alanine ligase	SE 5_0137	151229..152704	murC	UDP-N-acetylmuramate--L-alanine ligase	SE 6_0137	150843..152318	murC	UDP-N-acetylmuramate--L-alanine ligase	SE 7_0138	150824..152299	murC	UDP-N-acetylmuramate--L-alanine ligase	SE 8_0137	150827..152302	murC	UDP-N-acetylmuramate--L-alanine ligase	SE 9_0137	150817..152292	murC	UDP-N-acetylmuramate--L-alanine ligase	SE 10_0137	150829..152304	murC	UDP-N-acetylmuramate--L-alanine ligase	SE 11_0137	150826..152301	murC	UDP-N-acetylmuramate--L-alanine ligase	ü
P125109_0139	152297..153217	ddl	D-alanine--D-alanine ligase	SE 1_0138	152296..153216	ddl	D-alanine--D-alanine ligase	SE 2_0138	152296..153216	ddl	D-alanine--D-alanine ligase	SE 3_0138	152296..153216	ddl	D-alanine--D-alanine ligase	SE 4_0138	152680..153600	ddl	D-alanine--D-alanine ligase	SE 5_0138	152697..153617	ddl	D-alanine--D-alanine ligase	SE 6_0138	152311..153231	ddl	D-alanine--D-alanine ligase	SE 7_0139	152292..153212	ddl	D-alanine--D-alanine ligase	SE 8_0138	152295..153215	ddl	D-alanine--D-alanine ligase	SE 9_0138	152285..153205	ddl	D-alanine--D-alanine ligase	SE 10_0138	152297..153217	ddl	D-alanine--D-alanine ligase	SE 11_0138	152294..153214	ddl	D-alanine--D-alanine ligase	ü
P125109_0140	153219..154049	ftsQ	cell division protein FtsQ	SE 1_0139	153218..154048	ftsQ	cell division protein FtsQ	SE 2_0139	153218..154048	ftsQ	cell division protein FtsQ	SE 3_0139	153218..154048	ftsQ	cell division protein FtsQ	SE 4_0139	153602..154432	ftsQ	cell division protein FtsQ	SE 5_0139	153619..154449	ftsQ	cell division protein FtsQ	SE 6_0139	153233..154063	ftsQ	cell division protein FtsQ	SE 7_0140	153214..154044	ftsQ	cell division protein FtsQ	SE 8_0139	153217..154047	ftsQ	cell division protein FtsQ	SE 9_0139	153207..154037	ftsQ	cell division protein FtsQ	SE 10_0139	153219..154049	ftsQ	cell division protein FtsQ	SE 11_0139	153216..154046	ftsQ	cell division protein FtsQ	ü
P125109_0141	154046..155308	ftsA	cell division protein FtsA	SE 1_0140	154045..155307	ftsA	cell division protein FtsA	SE 2_0140	154045..155307	ftsA	cell division protein FtsA	SE 3_0140	154045..155307	ftsA	cell division protein FtsA	SE 4_0140	154429..155691	ftsA	cell division protein FtsA	SE 5_0140	154446..155708	ftsA	cell division protein FtsA	SE 6_0140	154060..155322	ftsA	cell division protein FtsA	SE 7_0141	154041..155303	ftsA	cell division protein FtsA	SE 8_0140	154044..155306	ftsA	cell division protein FtsA	SE 9_0140	154034..155296	ftsA	cell division protein FtsA	SE 10_0140	154046..155308	ftsA	cell division protein FtsA	SE 11_0140	154043..155305	ftsA	cell division protein FtsA	ü
P125109_0142	155381..156520	ftsZ	cell division protein FtsZ	SE 1_0141	155380..156519	ftsZ	cell division protein FtsZ	SE 2_0141	155380..156519	ftsZ	cell division protein FtsZ	SE 3_0141	155380..156519	ftsZ	cell division protein FtsZ	SE 4_0141	155764..156903	ftsZ	cell division protein FtsZ	SE 5_0141	155781..156920	ftsZ	cell division protein FtsZ	SE 6_0141	155395..156534	ftsZ	cell division protein FtsZ	SE 7_0142	155376..156515	ftsZ	cell division protein FtsZ	SE 8_0141	155379..156518	ftsZ	cell division protein FtsZ	SE 9_0141	155369..156508	ftsZ	cell division protein FtsZ	SE 10_0141	155381..156520	ftsZ	cell division protein FtsZ	SE 11_0141	155378..156517	ftsZ	cell division protein FtsZ	ü
P125109_0143	156621..157538	lpxC	UDP-3-O-[3-hydroxymyristoyl] N-acetylglucosamine deacetylase	SE 1_0142	156620..157537	lpxC	UDP-3-O-[3-hydroxymyristoyl] N-acetylglucosamine deacetylase	SE 2_0142	156620..157537	lpxC	UDP-3-O-[3-hydroxymyristoyl] N-acetylglucosamine deacetylase	SE 3_0142	156620..157537	lpxC	UDP-3-O-[3-hydroxymyristoyl] N-acetylglucosamine deacetylase	SE 4_0142	157004..157921	lpxC	UDP-3-O-[3-hydroxymyristoyl] N-acetylglucosamine deacetylase	SE 5_0142	157021..157938	lpxC	UDP-3-O-[3-hydroxymyristoyl] N-acetylglucosamine deacetylase	SE 6_0142	156635..157552	lpxC	UDP-3-O-[3-hydroxymyristoyl] N-acetylglucosamine deacetylase	SE 7_0143	156616..157533	lpxC	UDP-3-O-[3-hydroxymyristoyl] N-acetylglucosamine deacetylase	SE 8_0142	156619..157536	lpxC	UDP-3-O-[3-hydroxymyristoyl] N-acetylglucosamine deacetylase	SE 9_0142	156609..157526	lpxC	UDP-3-O-[3-hydroxymyristoyl] N-acetylglucosamine deacetylase	SE 10_0142	156621..157538	lpxC	UDP-3-O-[3-hydroxymyristoyl] N-acetylglucosamine deacetylase	SE 11_0142	156618..157535	lpxC	UDP-3-O-[3-hydroxymyristoyl] N-acetylglucosamine deacetylase	ü
P125109_0144	157886..158314	yacA	SecA regulator SecM	SE 1_0143	157885..158313	yacA	SecA regulator SecM	SE 2_0143	157885..158313	yacA	SecA regulator SecM	SE 3_0143	157885..158313	yacA	SecA regulator SecM	SE 4_0143	158269..158697	yacA	SecA regulator SecM	SE 5_0143	158286..158714	yacA	SecA regulator SecM	SE 6_0143	157899..158327	yacA	SecA regulator SecM	SE 7_0144	157880..158308	yacA	SecA regulator SecM	SE 8_0143	157884..158312	yacA	SecA regulator SecM	SE 9_0143	157874..158302	yacA	SecA regulator SecM	SE 10_0143	157886..158314	yacA	SecA regulator SecM	SE 11_0143	157883..158311	yacA	SecA regulator SecM	ü
P125109_0145	158376..161081	secA	preprotein translocase subunit SecA	SE 1_0144	158375..161080	secA	preprotein translocase subunit SecA	SE 2_0144	158375..161080	secA	preprotein translocase subunit SecA	SE 3_0144	158375..161080	secA	preprotein translocase subunit SecA	SE 4_0144	158759..161464	secA	preprotein translocase subunit SecA	SE 5_0144	158776..161481	secA	preprotein translocase subunit SecA	SE 6_0144	158389..161094	secA	preprotein translocase subunit SecA	SE 7_0145	158370..161075	secA	preprotein translocase subunit SecA	SE 8_0144	158374..161079	secA	preprotein translocase subunit SecA	SE 9_0144	158364..161069	secA	preprotein translocase subunit SecA	SE 10_0144	158376..161081	secA	preprotein translocase subunit SecA	SE 11_0144	158373..161078	secA	preprotein translocase subunit SecA	ü
P125109_0146	161233..161628	mutT	nucleoside triphosphate pyrophosphohydrolase	SE 1_0145	161232..161627	mutT	nucleoside triphosphate pyrophosphohydrolase	SE 2_0145	161232..161627	mutT	nucleoside triphosphate pyrophosphohydrolase	SE 3_0145	161232..161627	mutT	nucleoside triphosphate pyrophosphohydrolase	SE 4_0145	161616..162011	mutT	nucleoside triphosphate pyrophosphohydrolase	SE 5_0145	161633..162028	mutT	nucleoside triphosphate pyrophosphohydrolase	SE 6_0145	161246..161641	mutT	nucleoside triphosphate pyrophosphohydrolase	SE 7_0146	161227..161622	mutT	nucleoside triphosphate pyrophosphohydrolase	SE 8_0145	161231..161626	mutT	nucleoside triphosphate pyrophosphohydrolase	SE 9_0145	161221..161616	mutT	nucleoside triphosphate pyrophosphohydrolase	SE 10_0145	161233..161628	mutT	nucleoside triphosphate pyrophosphohydrolase	SE 11_0145	161230..161625	mutT	nucleoside triphosphate pyrophosphohydrolase	ü
P125109_0147	complement(161662..161952)
P125109_0148	complement(162057..162590)	yajO	putative oxidoreductase	SE 1_0146	complement(161661..162590)	yajO	putative oxidoreductase	SE 2_0146	complement(161661..162590)	yajO	putative oxidoreductase	SE 3_0146	complement(161661..162590)	yajO	putative oxidoreductase	SE 4_0146	complement(162045..162974)	yajO	putative oxidoreductase	SE 5_0146	complement(162062..162991)	yajO	putative oxidoreductase	SE 6_0146	complement(161675..162604)	yajO	putative oxidoreductase	SE 7_0147	complement(161656..162585)	yajO	putative oxidoreductase	SE8_0146	complement(161660..162589)	yajO	putative oxidoreductase	SE8_0146	complement(161650..162579)	yajO	putative oxidoreductase	SE8_0146	complement(161662..162591)	yajO	putative oxidoreductase	SE8_0146	complement(161659..162588)	yajO	putative oxidoreductase	ü
P125109_0149	162736..163677		putative lysR-family transcriptional regulator	SE 1_0147	162736..163677		putative lysR-family transcriptional regulator	SE 2_0147	162736..163677		putative lysR-family transcriptional regulator	SE 3_0147	162736..163677		putative lysR-family transcriptional regulator	SE 4_0147	163120..164061		putative lysR-family transcriptional regulator	SE 5_0147	163137..164078		putative lysR-family transcriptional regulator	SE 6_0147	162750..163691		putative lysR-family transcriptional regulator	SE 7_0148	162749..163672		putative lysR-family transcriptional regulator	SE8_0147	162735..163676		putative lysR-family transcriptional regulator	SE8_0147	162743..163666		putative lysR-family transcriptional regulator	SE8_0147	162755..163678		putative lysR-family transcriptional regulator	SE8_0147	162734..163675		putative lysR-family transcriptional regulator	ü
P125109_0150	complement(163674..163865)	yacG	zinc-binding protein	SE 1_0148	complement(163674..163865)	yacG	zinc-binding protein	SE 2_0148	complement(163674..163865)	yacG	zinc-binding protein	SE 3_0148	complement(163674..163865)	yacG	zinc-binding protein	SE 4_0148	complement(164058..164249)	yacG	zinc-binding protein	SE 5_0148	complement(164075..164266)	yacG	zinc-binding protein	SE 6_0148	complement(163688..163879)	yacG	zinc-binding protein	SE 7_0149	complement(163669..163860)	yacG	zinc-binding protein	SE8_0148	complement(163673..163864)	yacG	zinc-binding protein	SE8_0148	complement(163663..163854)	yacG	zinc-binding protein	SE8_0148	complement(163675..163866)	yacG	zinc-binding protein	SE8_0148	complement(163672..163863)	yacG	zinc-binding protein	ü
P125109_0151	complement(163875..164576)	yacF	hypothetical protein	SE 1_0149	complement(163875..164576)	yacF	hypothetical protein	SE 2_0149	complement(163875..164576)	yacF	hypothetical protein	SE 3_0149	complement(163875..164576)	yacF	hypothetical protein	SE 4_0149	complement(164259..164960)	yacF	hypothetical protein	SE 5_0149	complement(164276..164977)	yacF	hypothetical protein	SE 6_0149	complement(163889..164590)	yacF	hypothetical protein	SE 7_0150	complement(163870..164571)	yacF	hypothetical protein	SE8_0149	complement(163874..164575)	yacF	hypothetical protein	SE8_0149	complement(163864..164565)	yacF	hypothetical protein	SE8_0149	complement(163876..164577)	yacF	hypothetical protein	SE8_0149	complement(163873..164574)	yacF	hypothetical protein	ü
P125109_0152	complement(164618..165124)	coaE	dephospho-CoA kinase	SE 1_0150	complement(164618..165124)	coaE	dephospho-CoA kinase	SE 2_0150	complement(164618..165124)	coaE	dephospho-CoA kinase	SE 3_0150	complement(164618..165124)	coaE	dephospho-CoA kinase	SE 4_0150	complement(165002..165508)	coaE	dephospho-CoA kinase	SE 5_0150	complement(165019..165525)	coaE	dephospho-CoA kinase	SE 6_0150	complement(164632..165138)	coaE	dephospho-CoA kinase	SE 7_0151	complement(164613..165119)	coaE	dephospho-CoA kinase	SE8_0150	complement(164617..165123)	coaE	dephospho-CoA kinase	SE8_0150	complement(164607..165113)	coaE	dephospho-CoA kinase	SE8_0150	complement(164619..165125)	coaE	dephospho-CoA kinase	SE8_0150	complement(164616..165122)	coaE	dephospho-CoA kinase	ü
P125109_0153	165080..165220			SE 1_0151	165080..165220			SE 2_0151	165080..165220			SE 3_0151	165080..165220			SE 4_0151	165464..165604			SE 5_0151	165481..165621			SE 6_0151	165094..165234			SE 7_0152	165075..165215			SE8_0151	165079..165219			SE8_0151	165069..165209			SE8_0151	165081..165221			SE8_0151	165078..165218			ü
P125109_0154	165464..166507	guaC	guanosine 5'-monophosphate oxidoreductase	SE 1_0152	165464..166507	guaC	guanosine 5'-monophosphate oxidoreductase	SE 2_0152	165464..166507	guaC	guanosine 5'-monophosphate oxidoreductase	SE 3_0152	165464..166507	guaC	guanosine 5'-monophosphate oxidoreductase	SE 4_0152	165848..166891	guaC	guanosine 5'-monophosphate oxidoreductase	SE 5_0152	165865..166908	guaC	guanosine 5'-monophosphate oxidoreductase	SE 6_0152	165478..166521	guaC	guanosine 5'-monophosphate oxidoreductase	SE 7_0153	165459..166502	guaC	guanosine 5'-monophosphate oxidoreductase	SE8_0152	165463..166506	guaC	guanosine 5'-monophosphate oxidoreductase	SE8_0152	165453..166496	guaC	guanosine 5'-monophosphate oxidoreductase	SE8_0152	165465..166508	guaC	guanosine 5'-monophosphate oxidoreductase	SE8_0152	165462..166505	guaC	guanosine 5'-monophosphate oxidoreductase	ü
P125109_0155	complement(166538..167740)	hofC	type IV pilin biogenesis protein	SE 1_0153	complement(166538..167740)	hofC	type IV pilin biogenesis protein	SE 2_0153	complement(166538..167740)	hofC	type IV pilin biogenesis protein	SE 3_0153	complement(166538..167740)	hofC	type IV pilin biogenesis protein	SE 4_0153	complement(166922..168124)	hofC	type IV pilin biogenesis protein	SE 5_0153	complement(166939..168141)	hofC	type IV pilin biogenesis protein	SE 6_0153	complement(166552..167754)	hofC	type IV pilin biogenesis protein	SE 7_0154	complement(166533..167735)	hofC	type IV pilin biogenesis protein	SE8_0153	complement(166537..167739)	hofC	type IV pilin biogenesis protein	SE8_0153	complement(166527..167729)	hofC	type IV pilin biogenesis protein	SE8_0153	complement(166539..167741)	hofC	type IV pilin biogenesis protein	SE8_0153	complement(166536..167738)	hofC	type IV pilin biogenesis protein	ü
P125109_0156	complement(167730..169115)	hofB	hypothetical protein	SE 1_0154	complement(167730..169115)	hofB	hypothetical protein	SE 2_0154	complement(167730..169115)	hofB	hypothetical protein	SE 3_0154	complement(167730..169115)	hofB	hypothetical protein	SE 4_0154	complement(168114..169499)	hofB	hypothetical protein	SE 5_0154	complement(168131..169516)	hofB	hypothetical protein	SE 6_0154	complement(167744..169129)	hofB	hypothetical protein	SE 7_0155	complement(167725..169110)	hofB	hypothetical protein	SE8_0154	complement(167729..169114)	hofB	hypothetical protein	SE8_0154	complement(167719..169104)	hofB	hypothetical protein	SE8_0154	complement(167731..169116)	hofB	hypothetical protein	SE8_0154	complement(167728..169113)	hofB	hypothetical protein	ü
P125109_0157	complement(169125..169562)	ppdD	putative major pilin subunit	SE 1_0155	complement(169125..169562)	ppdD	putative major pilin subunit	SE 2_0155	complement(169125..169562)	ppdD	putative major pilin subunit	SE 3_0155	complement(169125..169562)	ppdD	putative major pilin subunit	SE 4_0155	complement(169509..169946)	ppdD	putative major pilin subunit	SE 5_0155	complement(169526..169963)	ppdD	putative major pilin subunit	SE 6_0155	complement(169139..169576)	ppdD	putative major pilin subunit	SE 7_0156	complement(169120..169557)	ppdD	putative major pilin subunit	SE8_0155	complement(169124..169561)	ppdD	putative major pilin subunit	SE8_0155	complement(169114..169551)	ppdD	putative major pilin subunit	SE8_0155	complement(169126..169563)	ppdD	putative major pilin subunit	SE8_0155	complement(169123..169560)	ppdD	putative major pilin subunit	ü
P125109_0158	complement(169784..170677)	nadC	nicotinate-nucleotide pyrophosphorylase	SE 1_0156	complement(169784..170677)	nadC	nicotinate-nucleotide pyrophosphorylase	SE 2_0156	complement(169784..170677)	nadC	nicotinate-nucleotide pyrophosphorylase	SE 3_0156	complement(169784..170677)	nadC	nicotinate-nucleotide pyrophosphorylase	SE 4_0156	complement(170168..171061)	nadC	nicotinate-nucleotide pyrophosphorylase	SE 5_0156	complement(170185..171078)	nadC	nicotinate-nucleotide pyrophosphorylase	SE 6_0156	complement(169798..170691)	nadC	nicotinate-nucleotide pyrophosphorylase	SE 7_0157	complement(169779..170672)	nadC	nicotinate-nucleotide pyrophosphorylase	SE8_0156	complement(169783..170676)	nadC	nicotinate-nucleotide pyrophosphorylase	SE8_0156	complement(169773..170666)	nadC	nicotinate-nucleotide pyrophosphorylase	SE8_0156	complement(169785..170678)	nadC	nicotinate-nucleotide pyrophosphorylase	SE8_0156	complement(169782..170675)	nadC	nicotinate-nucleotide pyrophosphorylase	ü
P125109_0159	170765..171328	ampD	N-acetyl-anhydromuranmyl-L-alanine amidase	SE 1_0157	170765..171328	ampD	N-acetyl-anhydromuranmyl-L-alanine amidase	SE 2_0157	170765..171328	ampD	N-acetyl-anhydromuranmyl-L-alanine amidase	SE 3_0157	170765..171328	ampD	N-acetyl-anhydromuranmyl-L-alanine amidase	SE 4_0157	171149..171712	ampD	N-acetyl-anhydromuranmyl-L-alanine amidase	SE 5_0157	171166..171729	ampD	N-acetyl-anhydromuranmyl-L-alanine amidase	SE 6_0157	170779..171342	ampD	N-acetyl-anhydromuranmyl-L-alanine amidase	SE 7_0158	170760..171323	ampD	N-acetyl-anhydromuranmyl-L-alanine amidase	SE8_0157	170764..171327	ampD	N-acetyl-anhydromuranmyl-L-alanine amidase	SE8_0157	170754..171317	ampD	N-acetyl-anhydromuranmyl-L-alanine amidase	SE8_0157	170766..171329	ampD	N-acetyl-anhydromuranmyl-L-alanine amidase	SE8_0157	170763..171326	ampD	N-acetyl-anhydromuranmyl-L-alanine amidase	ü
P125109_0160	171325..172179	ampE	regulatory protein AmpE	SE 1_0158	171325..172179	ampE	regulatory protein AmpE	SE 2_0158	171325..172179	ampE	regulatory protein AmpE	SE 3_0158	171325..172179	ampE	regulatory protein AmpE	SE 4_0158	171709..172563	ampE	regulatory protein AmpE	SE 5_0158	171726..172580	ampE	regulatory protein AmpE	SE 6_0158	171339..172193	ampE	regulatory protein AmpE	SE 7_0159	171320..172174	ampE	regulatory protein AmpE	SE8_0158	171324..172178	ampE	regulatory protein AmpE	SE8_0158	171314..172168	ampE	regulatory protein AmpE	SE8_0158	171326..172180	ampE	regulatory protein AmpE	SE8_0158	171323..172177	ampE	regulatory protein AmpE	ü
P125109_0161	complement(172271..173221)		putatuve glycosysl hydrolase	SE 1_0159	complement(172271..173221)		putatuve glycosysl hydrolase	SE 2_0159	complement(172271..173221)		putatuve glycosysl hydrolase	SE 3_0159	complement(172271..173221)		putatuve glycosysl hydrolase	SE 4_0159	complement(172655..173605)		putatuve glycosysl hydrolase	SE 5_0159	complement(172672..173622)		putatuve glycosysl hydrolase	SE 6_0159	complement(172285..173235)		putatuve glycosysl hydrolase	SE 7_0160	complement(172266..173216)		putatuve glycosysl hydrolase	SE8_0159	complement(172270..173220)		putatuve glycosysl hydrolase	SE8_0159	complement(172260..173210)		putatuve glycosysl hydrolase	SE8_0159	complement(172272..173222)		putatuve glycosysl hydrolase	SE8_0159	complement(172269..173219)		putatuve glycosysl hydrolase	ü
P125109_0162	complement(173221..174582)		putative symporter	SE 1_0160	complement(173221..174582)		putative symporter	SE 2_0160	complement(173221..174582)		putative symporter	SE 3_0160	complement(173221..174582)		putative symporter	SE 4_0160	complement(173605..174966)		putative symporter	SE 5_0160	complement(173622..174983)		putative symporter	SE 6_0160	complement(173235..174596)		putative symporter	SE 7_0161	complement(173216..174577)		putative symporter	SE8_0160	complement(173220..174581)		putative symporter	SE8_0160	complement(173210..174571)		putative symporter	SE8_0160	complement(173222..174583)		putative symporter	SE8_0160	complement(173219..174580)		putative symporter	ü
				SE 1_0161	complement(174660..174752)			SE 2_0161	complement(174660..174752)			SE 3_0161	complement(174660..174752)			SE 4_0161	complement(175044..175136)			SE 5_0161	complement(175061..175153)			SE 6_0161	complement(174674..174766)			SE 7_0162	complement(174655..174747)			SE8_0161	complement(174659..174751)			SE8_0161	complement(174649..174741)			SE8_0161	complement(174661..174753)			SE8_0161	complement(174658..174750)				ü
P125109_0164	complement(174791..176161)	aroP	aromatic amino acid transporter	SE 1_0162	complement(174791..176161)	aroP	aromatic amino acid transporter	SE 2_0162	complement(174791..176161)	aroP	aromatic amino acid transporter	SE 3_0162	complement(174791..176161)	aroP	aromatic amino acid transporter	SE 4_0162	complement(175175..176545)	aroP	aromatic amino acid transporter	SE 5_0162	complement(175192..176562)	aroP	aromatic amino acid transporter	SE 6_0162	complement(174805..176175)	aroP	aromatic amino acid transporter	SE 7_0163	complement(174786..176156)	aroP	aromatic amino acid transporter	SE8_0162	complement(174790..176160)	aroP	aromatic amino acid transporter	SE8_0162	complement(174780..176150)	aroP	aromatic amino acid transporter	SE8_0162	complement(174792..176162)	aroP	aromatic amino acid transporter	SE8_0162	complement(174789..176159)	aroP	aromatic amino acid transporter	ü
P125109_0165	176727..177491	pdhR	transcriptional regulator PdhR	SE 1_0163	176727..177491	pdhR	transcriptional regulator PdhR	SE 2_0163	176727..177491	pdhR	transcriptional regulator PdhR	SE 3_0163	176727..177491	pdhR	transcriptional regulator PdhR	SE 4_0163	177111..177875	pdhR	transcriptional regulator PdhR	SE 5_0163	177128..177892	pdhR	transcriptional regulator PdhR	SE 6_0163	176741..177505	pdhR	transcriptional regulator PdhR	SE 7_0164	176722..177486	pdhR	transcriptional regulator PdhR	SE8_0163	176726..177490	pdhR	transcriptional regulator PdhR	SE8_0163	176717..177481	pdhR	transcriptional regulator PdhR	SE8_0163	176728..177492	pdhR	transcriptional regulator PdhR	SE8_0163	176725..177489	pdhR	transcriptional regulator PdhR	ü
P125109_0166	177675..180314	aceE	pyruvate dehydrogenase subunit E1	SE 1_0164	177675..180314	aceE	pyruvate dehydrogenase subunit E1	SE 2_0164	177675..180314	aceE	pyruvate dehydrogenase subunit E1	SE 3_0164	177675..180314	aceE	pyruvate dehydrogenase subunit E1	SE 4_0164	178059..180698	aceE	pyruvate dehydrogenase subunit E1	SE 5_0164	178076..180715	aceE	pyruvate dehydrogenase subunit E1	SE 6_0164	177689..180328	aceE	pyruvate dehydrogenase subunit E1	SE 7_0165	177670..180309	aceE	pyruvate dehydrogenase subunit E1	SE8_0164	177674..180313	aceE	pyruvate dehydrogenase subunit E1	SE8_0164	177665..180304	aceE	pyruvate dehydrogenase subunit E1	SE8_0164	177676..180315	aceE	pyruvate dehydrogenase subunit E1	SE8_0164	177673..180312	aceE	pyruvate dehydrogenase subunit E1	ü
P125109_0167	180329..182212	aceF	dihydrolipoamide acetyltransferase	SE 1_0165	180329..182212	aceF	dihydrolipoamide acetyltransferase	SE 2_0165	180329..182212	aceF	dihydrolipoamide acetyltransferase	SE 3_0165	180329..182212	aceF	dihydrolipoamide acetyltransferase	SE 4_0165	180713..182299	aceF	dihydrolipoamide acetyltransferase	SE 5_0165	180730..182316	aceF	dihydrolipoamide acetyltransferase	SE 6_0165	180343..182226	aceF	dihydrolipoamide acetyltransferase	SE 7_0166	180324..182207	aceF	dihydrolipoamide acetyltransferase	SE8_0165	180328..182211	aceF	dihydrolipoamide acetyltransferase	SE8_0165	180319..182202	aceF	dihydrolipoamide acetyltransferase	SE8_0165	180330..182213	aceF	dihydrolipoamide acetyltransferase	SE8_0165	180327..182210	aceF	dihydrolipoamide acetyltransferase	ü
P125109_0168	182411..183838	lpdA	dihydrolipoamide dehydrogenase	SE 1_0166	182411..183838	lpdA	dihydrolipoamide dehydrogenase	SE 2_0166	182411..183838	lpdA	dihydrolipoamide dehydrogenase	SE 3_0166	182411..183838	lpdA	dihydrolipoamide dehydrogenase	SE 4_0166	182498..183925	lpdA	dihydrolipoamide dehydrogenase	SE 5_0166	182515..183942	lpdA	dihydrolipoamide dehydrogenase	SE 6_0166	182425..183852	lpdA	dihydrolipoamide dehydrogenase	SE 7_0167	182406..183833	lpdA	dihydrolipoamide dehydrogenase	SE8_0166	182410..183837	lpdA	dihydrolipoamide dehydrogenase	SE8_0166	182401..183828	lpdA	dihydrolipoamide dehydrogenase	SE8_0166	182412..183839	lpdA	dihydrolipoamide dehydrogenase	SE8_0166	182409..183836	lpdA	dihydrolipoamide dehydrogenase	ü
P125109_0169	complement(183921..184019)			SE 1_0167	complement(183921..184019)			SE 2_0167	complement(183921..184019)			SE 3_0167	complement(183921..184019)			SE 4_0167	complement(184008..184106)			SE 5_0167	complement(184025..184123)			SE 6_0167	complement(183935..184033)			SE 7_0168	complement(183916..184014)			SE8_0167	complement(183920..184018)			SE8_0167	complement(183911..184009)			SE8_0167	complement(183922..184020)			SE8_0167	complement(183919..184017)			ü
P125109_0170	184127..184411		probable secreted protein	SE 1_0168	184127..184411		probable secreted protein	SE 2_0168	184127..184411		probable secreted protein	SE 3_0168	184127..184411		probable secreted protein	SE 4_0168	184214..184498		probable secreted protein	SE 5_0168	184231..184515		probable secreted protein	SE 6_0168	184141..184425		probable secreted protein	SE 7_0169	184122..184406		probable secreted protein	SE8_0168	184126..184410		probable secreted protein	SE8_0168	184117..184401		probable secreted protein	SE8_0168	184128..184412		probable secreted protein	SE8_0168	184125..184409		probable secreted protein	ü
P125109_0171	complement(184449..185240)		probable secreted protein	SE 1_0169	complement(184449..185240)		probable secreted protein	SE 2_0169	complement(184449..185240)		probable secreted protein	SE 3_0169	complement(184449..185240)		probable secreted protein	SE 4_0169	complement(184536..185327)		probable secreted protein	SE 5_0169	complement(184553..185344)		probable secreted protein	SE 6_0169	complement(184463..185254)		probable secreted protein	SE 7_0170	complement(184444..185235)		probable secreted protein	SE8_0169	complement(184448..185239)		probable secreted protein	SE8_0169	complement(184439..185230)		probable secreted protein	SE8_0169	complement(184450..185241)		probable secreted protein	SE8_0169	complement(184447..185238)		probable secreted protein	ü
P125109_0172	complement(185253..186875)	yacH	hypothetical protein	SE 1_0170	complement(185253..186875)	yacH	hypothetical protein	SE 2_0170	complement(185253..186875)	yacH	hypothetical protein	SE 3_0170	complement(185253..186875)	yacH	hypothetical protein	SE 4_0170	complement(185340..186962)	yacH	hypothetical protein	SE 5_0170	complement(185357..186979)	yacH	hypothetical protein	SE 6_0170	complement(185267..186889)	yacH	hypothetical protein	SE 7_0171	complement(185248..186870)	yacH	hypothetical protein	SE8_0170	complement(185252..186874)	yacH	hypothetical protein	SE8_0170	complement(185243..186865)	yacH	hypothetical protein	SE8_0170	complement(185254..186876)	yacH	hypothetical protein	SE8_0170	complement(185251..186873)	yacH	hypothetical protein	ü
P125109_0173	187342..189861	acnB	bifunctional aconitate hydratase 2/2-methylisocitrate dehydratase	SE 1_0171	187342..189861	acnB	bifunctional aconitate hydratase 2/2-methylisocitrate dehydratase	SE 2_0171	187342..189861	acnB	bifunctional aconitate hydratase 2/2-methylisocitrate dehydratase	SE 3_0171	187342..189861	acnB	bifunctional aconitate hydratase 2/2-methylisocitrate dehydratase	SE 4_0171	187429..189948	acnB	bifunctional aconitate hydratase 2/2-methylisocitrate dehydratase	SE 5_0171	187446..189965	acnB	bifunctional aconitate hydratase 2/2-methylisocitrate dehydratase	SE 6_0171	187356..189875	acnB	bifunctional aconitate hydratase 2/2-methylisocitrate dehydratase	SE 7_0172	187337..189856	acnB	bifunctional aconitate hydratase 2/2-methylisocitrate dehydratase	SE8_0171	187341..189860	acnB	bifunctional aconitate hydratase 2/2-methylisocitrate dehydratase	SE8_0171	187332..189851	acnB	bifunctional aconitate hydratase 2/2-methylisocitrate dehydratase	SE8_0171	187343..189862	acnB	bifunctional aconitate hydratase 2/2-methylisocitrate dehydratase	SE8_0171	187340..189859	acnB	bifunctional aconitate hydratase 2/2-methylisocitrate dehydratase	ü
P125109_0174	complement(189901..190365)		putative inner membrane protein	SE 1_0172	complement(189901..190365)		putative inner membrane protein	SE 2_0172	complement(189901..190365)		putative inner membrane protein	SE 3_0172	complement(189901..190365)		putative inner membrane protein	SE 4_0172	complement(189988..190452)		putative inner membrane protein	SE 5_0172	complement(190005..190469)		putative inner membrane protein	SE 6_0172	complement(189915..190379)		putative inner membrane protein	SE 7_0173	complement(189896..190360)		putative inner membrane protein	SE8_0172	complement(189900..190364)		putative inner membrane protein	SE8_0172	complement(189891..190355)		putative inner membrane protein	SE8_0172	complement(189902..190366)		putative inner membrane protein	SE8_0172	complement(189899..190363)		putative inner membrane protein	ü
P125109_0175	complement(190344..190445)			SE 1_0173	complement(190344..190445)			SE 2_0173	complement(190344..190445)			SE 3_0173	complement(190344..190445)			SE 4_0173	complement(190431..190532)			SE 5_0173	complement(190448..190549)			SE 6_0173	complement(190358..190459)			SE 7_0174	complement(190339..190440)			SE8_0173	complement(190343..190444)			SE8_0173	complement(190334..190435)			SE8_0173	complement(190345..190446)			SE8_0173	complement(190342..190443)			ü
P125109_0176	190634..190729			SE 1_0174	190634..190729			SE 2_0174	190634..190729			SE 3_0174	190634..190729			SE 4_0174	190721..190816			SE 5_0174	190738..190833			SE 6_0174	190648..190743			SE 7_0175	190629..190724			SE8_0174	190633..190728			SE8_0174	190624..190719			SE8_0174	190635..190730			SE8_0174	190632..190727			ü
P125109_0177	complement(190783..191106)		hypothetical protein	SE 1_0175	complement(190783..191106)		hypothetical protein	SE 2_0175	complement(190783..191106)		hypothetical protein	SE 3_0175	complement(190783..191106)		hypothetical protein	SE 4_0175	complement(190870..191193)		hypothetical protein	SE 5_0175	complement(190887..191210)		hypothetical protein	SE 6_0175	complement(190797..191120)		hypothetical protein	SE 7_0176	complement(190778..191101)		hypothetical protein	SE8_0175	complement(190782..191105)		hypothetical protein	SE8_0175	complement(190773..191096)		hypothetical protein	SE8_0175	complement(190784..191107)		hypothetical protein	SE8_0175	complement(190781..191104)		hypothetical protein	ü
P125109_0178	191377..191739	yacL	hypothetical protein	SE 1_0176	191377..191739	yacL	hypothetical protein	SE 2_0176	191377..191739	yacL	hypothetical protein	SE 3_0176	191377..191739	yacL	hypothetical protein	SE 4_0176	191464..191826	yacL	hypothetical protein	SE 5_0176	191481..191843	yacL	hypothetical protein	SE 6_0176	191391..191753	yacL	hypothetical protein	SE 7_0177	191372..191734	yacL	hypothetical protein	SE8_0176	191376..191738	yacL	hypothetical protein	SE8_0176	191367..191729	yacL	hypothetical protein	SE8_0176	191378..191740	yacL	hypothetical protein	SE8_0176	191375..191737	yacL	hypothetical protein	ü
P125109_0179	191914..192927	kdgT	2-keto-3-deoxygluconate permease	SE 1_0177	191914..192927	kdgT	2-keto-3-deoxygluconate permease	SE 2_0177	191914..192927	kdgT	2-keto-3-deoxygluconate permease	SE 3_0177	191914..192927	kdgT	2-keto-3-deoxygluconate permease	SE 4_0177	192001..193014	kdgT	2-keto-3-deoxygluconate permease	SE 5_0177	192018..193031	kdgT	2-keto-3-deoxygluconate permease	SE 6_0177	191928..192941	kdgT	2-keto-3-deoxygluconate permease	SE 7_0178	191909..192922	kdgT	2-keto-3-deoxygluconate permease	SE8_0177	191913..192926	kdgT	2-keto-3-deoxygluconate permease	SE8_0177	191904..192917	kdgT	2-keto-3-deoxygluconate permease	SE8_0177	191915..192928	kdgT	2-keto-3-deoxygluconate permease	SE8_0177	191912..192925	kdgT	2-keto-3-deoxygluconate permease	ü
P125109_0180	192924..194195		hypothetical protein	SE 1_0178	192924..194195		hypothetical protein	SE 2_0178	192924..194195		hypothetical protein	SE 3_0178	192924..194195		hypothetical protein	SE 4_0178	193011..194282		hypothetical protein	SE 5_0178	193028..194299		hypothetical protein	SE 6_0178	192938..194209		hypothetical protein	SE 7_0179	192919..194190		hypothetical protein	SE8_0178	192923..194194		hypothetical protein	SE8_0178	192914..194185		hypothetical protein	SE8_0178	192925..194196		hypothetical protein	SE8_0178	192922..194193		hypothetical protein	ü
P125109_0181	194185..195168	pdxA	4-hydroxythreonine-4-phosphate dehydrogenase 2	SE 1_0179	194185..195168	pdxA	4-hydroxythreonine-4-phosphate dehydrogenase 2	SE 2_0179	194185..195168	pdxA	4-hydroxythreonine-4-phosphate dehydrogenase 2	SE 3_0179	194185..195168	pdxA	4-hydroxythreonine-4-phosphate dehydrogenase 2	SE 4_0179	194272..195255	pdxA	4-hydroxythreonine-4-phosphate dehydrogenase 2	SE 5_0179	194289..195272	pdxA	4-hydroxythreonine-4-phosphate dehydrogenase 2	SE 6_0179	194199..195182	pdxA	4-hydroxythreonine-4-phosphate dehydrogenase 2	SE 7_0180	194180..195163	pdxA	4-hydroxythreonine-4-phosphate dehydrogenase 2	SE8_0179	194184..195167	pdxA	4-hydroxythreonine-4-phosphate dehydrogenase 2	SE8_0179	194175..195158	pdxA	4-hydroxythreonine-4-phosphate dehydrogenase 2	SE8_0179	194186..195169	pdxA	4-hydroxythreonine-4-phosphate dehydrogenase 2	SE8_0179	194183..195166	pdxA	4-hydroxythreonine-4-phosphate dehydrogenase 2	ü
P125109_0182	195178..195945		putative transcriptional regulator	SE 1_0180	195178..195945		putative transcriptional regulator	SE 2_0180	195178..195945		putative transcriptional regulator	SE 3_0180	195178..195945		putative transcriptional regulator	SE 4_0180	195265..196032		putative transcriptional regulator	SE 5_0180	195282..196049		putative transcriptional regulator	SE 6_0180	195192..195959		putative transcriptional regulator	SE 7_0181	195173..195940		putative transcriptional regulator	SE8_0180	195177..195944		putative transcriptional regulator	SE8_0180	195168..195935		putative transcriptional regulator	SE8_0180	195179..195946		putative transcriptional regulator	SE8_0180	195176..195943		putative transcriptional regulator	ü
P125109_0183	complement(195975..196769)	speD	S-adenosylmethionine decarboxylase	SE 1_0181	complement(195975..196769)	speD	S-adenosylmethionine decarboxylase	SE 2_0181	complement(195975..196769)	speD	S-adenosylmethionine decarboxylase	SE 3_0181	complement(195975..196769)	speD	S-adenosylmethionine decarboxylase	SE 4_0181	complement(196062..196856)	speD	S-adenosylmethionine decarboxylase	SE 5_0181	complement(196079..196873)	speD	S-adenosylmethionine decarboxylase	SE 6_0181	complement(195989..196783)	speD	S-adenosylmethionine decarboxylase	SE 7_0182	complement(195970..196764)	speD	S-adenosylmethionine decarboxylase	SE8_0181	complement(195974..196768)	speD	S-adenosylmethionine decarboxylase	SE8_0181	complement(195965..196759)	speD	S-adenosylmethionine decarboxylase	SE8_0181	complement(195976..196770)	speD	S-adenosylmethionine decarboxylase	SE8_0181	complement(195973..196767)	speD	S-adenosylmethionine decarboxylase	ü
P125109_0184	complement(196790..197650)	speE	spermidine synthase	SE 1_0182	complement(196790..197650)	speE	spermidine synthase	SE 2_0182	complement(196790..197650)	speE	spermidine synthase	SE 3_0182	complement(196790..197650)	speE	spermidine synthase	SE 4_0182	complement(196877..197737)	speE	spermidine synthase	SE 5_0182	complement(196894..197754)	speE	spermidine synthase	SE 6_0182	complement(196804..197664)	speE	spermidine synthase	SE 7_0183	complement(196785..197645)	speE	spermidine synthase	SE8_0182	complement(196789..197649)	speE	spermidine synthase	SE8_0182	complement(196780..197640)	speE	spermidine synthase	SE8_0182	complement(196791..197651)	speE	spermidine synthase	SE8_0182	complement(196788..197648)	speE	spermidine synthase	ü
P125109_0185	complement(197757..198083)	yacC	hypothetical protein	SE 1_0183	complement(197757..198083)	yacC	hypothetical protein	SE 2_0183	complement(197757..198083)	yacC	hypothetical protein	SE 3_0183	complement(197757..198083)	yacC	hypothetical protein	SE 4_0183	complement(197844..198170)	yacC	hypothetical protein	SE 5_0183	complement(197861..198187)	yacC	hypothetical protein	SE 6_0183	complement(197771..198097)	yacC	hypothetical protein	SE 7_0184	complement(197752..198078)	yacC	hypothetical protein	SE8_0183	complement(197756..198082)	yacC	hypothetical protein	SE8_0183	complement(197747..198073)	yacC	hypothetical protein	SE8_0183	complement(197758..198084)	yacC	hypothetical protein	SE8_0183	complement(197755..198081)	yacC	hypothetical protein	ü
P125109_0186	198300..199916	cueO	multicopper oxidase	SE 1_0184	198300..199916	cueO	multicopper oxidase	SE 2_0184	198300..199916	cueO	multicopper oxidase	SE 3_0184	198300..199916	cueO	multicopper oxidase	SE 4_0184	198387..200003	cueO	multicopper oxidase	SE 5_0184	198404..200020	cueO	multicopper oxidase	SE 6_0184	198314..199930	cueO	multicopper oxidase	SE 7_0185	198295..199911	cueO	multicopper oxidase	SE8_0184	198299..199915	cueO	multicopper oxidase	SE8_0184	198290..199906	cueO	multicopper oxidase	SE8_0184	198301..199917	cueO	multicopper oxidase	SE8_0184	198298..199914	cueO	multicopper oxidase	ü
P125109_0187	complement(199994..202240)	gcd	glucose dehydrogenase	SE 1_0185	complement(199994..202240)	gcd	glucose dehydrogenase	SE 2_0185	complement(199994..202240)	gcd	glucose dehydrogenase	SE 3_0185	complement(199994..202240)	gcd	glucose dehydrogenase	SE 4_0185	complement(200081..202327)	gcd	glucose dehydrogenase	SE 5_0185	complement(200098..202344)	gcd	glucose dehydrogenase	SE 6_0185	complement(200008..202254)	gcd	glucose dehydrogenase	SE 7_0186	complement(199989..202235)	gcd	glucose dehydrogenase	SE8_0185	complement(199993..202239)	gcd	glucose dehydrogenase	SE8_0185	complement(199984..202230)	gcd	glucose dehydrogenase	SE8_0185	complement(199995..202241)	gcd	glucose dehydrogenase	SE8_0185	complement(199992..202238)	gcd	glucose dehydrogenase	ü
P125109_0188	202578..203126	hpt	hypoxanthine phosphoribosyltransferase	SE 1_0186	202578..203126	hpt	hypoxanthine phosphoribosyltransferase	SE 2_0186	202578..203126	hpt	hypoxanthine phosphoribosyltransferase	SE 3_0186	202578..203126	hpt	hypoxanthine phosphoribosyltransferase	SE 4_0186	202665..203213	hpt	hypoxanthine phosphoribosyltransferase	SE 5_0186	202682..203230	hpt	hypoxanthine phosphoribosyltransferase	SE 6_0186	202592..203140	hpt	hypoxanthine phosphoribosyltransferase	SE 7_0187	202573..203121	hpt	hypoxanthine phosphoribosyltransferase	SE8_0186	202577..203125	hpt	hypoxanthine phosphoribosyltransferase	SE8_0186	202568..203116	hpt	hypoxanthine phosphoribosyltransferase	SE8_0186	202579..203127	hpt	hypoxanthine phosphoribosyltransferase	SE8_0186	202576..203124	hpt	hypoxanthine phosphoribosyltransferase	ü
P125109_0189	complement(203184..203798)	yadF	carbonic anhydrase	SE 1_0187	complement(203184..203798)	yadF	carbonic anhydrase	SE 2_0187	complement(203184..203798)	yadF	carbonic anhydrase	SE 3_0187	complement(203184..203798)	yadF	carbonic anhydrase	SE 4_0187	complement(203271..203885)	yadF	carbonic anhydrase	SE 5_0187	complement(203288..203902)	yadF	carbonic anhydrase	SE 6_0187	complement(203198..203812)	yadF	carbonic anhydrase	SE 7_0188	complement(203179..203793)	yadF	carbonic anhydrase	SE8_0187	complement(203183..203797)	yadF	carbonic anhydrase	SE8_0187	complement(203174..203788)	yadF	carbonic anhydrase	SE8_0187	complement(203185..203799)	yadF	carbonic anhydrase	SE8_0187	complement(203182..203796)	yadF	carbonic anhydrase	ü
P125109_0190	203955..204881	yadG	hypothetical ABC transporter ATP-binding protein	SE 1_0188	203955..204881	yadG	hypothetical ABC transporter ATP-binding protein	SE 2_0188	203955..204881	yadG	hypothetical ABC transporter ATP-binding protein	SE 3_0188	203955..204881	yadG	hypothetical ABC transporter ATP-binding protein	SE 4_0188	204042..204968	yadG	hypothetical ABC transporter ATP-binding protein	SE 5_0188	204059..204985	yadG	hypothetical ABC transporter ATP-binding protein	SE 6_0188	203969..204895	yadG	hypothetical ABC transporter ATP-binding protein	SE 7_0189	203950..204876	yadG	hypothetical ABC transporter ATP-binding protein	SE8_0188	203954..204880	yadG	hypothetical ABC transporter ATP-binding protein	SE8_0188	203945..204871	yadG	hypothetical ABC transporter ATP-binding protein	SE8_0188	203956..204882	yadG	hypothetical ABC transporter ATP-binding protein	SE8_0188	203953..204879	yadG	hypothetical ABC transporter ATP-binding protein	ü
P125109_0191	204878..205648	yadH	ABC transporter integral membrane protein	SE 1_0189	204878..205648	yadH	ABC transporter integral membrane protein	SE 2_0189	204878..205648	yadH	ABC transporter integral membrane protein	SE 3_0189	204878..205648	yadH	ABC transporter integral membrane protein	SE 4_0189	204965..205735	yadH	ABC transporter integral membrane protein	SE 5_0189	204982..205752	yadH	ABC transporter integral membrane protein	SE 6_0189	204892..205662	yadH	ABC transporter integral membrane protein	SE 7_0190	204873..205643	yadH	ABC transporter integral membrane protein	SE8_0189	204877..205647	yadH	ABC transporter integral membrane protein	SE8_0189	204868..205638	yadH	ABC transporter integral membrane protein	SE8_0189	204879..205649	yadH	ABC transporter integral membrane protein	SE8_0189	204876..205646	yadH	ABC transporter integral membrane protein	ü
P125109_0192	complement(205768..206847)	stiH	putative fimbriae	SE 1_0190	complement(205768..206847)	stiH	putative fimbriae	SE 2_0190	complement(205768..206847)	stiH	putative fimbriae	SE 3_0190	complement(205768..206847)	stiH	putative fimbriae	SE 4_0190	complement(205855..206934)	stiH	putative fimbriae	SE 5_0190	complement(205872..206951)	stiH	putative fimbriae	SE 6_0190	complement(205782..206861)	stiH	putative fimbriae	SE 7_0191	complement(205763..206842)	stiH	putative fimbriae	SE8_0190	complement(205767..206846)	stiH	putative fimbriae	SE8_0190	complement(205758..206837)	stiH	putative fimbriae	SE8_0190	complement(205769..206848)	stiH	putative fimbriae	SE8_0190	complement(205766..206845)	stiH	putative fimbriae	ü
P125109_0193	complement(206856..209357)	stiC	putativie fimbrial usher. putativie fimbrial usher	SE 1_0191	complement(206856..209357)	stiC	putativie fimbrial usher. putativie fimbrial usher	SE 2_0191	complement(206856..209357)	stiC	putativie fimbrial usher. putativie fimbrial usher	SE 3_0191	complement(206856..209357)	stiC	putativie fimbrial usher. putativie fimbrial usher	SE 4_0191	complement(206943..209444)	stiC	putativie fimbrial usher. putativie fimbrial usher	SE 5_0191	complement(206960..209461)	stiC	putativie fimbrial usher. putativie fimbrial usher	SE 6_0191	complement(206870..209371)	stiC	putativie fimbrial usher. putativie fimbrial usher	SE 7_0192	complement(206851..209352)	stiC	putativie fimbrial usher. putativie fimbrial usher	SE8_0191	complement(206855..209356)	stiC	putativie fimbrial usher. putativie fimbrial usher	SE8_0191	complement(206846..209347)	stiC	putativie fimbrial usher. putativie fimbrial usher	SE8_0191	complement(206857..209358)	stiC	putativie fimbrial usher. putativie fimbrial usher	SE8_0191	complement(206854..209355)	stiC	putativie fimbrial usher. putativie fimbrial usher	ü
P125109_0194	complement(209429..210112)	stiB	putative fimbrial chaparone	SE 1_0192	complement(209429..210112)	stiB	putative fimbrial chaparone	SE 2_0192	complement(209429..210112)	stiB	putative fimbrial chaparone	SE 3_0192	complement(209429..210112)	stiB	putative fimbrial chaparone	SE 4_0192	complement(209516..210199)	stiB	putative fimbrial chaparone	SE 5_0192	complement(209533..210216)	stiB	putative fimbrial chaparone	SE 6_0192	complement(209443..210126)	stiB	putative fimbrial chaparone	SE 7_0193	complement(209424..210107)	stiB	putative fimbrial chaparone	SE8_0192	complement(209428..210111)	stiB	putative fimbrial chaparone	SE8_0192	complement(209419..210102)	stiB	putative fimbrial chaparone	SE8_0192	complement(209430..210113)	stiB	putative fimbrial chaparone	SE8_0192	complement(209427..210110)	stiB	putative fimbrial chaparone	ü
P125109_0195	complement(210160..210699)	stiA	putative fimbrial subunit	SE 1_0193	complement(210160..210699)	stiA	putative fimbrial subunit	SE 2_0193	complement(210160..210699)	stiA	putative fimbrial subunit	SE 3_0193	complement(210160..210699)	stiA	putative fimbrial subunit	SE 4_0193	complement(210247..210786)	stiA	putative fimbrial subunit	SE 5_0193	complement(210264..210803)	stiA	putative fimbrial subunit	SE 6_0193	complement(210174..210713)	stiA	putative fimbrial subunit	SE 7_0194	complement(210155..210694)	stiA	putative fimbrial subunit	SE8_0193	complement(210159..210698)	stiA	putative fimbrial subunit	SE8_0193	complement(210150..210689)	stiA	putative fimbrial subunit	SE8_0193	complement(210161..210700)	stiA	putative fimbrial subunit	SE8_0193	complement(210158..210697)	stiA	putative fimbrial subunit	ü
P125109_0196	211069..211509	yadI	putative PTS system IIA component	SE 1_0194	211069..211509	yadI	putative PTS system IIA component	SE 2_0194	211069..211509	yadI	putative PTS system IIA component	SE 3_0194	211069..211509	yadI	putative PTS system IIA component	SE 4_0194	211156..211596	yadI	putative PTS system IIA component	SE 5_0194	211173..211613	yadI	putative PTS system IIA component	SE 6_0194	211083..211523	yadI	putative PTS system IIA component	SE 7_0195	211064..211504	yadI	putative PTS system IIA component	SE8_0194	211068..211508	yadI	putative PTS system IIA component	SE8_0194	211059..211499	yadI	putative PTS system IIA component	SE8_0194	211070..211510	yadI	putative PTS system IIA component	SE8_0194	211067..211507	yadI	putative PTS system IIA component	ü
P125109_0197	211571..212800	yadE	hypothetical protein	SE 1_0195	211571..212800	yadE	hypothetical protein	SE 2_0195	211571..212800	yadE	hypothetical protein	SE 3_0195	211571..212800	yadE	hypothetical protein	SE 4_0195	211658..212887	yadE	hypothetical protein	SE 5_0195	211675..212904	yadE	hypothetical protein	SE 6_0195	211585..212814	yadE	hypothetical protein	SE 7_0196	211566..212795	yadE	hypothetical protein	SE8_0195	211570..212799	yadE	hypothetical protein	SE8_0195	211561..212790	yadE	hypothetical protein	SE8_0195	211572..212801	yadE	hypothetical protein	SE8_0195	211569..212798	yadE	hypothetical protein	ü
P125109_0198	complement(212807..213187)	panD	aspartate alpha-decarboxylase	SE 1_0196	complement(212807..213187)	panD	aspartate alpha-decarboxylase	SE 2_0196	complement(212807..213187)	panD	aspartate alpha-decarboxylase	SE 3_0196	complement(212807..213187)	panD	aspartate alpha-decarboxylase	SE 4_0196	complement(212894..213274)	panD	aspartate alpha-decarboxylase	SE 5_0196	complement(212911..213291)	panD	aspartate alpha-decarboxylase	SE 6_0196	complement(212821..213201)	panD	aspartate alpha-decarboxylase	SE 7_0197	complement(212802..213182)	panD	aspartate alpha-decarboxylase	SE8_0196	complement(212806..213186)	panD	aspartate alpha-decarboxylase	SE8_0196	complement(212797..213177)	panD	aspartate alpha-decarboxylase	SE8_0196	complement(212808..213188)	panD	aspartate alpha-decarboxylase	SE8_0196	complement(212805..213185)	panD	aspartate alpha-decarboxylase	ü
P125109_0199	complement(213282..214136)	panC	pantoate--beta-alanine ligase	SE 1_0197	complement(213282..214136)	panC	pantoate--beta-alanine ligase	SE 2_0197	complement(213282..214136)	panC	pantoate--beta-alanine ligase	SE 3_0197	complement(213282..214136)	panC	pantoate--beta-alanine ligase	SE 4_0197	complement(213369..214223)	panC	pantoate--beta-alanine ligase	SE 5_0197	complement(213386..214240)	panC	pantoate--beta-alanine ligase	SE 6_0197	complement(213296..214150)	panC	pantoate--beta-alanine ligase	SE 7_0198	complement(213277..214131)	panC	pantoate--beta-alanine ligase	SE8_0197	complement(213281..214135)	panC	pantoate--beta-alanine ligase	SE8_0197	complement(213272..214126)	panC	pantoate--beta-alanine ligase	SE8_0197	complement(213283..214137)	panC	pantoate--beta-alanine ligase	SE8_0197	complement(213280..214134)	panC	pantoate--beta-alanine ligase	ü
P125109_0200	complement(214262..215053)	panB	3-methyl-2-oxobutanoate hydroxymethyltransferase	SE 1_0198	complement(214262..215053)	panB	3-methyl-2-oxobutanoate hydroxymethyltransferase	SE 2_0198	complement(214262..215053)	panB	3-methyl-2-oxobutanoate hydroxymethyltransferase	SE 3_0198	complement(214262..215053)	panB	3-methyl-2-oxobutanoate hydroxymethyltransferase	SE 4_0198	complement(214349..215140)	panB	3-methyl-2-oxobutanoate hydroxymethyltransferase	SE 5_0198	complement(214366..215157)	panB	3-methyl-2-oxobutanoate hydroxymethyltransferase	SE 6_0198	complement(214276..215067)	panB	3-methyl-2-oxobutanoate hydroxymethyltransferase	SE 7_0199	complement(214257..215048)	panB	3-methyl-2-oxobutanoate hydroxymethyltransferase	SE8_0198	complement(214261..215052)	panB	3-methyl-2-oxobutanoate hydroxymethyltransferase	SE8_0198	complement(214252..215043)	panB	3-methyl-2-oxobutanoate hydroxymethyltransferase	SE8_0198	complement(214263..215054)	panB	3-methyl-2-oxobutanoate hydroxymethyltransferase	SE8_0198	complement(214260..215051)	panB	3-methyl-2-oxobutanoate hydroxymethyltransferase	ü
P125109_0201	complement(215174..215653)	folK	2-amino-4-hydroxy-6-hydroxymethyldihyropteridine pyrophosphokinase	SE 1_0199	complement(215174..215653)	folK	2-amino-4-hydroxy-6-hydroxymethyldihyropteridine pyrophosphokinase	SE 2_0199	complement(215174..215653)	folK	2-amino-4-hydroxy-6-hydroxymethyldihyropteridine pyrophosphokinase	SE 3_0199	complement(215174..215653)	folK	2-amino-4-hydroxy-6-hydroxymethyldihyropteridine pyrophosphokinase	SE 4_0199	complement(215261..215740)	folK	2-amino-4-hydroxy-6-hydroxymethyldihyropteridine pyrophosphokinase	SE 5_0199	complement(215278..215757)	folK	2-amino-4-hydroxy-6-hydroxymethyldihyropteridine pyrophosphokinase	SE 6_0199	complement(215188..215667)	folK	2-amino-4-hydroxy-6-hydroxymethyldihyropteridine pyrophosphokinase	SE 7_0200	complement(215169..215648)	folK	2-amino-4-hydroxy-6-hydroxymethyldihyropteridine pyrophosphokinase	SE8_0199	complement(215173..215652)	folK	2-amino-4-hydroxy-6-hydroxymethyldihyropteridine pyrophosphokinase	SE8_0199	complement(215164..215643)	folK	2-amino-4-hydroxy-6-hydroxymethyldihyropteridine pyrophosphokinase	SE8_0199	complement(215175..215654)	folK	2-amino-4-hydroxy-6-hydroxymethyldihyropteridine pyrophosphokinase	SE8_0199	complement(215172..215651)	folK	2-amino-4-hydroxy-6-hydroxymethyldihyropteridine pyrophosphokinase	ü
P125109_0202	complement(215650..217014)	pcnB	poly(A) polymerase I	SE 1_0200	complement(215650..217014)	pcnB	poly(A) polymerase I	SE 2_0200	complement(215650..217014)	pcnB	poly(A) polymerase I	SE 3_0200	complement(215650..217014)	pcnB	poly(A) polymerase I	SE 4_0200	complement(215737..217101)	pcnB	poly(A) polymerase I	SE 5_0200	complement(215754..217118)	pcnB	poly(A) polymerase I	SE 6_0200	complement(215664..217028)	pcnB	poly(A) polymerase I	SE 7_0201	complement(215645..217009)	pcnB	poly(A) polymerase I	SE8_0200	complement(215649..217013)	pcnB	poly(A) polymerase I	SE8_0200	complement(215640..217004)	pcnB	poly(A) polymerase I	SE8_0200	complement(215651..217015)	pcnB	poly(A) polymerase I	SE8_0200	complement(215648..217012)	pcnB	poly(A) polymerase I	ü
P125109_0203	complement(217209..218150)	yadB	glutamyl-Q tRNA(Asp) synthetase	SE 1_0201	complement(217209..218150)	yadB	glutamyl-Q tRNA(Asp) synthetase	SE 2_0201	complement(217209..218150)	yadB	glutamyl-Q tRNA(Asp) synthetase	SE 3_0201	complement(217209..218150)	yadB	glutamyl-Q tRNA(Asp) synthetase	SE 4_0201	complement(217296..218237)	yadB	glutamyl-Q tRNA(Asp) synthetase	SE 5_0201	complement(217313..218254)	yadB	glutamyl-Q tRNA(Asp) synthetase	SE 6_0201	complement(217223..218164)	yadB	glutamyl-Q tRNA(Asp) synthetase	SE 7_0202	complement(217204..218145)	yadB	glutamyl-Q tRNA(Asp) synthetase	SE8_0201	complement(217208..218149)	yadB	glutamyl-Q tRNA(Asp) synthetase	SE8_0201	complement(217199..218140)	yadB	glutamyl-Q tRNA(Asp) synthetase	SE8_0201	complement(217210..218151)	yadB	glutamyl-Q tRNA(Asp) synthetase	SE8_0201	complement(217207..218148)	yadB	glutamyl-Q tRNA(Asp) synthetase	ü
P125109_0204	complement(218174..218629)	dksA	DnaK transcriptional regulator DksA	SE 1_0202	complement(218174..218629)	dksA	DnaK transcriptional regulator DksA	SE 2_0202	complement(218174..218629)	dksA	DnaK transcriptional regulator DksA	SE 3_0202	complement(218174..218629)	dksA	DnaK transcriptional regulator DksA	SE 4_0202	complement(218261..218716)	dksA	DnaK transcriptional regulator DksA	SE 5_0202	complement(218278..218733)	dksA	DnaK transcriptional regulator DksA	SE 6_0202	complement(218188..218643)	dksA	DnaK transcriptional regulator DksA	SE 7_0203	complement(218169..218624)	dksA	DnaK transcriptional regulator DksA	SE8_0202	complement(218173..218628)	dksA	DnaK transcriptional regulator DksA	SE8_0202	complement(218164..218619)	dksA	DnaK transcriptional regulator DksA	SE8_0202	complement(218175..218630)	dksA	DnaK transcriptional regulator DksA	SE8_0202	complement(218172..218627)	dksA	DnaK transcriptional regulator DksA	ü
P125109_0205	complement(218806..219510)	sfsA	sugar fermentation stimulation protein A	SE 1_0203	complement(218806..219510)	sfsA	sugar fermentation stimulation protein A	SE 2_0203	complement(218806..219510)	sfsA	sugar fermentation stimulation protein A	SE 3_0203	complement(218806..219510)	sfsA	sugar fermentation stimulation protein A	SE 4_0203	complement(218893..219597)	sfsA	sugar fermentation stimulation protein A	SE 5_0203	complement(218910..219614)	sfsA	sugar fermentation stimulation protein A	SE 6_0203	complement(218820..219524)	sfsA	sugar fermentation stimulation protein A	SE 7_0204	complement(218801..219505)	sfsA	sugar fermentation stimulation protein A	SE8_0203a	complement(218805..219017)	sfsA	sugar fermentation stimulation protein A	SE8_0203	complement(218796..219500)	sfsA	sugar fermentation stimulation protein A	SE8_0203	complement(218807..219511)	sfsA	sugar fermentation stimulation protein A	SE8_0203	complement(218804..219508)	sfsA	sugar fermentation stimulation protein A	ü
																																SE8_0203b	complement(219017..219508)	sfsA	sugar fermentation stimulation protein A
P125109_0206	complement(219527..220057)	ligT	2'-5' RNA ligase	SE 1_0204	complement(219527..220057)	ligT	2'-5' RNA ligase	SE 2_0204	complement(219527..220057)	ligT	2'-5' RNA ligase	SE 3_0204	complement(219527..220057)	ligT	2'-5' RNA ligase	SE 4_0204	complement(219614..220144)	ligT	2'-5' RNA ligase	SE 5_0204	complement(219631..220161)	ligT	2'-5' RNA ligase	SE 6_0204	complement(219541..220071)	ligT	2'-5' RNA ligase	SE 7_0205	complement(219522..220052)	ligT	2'-5' RNA ligase	SE8_0204	complement(219525..220055)	ligT	2'-5' RNA ligase	SE8_0204	complement(219517..220047)	ligT	2'-5' RNA ligase	SE8_0204	complement(219528..220058)	ligT	2'-5' RNA ligase	SE8_0204	complement(219525..220055)	ligT	2'-5' RNA ligase	ü
P125109_0207	220118..222559	hrpB	ATP-dependent RNA helicase HrpB	SE 1_0205	220118..222559	hrpB	ATP-dependent RNA helicase HrpB	SE 2_0205	220118..222559	hrpB	ATP-dependent RNA helicase HrpB	SE 3_0205	220118..222559	hrpB	ATP-dependent RNA helicase HrpB	SE 4_0205	220205..222646	hrpB	ATP-dependent RNA helicase HrpB	SE 5_0205	220222..222663	hrpB	ATP-dependent RNA helicase HrpB	SE 6_0205	220132..222573	hrpB	ATP-dependent RNA helicase HrpB	SE 7_0206	220113..222554	hrpB	ATP-dependent RNA helicase HrpB	SE8_0205a	220116..221210	hrpB	ATP-dependent RNA helicase HrpB	SE8_0205	220108..222549	hrpB	ATP-dependent RNA helicase HrpB	SE8_0205	220119..222560	hrpB	ATP-dependent RNA helicase HrpB	SE8_0205	220116..222557	hrpB	ATP-dependent RNA helicase HrpB	ü
																																SE8_0205b	221210..222556	hrpB	ATP-dependent RNA helicase HrpB
				SE 1_0206	complement(222594..222701)			SE 2_0206	complement(222594..222701)			SE 3_0206	complement(222594..222701)			SE 4_0206	complement(222681..222788)			SE 5_0206	complement(222698..222805)			SE 6_0206	complement(222608..222715)			SE 7_0207	complement(222589..222696)			SE8_0206	complement(222591..222698)			SE8_0206	complement(222584..222691)			SE8_0206	complement(222595..222702)			SE8_0206	complement(222592..222699)				ü
P125109_0209	222700..225222	mrcB	penicillin-binding protein 1b	SE 1_0207	222700..225222	mrcB	penicillin-binding protein 1b	SE 2_0207	222700..225222	mrcB	penicillin-binding protein 1b	SE 3_0207	222700..225222	mrcB	penicillin-binding protein 1b	SE 4_0207	222787..225309	mrcB	penicillin-binding protein 1b	SE 5_0207	222804..225326	mrcB	penicillin-binding protein 1b	SE 6_0207	222714..225236	mrcB	penicillin-binding protein 1b	SE 7_0208	222695..225217	mrcB	penicillin-binding protein 1b	SE8_0207	222697..225219	mrcB	penicillin-binding protein 1b	SE8_0207	222690..225212	mrcB	penicillin-binding protein 1b	SE8_0207	222701..225223	mrcB	penicillin-binding protein 1b	SE8_0207	222698..225220	mrcB	penicillin-binding protein 1b	ü
P125109_0210	complement(225361..225501)			SE 1_0208	complement(225361..225501)			SE 2_0208	complement(225361..225501)			SE 3_0208	complement(225361..225501)			SE 4_0208	complement(225448..225588)			SE 5_0208	complement(225465..225605)			SE 6_0208	complement(225375..225515)			SE 7_0209	complement(225356..225496)			SE8_0208	complement(225358..225498)			SE8_0208	complement(225351..225491)			SE8_0208	complement(225362..225502)			SE8_0208	complement(225359..225499)			ü
P125109_0211	225515..227758	fhuA	ferrichrome outer membrane transporter	SE 1_0209	225515..227758	fhuA	ferrichrome outer membrane transporter	SE 2_0209	225515..227758	fhuA	ferrichrome outer membrane transporter	SE 3_0209	225515..227758	fhuA	ferrichrome outer membrane transporter	SE 4_0209	225602..227845	fhuA	ferrichrome outer membrane transporter	SE 5_0209	225619..227862	fhuA	ferrichrome outer membrane transporter	SE 6_0209	225529..227772	fhuA	ferrichrome outer membrane transporter	SE 7_0210	225510..227753	fhuA	ferrichrome outer membrane transporter	SE8_0209	225512..227755	fhuA	ferrichrome outer membrane transporter	SE8_0209a	225505..225729	fhuA	ferrichrome outer membrane transporter	SE8_0209	225516..227759	fhuA	ferrichrome outer membrane transporter	SE8_0209	225513..227756	fhuA	ferrichrome outer membrane transporter	ü
																																				SE8_0209b	225783..225917	fhuA	ferrichrome outer membrane transporter
P125109_0212	227807..228604	fhuC	iron-hydroxamate transporter ATP-binding subunit	SE 1_0210	227807..228604	fhuC	iron-hydroxamate transporter ATP-binding subunit	SE 2_0210	227807..228604	fhuC	iron-hydroxamate transporter ATP-binding subunit	SE 3_0210	227807..228604	fhuC	iron-hydroxamate transporter ATP-binding subunit	SE 4_0210	227894..228691	fhuC	iron-hydroxamate transporter ATP-binding subunit	SE 5_0210	227911..228708	fhuC	iron-hydroxamate transporter ATP-binding subunit	SE 6_0210	227821..228618	fhuC	iron-hydroxamate transporter ATP-binding subunit	SE 7_0211	227802..228599	fhuC	iron-hydroxamate transporter ATP-binding subunit	SE8_0210	227804..228601	fhuC	iron-hydroxamate transporter ATP-binding subunit	SE8_0210a	225966..226544	fhuC	iron-hydroxamate transporter ATP-binding subunit	SE8_0210	227808..228605	fhuC	iron-hydroxamate transporter ATP-binding subunit	SE8_0210	227805..228602	fhuC	iron-hydroxamate transporter ATP-binding subunit	ü
																																				SE8_0210b	226514..226762	fhuC	iron-hydroxamate transporter ATP-binding subunit
P125109_0213	228604..229494	fhuD	iron-hydroxamate transporter substrate-binding subunit	SE 1_0211	228604..229494	fhuD	iron-hydroxamate transporter substrate-binding subunit	SE 2_0211	228604..229494	fhuD	iron-hydroxamate transporter substrate-binding subunit	SE 3_0211	228604..229494	fhuD	iron-hydroxamate transporter substrate-binding subunit	SE 4_0211	228691..229581	fhuD	iron-hydroxamate transporter substrate-binding subunit	SE 5_0211	228708..229598	fhuD	iron-hydroxamate transporter substrate-binding subunit	SE 6_0211	228618..229508	fhuD	iron-hydroxamate transporter substrate-binding subunit	SE 7_0212	228599..229489	fhuD	iron-hydroxamate transporter substrate-binding subunit	SE8_0211	228601..229491	fhuD	iron-hydroxamate transporter substrate-binding subunit	SE8_0211	226762..227652	fhuD	iron-hydroxamate transporter substrate-binding subunit	SE8_0211	228605..229495	fhuD	iron-hydroxamate transporter substrate-binding subunit	SE8_0211	228602..229492	fhuD	iron-hydroxamate transporter substrate-binding subunit	ü
P125109_0214	229491..231548	fhuB	iron-hydroxamate transporter permease subunit	SE 1_0212	229491..231548	fhuB	iron-hydroxamate transporter permease subunit	SE 2_0212	229491..231548	fhuB	iron-hydroxamate transporter permease subunit	SE 3_0212	229491..231548	fhuB	iron-hydroxamate transporter permease subunit	SE 4_0212	229578..231635	fhuB	iron-hydroxamate transporter permease subunit	SE 5_0212	229595..231652	fhuB	iron-hydroxamate transporter permease subunit	SE 6_0212	229505..231562	fhuB	iron-hydroxamate transporter permease subunit	SE 7_0213	229486..231543	fhuB	iron-hydroxamate transporter permease subunit	SE8_0212	229488..231545	fhuB	iron-hydroxamate transporter permease subunit	SE8_0212	227649..229706	fhuB	iron-hydroxamate transporter permease subunit	SE8_0212	229492..231549	fhuB	iron-hydroxamate transporter permease subunit	SE8_0212	229489..231546	fhuB	iron-hydroxamate transporter permease subunit	ü
P125109_0215	complement(231952..232077)			SE 1_0213	complement(231952..232077)			SE 2_0213	complement(231952..232077)			SE 3_0213	complement(231952..232077)			SE 4_0213	complement(232039..232164)			SE 5_0213	complement(232056..232181)			SE 6_0213	complement(231966..232091)			SE 7_0214	complement(231947..232072)			SE8_0213	complement(231949..232074)			SE8_0213	complement(230110..230235)			SE8_0213	complement(231953..232078)			SE8_0213	complement(231950..232075)			ü
P125109_0216	232178..232297			SE 1_0214	232178..232297			SE 2_0214	232178..232297			SE 3_0214	232178..232297			SE 4_0214	232265..232384			SE 5_0214	232282..232401			SE 6_0214	232192..232311			SE 7_0215	232173..232292			SE8_0214	232175..232294			SE8_0214	230336..230455			SE8_0214	232179..232298			SE8_0214	232176..232295			ü
P125109_0217	232485..233045	stfA	major fimbrial subunit stfa (putative fimbrial subunit)	SE 1_0215	232485..233045	stfA	major fimbrial subunit stfa (putative fimbrial subunit)	SE 2_0215	232485..233045	stfA	major fimbrial subunit stfa (putative fimbrial subunit)	SE 3_0215	232485..233045	stfA	major fimbrial subunit stfa (putative fimbrial subunit)	SE 4_0215	232572..233132	stfA	major fimbrial subunit stfa (putative fimbrial subunit)	SE 5_0215	232589..233149	stfA	major fimbrial subunit stfa (putative fimbrial subunit)	SE 6_0215	232499..233059	stfA	major fimbrial subunit stfa (putative fimbrial subunit)	SE 7_0216	232480..233040	stfA	major fimbrial subunit stfa (putative fimbrial subunit)	SE8_0215	232482..233042	stfA	major fimbrial subunit stfa (putative fimbrial subunit)	SE8_0215	230643..231203	stfA	major fimbrial subunit stfa (putative fimbrial subunit)	SE8_0215	232486..233046	stfA	major fimbrial subunit stfa (putative fimbrial subunit)	SE8_0215	232483..233043	stfA	major fimbrial subunit stfa (putative fimbrial subunit)	ü
P125109_0218	233131..235788	stfC	outer membrane usher protein stfc (putative fimbrial outer membrane usher)	SE 1_0216	233131..235788	stfC	outer membrane usher protein stfc (putative fimbrial outer membrane usher)	SE 2_0216	233131..235788	stfC	outer membrane usher protein stfc (putative fimbrial outer membrane usher)	SE 3_0216	233131..235788	stfC	outer membrane usher protein stfc (putative fimbrial outer membrane usher)	SE 4_0216	233218..235875	stfC	outer membrane usher protein stfc (putative fimbrial outer membrane usher)	SE 5_0216	233235..235892	stfC	outer membrane usher protein stfc (putative fimbrial outer membrane usher)	SE 6_0216	233145..235802	stfC	outer membrane usher protein stfc (putative fimbrial outer membrane usher)	SE 7_0217	233126..235783	stfC	outer membrane usher protein stfc (putative fimbrial outer membrane usher)	SE8_0216	233128..235785	stfC	outer membrane usher protein stfc (putative fimbrial outer membrane usher)	SE8_0216	231289..233946	stfC	outer membrane usher protein stfc (putative fimbrial outer membrane usher)	SE8_0216	233132..235789	stfC	outer membrane usher protein stfc (putative fimbrial outer membrane usher)	SE8_0216	233129..235786	stfC	outer membrane usher protein stfc (putative fimbrial outer membrane usher)	ü
P125109_0219	235785..236558	stfD	periplasmic fimbrial chaperone stfd	SE 1_0217	235785..236558	stfD	periplasmic fimbrial chaperone stfd	SE 2_0217	235785..236558	stfD	periplasmic fimbrial chaperone stfd	SE 3_0217	235785..236558	stfD	periplasmic fimbrial chaperone stfd	SE 4_0217	235872..236645	stfD	periplasmic fimbrial chaperone stfd	SE 5_0217	235889..236662	stfD	periplasmic fimbrial chaperone stfd	SE 6_0217	235799..236572	stfD	periplasmic fimbrial chaperone stfd	SE 7_0218	235780..236553	stfD	periplasmic fimbrial chaperone stfd	SE8_0217	235782..236555	stfD	periplasmic fimbrial chaperone stfd	SE8_0217	233943..234716	stfD	periplasmic fimbrial chaperone stfd	SE8_0217	235786..236559	stfD	periplasmic fimbrial chaperone stfd	SE8_0217	235783..236556	stfD	periplasmic fimbrial chaperone stfd	ü
P125109_0220	236622..237089	stfE	minor fimbrial subunit stfE (putaive minor fimbrial subunit)	SE 1_0218	236622..237089	stfE	minor fimbrial subunit stfE (putaive minor fimbrial subunit)	SE 2_0218	236622..237089	stfE	minor fimbrial subunit stfE (putaive minor fimbrial subunit)	SE 3_0218	236622..237089	stfE	minor fimbrial subunit stfE (putaive minor fimbrial subunit)	SE 4_0218	236709..237176	stfE	minor fimbrial subunit stfE (putaive minor fimbrial subunit)	SE 5_0218	236726..237193	stfE	minor fimbrial subunit stfE (putaive minor fimbrial subunit)	SE 6_0218	236636..237103	stfE	minor fimbrial subunit stfE (putaive minor fimbrial subunit)	SE 7_0219	236617..237084	stfE	minor fimbrial subunit stfE (putaive minor fimbrial subunit)	SE8_0218	236619..237086	stfE	minor fimbrial subunit stfE (putaive minor fimbrial subunit)	SE8_0218	234780..235247	stfE	minor fimbrial subunit stfE (putaive minor fimbrial subunit)	SE8_0218	236623..237090	stfE	minor fimbrial subunit stfE (putaive minor fimbrial subunit)	SE8_0218	236620..237087	stfE	minor fimbrial subunit stfE (putaive minor fimbrial subunit)	ü
P125109_0221	237086..237562	stfF	minor fimbrial subunit stff	SE 1_0219	237086..237562	stfF	minor fimbrial subunit stff	SE 2_0219	237086..237562	stfF	minor fimbrial subunit stff	SE 3_0219	237086..237562	stfF	minor fimbrial subunit stff	SE 4_0219	237173..237649	stfF	minor fimbrial subunit stff	SE 5_0219	237190..237666	stfF	minor fimbrial subunit stff	SE 6_0219	237100..237576	stfF	minor fimbrial subunit stff	SE 7_0220	237081..237557	stfF	minor fimbrial subunit stff	SE8_0219	237083..237559	stfF	minor fimbrial subunit stff	SE8_0219	235244..235720	stfF	minor fimbrial subunit stff	SE8_0219	237087..237563	stfF	minor fimbrial subunit stff	SE8_0219	237084..237560	stfF	minor fimbrial subunit stff	ü
P125109_0222	237562..238092	stfG	putative minor fimbrial subunit	SE 1_0220	237562..238092	stfG	putative minor fimbrial subunit	SE 2_0220	237562..238092	stfG	putative minor fimbrial subunit	SE 3_0220	237562..238092	stfG	putative minor fimbrial subunit	SE 4_0220	237649..238179	stfG	putative minor fimbrial subunit	SE 5_0220	237666..238196	stfG	putative minor fimbrial subunit	SE 6_0220	237576..238106	stfG	putative minor fimbrial subunit	SE 7_0221	237557..238087	stfG	putative minor fimbrial subunit	SE8_0220	237559..238089	stfG	putative minor fimbrial subunit	SE8_0220	235720..236250	stfG	putative minor fimbrial subunit	SE8_0220	237563..238093	stfG	putative minor fimbrial subunit	SE8_0220	237560..238090	stfG	putative minor fimbrial subunit	ü
P125109_0223	238089..238931		hypothetical protein	SE 1_0221	238089..238931		hypothetical protein	SE 2_0221	238089..238931		hypothetical protein	SE 3_0221	238089..238931		hypothetical protein	SE 4_0221	238176..239018		hypothetical protein	SE 5_0221	238193..239035		hypothetical protein	SE 6_0221	238103..238945		hypothetical protein	SE 7_0222	238084..238926		hypothetical protein	SE8_0221	238086..238928		hypothetical protein	SE8_0221	236247..237089		hypothetical protein	SE8_0221	238090..238932		hypothetical protein	SE8_0221	238087..238929		hypothetical protein	ü
P125109_0224	complement(239039..240319)	hemL	glutamate-1-semialdehyde aminotransferase	SE 1_0222	complement(239039..240319)	hemL	glutamate-1-semialdehyde aminotransferase	SE 2_0222	complement(239039..240319)	hemL	glutamate-1-semialdehyde aminotransferase	SE 3_0222	complement(239039..240319)	hemL	glutamate-1-semialdehyde aminotransferase	SE 4_0222	complement(239126..240406)	hemL	glutamate-1-semialdehyde aminotransferase	SE 5_0222	complement(239143..240423)	hemL	glutamate-1-semialdehyde aminotransferase	SE 6_0222	complement(239053..240333)	hemL	glutamate-1-semialdehyde aminotransferase	SE 7_0223	complement(239034..240314)	hemL	glutamate-1-semialdehyde aminotransferase	SE8_0222	complement(239036..240316)	hemL	glutamate-1-semialdehyde aminotransferase	SE8_0222	complement(237197..238477)	hemL	glutamate-1-semialdehyde aminotransferase	SE8_0222	complement(239040..240320)	hemL	glutamate-1-semialdehyde aminotransferase	SE8_0222	complement(239036..240316)	hemL	glutamate-1-semialdehyde aminotransferase	ü
P125109_0225	240489..241910	yadQ	chloride channel protein	SE 1_0223	240489..241910	yadQ	chloride channel protein	SE 2_0223	240489..241910	yadQ	chloride channel protein	SE 3_0223	240489..241910	yadQ	chloride channel protein	SE 4_0223	240576..241997	yadQ	chloride channel protein	SE 5_0223	240593..242014	yadQ	chloride channel protein	SE 6_0223	240503..241924	yadQ	chloride channel protein	SE 7_0224	240484..241905	yadQ	chloride channel protein	SE8_0223	240486..241907	yadQ	chloride channel protein	SE8_0223	238647..240068	yadQ	chloride channel protein	SE8_0223	240490..241911	yadQ	chloride channel protein	SE8_0223	240486..241907	yadQ	chloride channel protein	ü
P125109_0226	241980..242336	yadR	iron-sulfur cluster insertion protein ErpA	SE 1_0224	241980..242336	yadR	iron-sulfur cluster insertion protein ErpA	SE 2_0224	241980..242336	yadR	iron-sulfur cluster insertion protein ErpA	SE 3_0224	241980..242336	yadR	iron-sulfur cluster insertion protein ErpA	SE 4_0224	242067..242423	yadR	iron-sulfur cluster insertion protein ErpA	SE 5_0224	242084..242440	yadR	iron-sulfur cluster insertion protein ErpA	SE 6_0224	241994..242350	yadR	iron-sulfur cluster insertion protein ErpA	SE 7_0225	241975..242331	yadR	iron-sulfur cluster insertion protein ErpA	SE8_0224	241977..242333	yadR	iron-sulfur cluster insertion protein ErpA	SE8_0224	240138..240494	yadR	iron-sulfur cluster insertion protein ErpA	SE8_0224	241981..242337	yadR	iron-sulfur cluster insertion protein ErpA	SE8_0224	241977..242333	yadR	iron-sulfur cluster insertion protein ErpA	ü
P125109_0227	complement(242437..243060)	yadS	hypothetical protein	SE 1_0225	complement(242437..243060)	yadS	hypothetical protein	SE 2_0225	complement(242437..243060)	yadS	hypothetical protein	SE 3_0225	complement(242437..243060)	yadS	hypothetical protein	SE 4_0225	complement(242524..243147)	yadS	hypothetical protein	SE 5_0225	complement(242541..243164)	yadS	hypothetical protein	SE 6_0225	complement(242451..243074)	yadS	hypothetical protein	SE 7_0226	complement(242432..243055)	yadS	hypothetical protein	SE8_0225	complement(242434..243057)	yadS	hypothetical protein	SE8_0225	complement(240595..241218)	yadS	hypothetical protein	SE8_0225	complement(242438..243061)	yadS	hypothetical protein	SE8_0225	complement(242434..243057)	yadS	hypothetical protein	ü
P125109_0228	complement(243097..243885)	btuF	vitamin B12-transporter protein BtuF	SE 1_0226	complement(243097..243885)	btuF	vitamin B12-transporter protein BtuF	SE 2_0226	complement(243097..243885)	btuF	vitamin B12-transporter protein BtuF	SE 3_0226	complement(243097..243885)	btuF	vitamin B12-transporter protein BtuF	SE 4_0226	complement(243184..243972)	btuF	vitamin B12-transporter protein BtuF	SE 5_0226	complement(243201..243989)	btuF	vitamin B12-transporter protein BtuF	SE 6_0226	complement(243111..243899)	btuF	vitamin B12-transporter protein BtuF	SE 7_0227	complement(243092..243880)	btuF	vitamin B12-transporter protein BtuF	SE8_0226a	complement(243094..243690)	btuF	vitamin B12-transporter protein BtuF	SE8_0226	complement(241255..242043)	btuF	vitamin B12-transporter protein BtuF	SE8_0226	complement(243098..243886)	btuF	vitamin B12-transporter protein BtuF	SE8_0226	complement(243094..243882)	btuF	vitamin B12-transporter protein BtuF	ü
																																SE8_0226b	complement(243714..243881)	btuF	vitamin B12-transporter protein BtuF
P125109_0229	complement(243890..244588)	pfs	5'-methylthioadenosine/S-adenosylhomocysteine nucleosidase	SE 1_0227	complement(243890..244588)	pfs	5'-methylthioadenosine/S-adenosylhomocysteine nucleosidase	SE 2_0227	complement(243890..244588)	pfs	5'-methylthioadenosine/S-adenosylhomocysteine nucleosidase	SE 3_0227	complement(243890..244588)	pfs	5'-methylthioadenosine/S-adenosylhomocysteine nucleosidase	SE 4_0227	complement(243977..244675)	pfs	5'-methylthioadenosine/S-adenosylhomocysteine nucleosidase	SE 5_0227	complement(243994..244692)	pfs	5'-methylthioadenosine/S-adenosylhomocysteine nucleosidase	SE 6_0227	complement(243904..244602)	pfs	5'-methylthioadenosine/S-adenosylhomocysteine nucleosidase	SE 7_0228	complement(243885..244583)	pfs	5'-methylthioadenosine/S-adenosylhomocysteine nucleosidase	SE8_0227	complement(243886..244584)	pfs	5'-methylthioadenosine/S-adenosylhomocysteine nucleosidase	SE8_0227	complement(242048..242746)	pfs	5'-methylthioadenosine/S-adenosylhomocysteine nucleosidase	SE8_0227	complement(243891..244589)	pfs	5'-methylthioadenosine/S-adenosylhomocysteine nucleosidase	SE8_0227	complement(243887..244585)	pfs	5'-methylthioadenosine/S-adenosylhomocysteine nucleosidase	ü
P125109_0230	244673..246190	dgt	deoxyguanosinetriphosphate triphosphohydrolase	SE 1_0228	244673..246190	dgt	deoxyguanosinetriphosphate triphosphohydrolase	SE 2_0228	244673..246190	dgt	deoxyguanosinetriphosphate triphosphohydrolase	SE 3_0228	244673..246190	dgt	deoxyguanosinetriphosphate triphosphohydrolase	SE 4_0228	244760..246277	dgt	deoxyguanosinetriphosphate triphosphohydrolase	SE 5_0228	244777..246294	dgt	deoxyguanosinetriphosphate triphosphohydrolase	SE 6_0228	244687..246204	dgt	deoxyguanosinetriphosphate triphosphohydrolase	SE 7_0229	244668..246185	dgt	deoxyguanosinetriphosphate triphosphohydrolase	SE8_0228	244669..246186	dgt	deoxyguanosinetriphosphate triphosphohydrolase	SE8_0228	242831..244348	dgt	deoxyguanosinetriphosphate triphosphohydrolase	SE8_0228	244674..246191	dgt	deoxyguanosinetriphosphate triphosphohydrolase	SE8_0228	244670..246187	dgt	deoxyguanosinetriphosphate triphosphohydrolase	ü
P125109_0231	246419..247747	htrA	serine endoprotease	SE 1_0229	246419..247747	htrA	serine endoprotease	SE 2_0229	246419..247747	htrA	serine endoprotease	SE 3_0229	246419..247747	htrA	serine endoprotease	SE 4_0229	246506..247834	htrA	serine endoprotease	SE 5_0229	246523..247851	htrA	serine endoprotease	SE 6_0229	246433..247761	htrA	serine endoprotease	SE 7_0230	246413..247741	htrA	serine endoprotease	SE8_0229	246415..247743	htrA	serine endoprotease	SE8_0229	244577..245905	htrA	serine endoprotease	SE8_0229	246419..247747	htrA	serine endoprotease	SE8_0229	246416..247744	htrA	serine endoprotease	ü
P125109_0232	247900..249057	cdaR	carbohydrate diacid transcriptional activator CdaR	SE 1_0230	247900..249057	cdaR	carbohydrate diacid transcriptional activator CdaR	SE 2_0230	247900..249057	cdaR	carbohydrate diacid transcriptional activator CdaR	SE 3_0230	247900..249057	cdaR	carbohydrate diacid transcriptional activator CdaR	SE 4_0230	247987..249144	cdaR	carbohydrate diacid transcriptional activator CdaR	SE 5_0230	248004..249161	cdaR	carbohydrate diacid transcriptional activator CdaR	SE 6_0230	247914..249071	cdaR	carbohydrate diacid transcriptional activator CdaR	SE 7_0231	247894..249051	cdaR	carbohydrate diacid transcriptional activator CdaR	SE8_0230	247896..249053	cdaR	carbohydrate diacid transcriptional activator CdaR	SE8_0230	246058..247215	cdaR	carbohydrate diacid transcriptional activator CdaR	SE8_0230	247900..249057	cdaR	carbohydrate diacid transcriptional activator CdaR	SE8_0230	247897..249054	cdaR	carbohydrate diacid transcriptional activator CdaR	ü
P125109_0233	complement(249114..252146)		putative viral enhancing factor	SE 1_0231	complement(249114..252146)		putative viral enhancing factor	SE 2_0231	complement(249114..252146)		putative viral enhancing factor	SE 3_0231	complement(249114..252146)		putative viral enhancing factor	SE 4_0231	complement(249201..252233)		putative viral enhancing factor	SE 5_0231	complement(249218..252250)		putative viral enhancing factor	SE 6_0231	complement(249128..252160)		putative viral enhancing factor	SE 7_0232	complement(249108..252140)		putative viral enhancing factor	SE8_0231	complement(249110..252142)		putative viral enhancing factor	SE8_0231	complement(247272..250304)		putative viral enhancing factor	SE8_0231	complement(249114..252146)		putative viral enhancing factor	SE8_0231	complement(249111..252143)		putative viral enhancing factor	ü
P125109_0234	complement(252332..252736)	yaeH	hypothetical protein	SE 1_0232	complement(252332..252736)	yaeH	hypothetical protein	SE 2_0232	complement(252332..252736)	yaeH	hypothetical protein	SE 3_0232	complement(252332..252736)	yaeH	hypothetical protein	SE 4_0232	complement(252419..252823)	yaeH	hypothetical protein	SE 5_0232	complement(252436..252840)	yaeH	hypothetical protein	SE 6_0232	complement(252346..252750)	yaeH	hypothetical protein	SE 7_0233	complement(252326..252730)	yaeH	hypothetical protein	SE8_0232	complement(252328..252732)	yaeH	hypothetical protein	SE8_0232	complement(250490..250894)	yaeH	hypothetical protein	SE8_0232	complement(252332..252736)	yaeH	hypothetical protein	SE8_0232	complement(252329..252733)	yaeH	hypothetical protein	ü
P125109_0235	252965..254266		putative inner membrane protein	SE 1_0233	252965..254266		putative inner membrane protein	SE 2_0233	252965..254266		putative inner membrane protein	SE 3_0233	252965..254266		putative inner membrane protein	SE 4_0233	253052..254353		putative inner membrane protein	SE 5_0233	253069..254370		putative inner membrane protein	SE 6_0233	252979..254280		putative inner membrane protein	SE 7_0234	252959..254260		putative inner membrane protein	SE8_0233	252961..254262		putative inner membrane protein	SE8_0233	251123..252424		putative inner membrane protein	SE8_0233	252965..254266		putative inner membrane protein	SE8_0233	252962..254263		putative inner membrane protein	ü
P125109_0236	complement(254303..255127)	dapD	2,3,4,5-tetrahydropyridine-2,6-carboxylate N-succinyltransferase	SE 1_0234	complement(254303..255127)	dapD	2,3,4,5-tetrahydropyridine-2,6-carboxylate N-succinyltransferase	SE 2_0234	complement(254303..255127)	dapD	2,3,4,5-tetrahydropyridine-2,6-carboxylate N-succinyltransferase	SE 3_0234	complement(254303..255127)	dapD	2,3,4,5-tetrahydropyridine-2,6-carboxylate N-succinyltransferase	SE 4_0234	complement(254390..255214)	dapD	2,3,4,5-tetrahydropyridine-2,6-carboxylate N-succinyltransferase	SE 5_0234	complement(254407..255231)	dapD	2,3,4,5-tetrahydropyridine-2,6-carboxylate N-succinyltransferase	SE 6_0234	complement(254317..255141)	dapD	2,3,4,5-tetrahydropyridine-2,6-carboxylate N-succinyltransferase	SE 7_0235	complement(254297..255121)	dapD	2,3,4,5-tetrahydropyridine-2,6-carboxylate N-succinyltransferase	SE8_0234	complement(254299..255123)	dapD	2,3,4,5-tetrahydropyridine-2,6-carboxylate N-succinyltransferase	SE8_0234	complement(252461..253285)	dapD	2,3,4,5-tetrahydropyridine-2,6-carboxylate N-succinyltransferase	SE8_0234	complement(254303..255127)	dapD	2,3,4,5-tetrahydropyridine-2,6-carboxylate N-succinyltransferase	SE8_0234	complement(254300..255124)	dapD	2,3,4,5-tetrahydropyridine-2,6-carboxylate N-succinyltransferase	ü
P125109_0237	complement(255157..257838)	glnD	PII uridylyl-transferase	SE 1_0235	complement(255157..257838)	glnD	PII uridylyl-transferase	SE 2_0235	complement(255157..257838)	glnD	PII uridylyl-transferase	SE 3_0235	complement(255157..257838)	glnD	PII uridylyl-transferase	SE 4_0235	complement(255244..257925)	glnD	PII uridylyl-transferase	SE 5_0235	complement(255261..257942)	glnD	PII uridylyl-transferase	SE 6_0235	complement(255171..257852)	glnD	PII uridylyl-transferase	SE 7_0236	complement(255151..257832)	glnD	PII uridylyl-transferase	SE8_0235	complement(255153..257834)	glnD	PII uridylyl-transferase	SE8_0235	complement(253315..255996)	glnD	PII uridylyl-transferase	SE8_0235	complement(255157..257838)	glnD	PII uridylyl-transferase	SE8_0235	complement(255154..257835)	glnD	PII uridylyl-transferase	ü
P125109_0238	complement(258067..258861)	map	methionine aminopeptidase	SE 1_0236	complement(258067..258861)	map	methionine aminopeptidase	SE 2_0236	complement(258067..258861)	map	methionine aminopeptidase	SE 3_0236	complement(258067..258861)	map	methionine aminopeptidase	SE 4_0236	complement(258154..258948)	map	methionine aminopeptidase	SE 5_0236	complement(258171..258965)	map	methionine aminopeptidase	SE 6_0236	complement(258081..258875)	map	methionine aminopeptidase	SE 7_0237	complement(258061..258855)	map	methionine aminopeptidase	SE8_0236	complement(258063..258857)	map	methionine aminopeptidase	SE8_0236	complement(256225..257019)	map	methionine aminopeptidase	SE8_0236	complement(258067..258861)	map	methionine aminopeptidase	SE8_0236	complement(258064..258858)	map	methionine aminopeptidase	ü
P125109_0239	259327..260037	rpsB	30S ribosomal protein S2	SE 1_0237	259327..260037	rpsB	30S ribosomal protein S2	SE 2_0237	259327..260037	rpsB	30S ribosomal protein S2	SE 3_0237	259327..260037	rpsB	30S ribosomal protein S2	SE 4_0237	259414..260124	rpsB	30S ribosomal protein S2	SE 5_0237	259431..260141	rpsB	30S ribosomal protein S2	SE 6_0237	259341..260051	rpsB	30S ribosomal protein S2	SE 7_0238	259321..260031	rpsB	30S ribosomal protein S2	SE8_0237	259323..260033	rpsB	30S ribosomal protein S2	SE8_0237	257485..258195	rpsB	30S ribosomal protein S2	SE8_0237	259327..260037	rpsB	30S ribosomal protein S2	SE8_0237	259324..260034	rpsB	30S ribosomal protein S2	ü
P125109_0240	260250..261146	tsf	elongation factor Ts	SE 1_0238	260250..261146	tsf	elongation factor Ts	SE 2_0238	260250..261146	tsf	elongation factor Ts	SE 3_0238	260250..261146	tsf	elongation factor Ts	SE 4_0238	260337..261233	tsf	elongation factor Ts	SE 5_0238	260354..261250	tsf	elongation factor Ts	SE 6_0238	260264..261160	tsf	elongation factor Ts	SE 7_0239	260244..261140	tsf	elongation factor Ts	SE8_0238	260246..261142	tsf	elongation factor Ts	SE8_0238	258408..259304	tsf	elongation factor Ts	SE8_0238	260250..261146	tsf	elongation factor Ts	SE8_0238	260247..261143	tsf	elongation factor Ts	ü
P125109_0241	261291..262016	pyrH	uridylate kinase	SE 1_0239	261291..262016	pyrH	uridylate kinase	SE 2_0239	261291..262016	pyrH	uridylate kinase	SE 3_0239	261291..262016	pyrH	uridylate kinase	SE 4_0239	261378..262103	pyrH	uridylate kinase	SE 5_0239	261395..262120	pyrH	uridylate kinase	SE 6_0239	261305..262030	pyrH	uridylate kinase	SE 7_0240	261285..262010	pyrH	uridylate kinase	SE8_0239	261287..262012	pyrH	uridylate kinase	SE8_0239	259449..260174	pyrH	uridylate kinase	SE8_0239	261291..262016	pyrH	uridylate kinase	SE8_0239	261288..262013	pyrH	uridylate kinase	ü
P125109_0242	262163..262720	frr	ribosome recycling factor	SE 1_0240	262163..262720	frr	ribosome recycling factor	SE 2_0240	262163..262720	frr	ribosome recycling factor	SE 3_0240	262163..262720	frr	ribosome recycling factor	SE 4_0240	262250..262807	frr	ribosome recycling factor	SE 5_0240	262267..262824	frr	ribosome recycling factor	SE 6_0240	262177..262734	frr	ribosome recycling factor	SE 7_0241	262157..262714	frr	ribosome recycling factor	SE8_0240	262159..262716	frr	ribosome recycling factor	SE8_0240	260321..260878	frr	ribosome recycling factor	SE8_0240	262163..262720	frr	ribosome recycling factor	SE8_0240	262160..262717	frr	ribosome recycling factor	ü
P125109_0243	262774..264057	dxr	1-deoxy-D-xylulose 5-phosphate reductoisomerase	SE 1_0241	262774..264057	dxr	1-deoxy-D-xylulose 5-phosphate reductoisomerase	SE 2_0241	262774..264057	dxr	1-deoxy-D-xylulose 5-phosphate reductoisomerase	SE 3_0241	262774..264057	dxr	1-deoxy-D-xylulose 5-phosphate reductoisomerase	SE 4_0241	262861..264144	dxr	1-deoxy-D-xylulose 5-phosphate reductoisomerase	SE 5_0241	262878..264161	dxr	1-deoxy-D-xylulose 5-phosphate reductoisomerase	SE 6_0241	262788..264071	dxr	1-deoxy-D-xylulose 5-phosphate reductoisomerase	SE 7_0242	262768..264051	dxr	1-deoxy-D-xylulose 5-phosphate reductoisomerase	SE8_0241	262770..264053	dxr	1-deoxy-D-xylulose 5-phosphate reductoisomerase	SE8_0241	260932..262215	dxr	1-deoxy-D-xylulose 5-phosphate reductoisomerase	SE8_0241	262774..264057	dxr	1-deoxy-D-xylulose 5-phosphate reductoisomerase	SE8_0241	262771..264054	dxr	1-deoxy-D-xylulose 5-phosphate reductoisomerase	ü
P125109_0244	264439..265128	uppS	undecaprenyl pyrophosphate synthase	SE 1_0242	264439..265128	uppS	undecaprenyl pyrophosphate synthase	SE 2_0242	264439..265128	uppS	undecaprenyl pyrophosphate synthase /matching_protein_id=YP_002242390.1	SE 3_0242	264439..265128	uppS	undecaprenyl pyrophosphate synthase	SE 4_0242	264526..265215	uppS	undecaprenyl pyrophosphate synthase	SE 5_0242	264543..265232	uppS	undecaprenyl pyrophosphate synthase	SE 6_0242	264453..265142	uppS	undecaprenyl pyrophosphate synthase	SE 7_0243	264433..265122	uppS	undecaprenyl pyrophosphate synthase	SE8_0242	264435..265124	uppS	undecaprenyl pyrophosphate synthase	SE8_0242	262597..263286	uppS	undecaprenyl pyrophosphate synthase	SE8_0242	264439..265128	uppS	undecaprenyl pyrophosphate synthase	SE8_0242	264436..265125	uppS	undecaprenyl pyrophosphate synthase	ü
P125109_0245	265141..265998	cdsA	CDP-diglyceride synthase	SE 1_0243	265141..265998	cdsA	CDP-diglyceride synthase	SE 2_0243	265141..265998	cdsA	CDP-diglyceride synthase	SE 3_0243	265141..265998	cdsA	CDP-diglyceride synthase	SE 4_0243	265228..266085	cdsA	CDP-diglyceride synthase	SE 5_0243	265245..266102	cdsA	CDP-diglyceride synthase	SE 6_0243	265155..266012	cdsA	CDP-diglyceride synthase	SE 7_0244	265135..265992	cdsA	CDP-diglyceride synthase	SE8_0243	265137..265994	cdsA	CDP-diglyceride synthase	SE8_0243	263299..264156	cdsA	CDP-diglyceride synthase	SE8_0243	265141..265998	cdsA	CDP-diglyceride synthase	SE8_0243	265138..265995	cdsA	CDP-diglyceride synthase	ü
P125109_0246	266010..267362	yaeL	zinc metallopeptidase RseP	SE 1_0244	266010..267362	yaeL	zinc metallopeptidase RseP	SE 2_0244	266010..267362	yaeL	zinc metallopeptidase RseP	SE 3_0244	266010..267362	yaeL	zinc metallopeptidase RseP	SE 4_0244	266097..267449	yaeL	zinc metallopeptidase RseP	SE 5_0244	266114..267466	yaeL	zinc metallopeptidase RseP	SE 6_0244	266024..267376	yaeL	zinc metallopeptidase RseP	SE 7_0245	266004..267356	yaeL	zinc metallopeptidase RseP	SE8_0244	266006..267358	yaeL	zinc metallopeptidase RseP	SE8_0244	264168..265520	yaeL	zinc metallopeptidase RseP	SE8_0244	266010..267362	yaeL	zinc metallopeptidase RseP	SE8_0244	266007..267359	yaeL	zinc metallopeptidase RseP	ü
P125109_0247	267394..269808	yaeT	outer membrane protein assembly factor YaeT	SE 1_0245	267394..269808	yaeT	outer membrane protein assembly factor YaeT	SE 2_0245	267394..269808	yaeT	outer membrane protein assembly factor YaeT	SE 3_0245	267394..269808	yaeT	outer membrane protein assembly factor YaeT	SE 4_0245	267481..269895	yaeT	outer membrane protein assembly factor YaeT	SE 5_0245	267498..269912	yaeT	outer membrane protein assembly factor YaeT	SE 6_0245	267408..269822	yaeT	outer membrane protein assembly factor YaeT	SE 7_0246	267388..269802	yaeT	outer membrane protein assembly factor YaeT	SE8_0245	267390..269804	yaeT	outer membrane protein assembly factor YaeT	SE8_0245	265552..267966	yaeT	outer membrane protein assembly factor YaeT	SE8_0245	267394..269808	yaeT	outer membrane protein assembly factor YaeT	SE8_0245	267391..269805	yaeT	outer membrane protein assembly factor YaeT	ü
P125109_0248	269931..270416	hlpA	periplasmic chaperone	SE 1_0246	269931..270416	hlpA	periplasmic chaperone	SE 2_0246	269931..270416	hlpA	periplasmic chaperone	SE 3_0246	269931..270416	hlpA	periplasmic chaperone	SE 4_0246	270018..270503	hlpA	periplasmic chaperone	SE 5_0246	270035..270520	hlpA	periplasmic chaperone	SE 6_0246	269945..270430	hlpA	periplasmic chaperone	SE 7_0247	269925..270410	hlpA	periplasmic chaperone	SE8_0246	269927..270412	hlpA	periplasmic chaperone	SE8_0246	268089..268574	hlpA	periplasmic chaperone	SE8_0246	269931..270416	hlpA	periplasmic chaperone	SE8_0246	269928..270413	hlpA	periplasmic chaperone	ü
P125109_0249	270420..271445	lpxD	UDP-3-O-[3-hydroxymyristoyl] glucosamine N-acyltransferase	SE 1_0247	270420..271445	lpxD	UDP-3-O-[3-hydroxymyristoyl] glucosamine N-acyltransferase	SE 2_0247	270420..271445	lpxD	UDP-3-O-[3-hydroxymyristoyl] glucosamine N-acyltransferase	SE 3_0247	270420..271445	lpxD	UDP-3-O-[3-hydroxymyristoyl] glucosamine N-acyltransferase	SE 4_0247	270507..271532	lpxD	UDP-3-O-[3-hydroxymyristoyl] glucosamine N-acyltransferase	SE 5_0247	270524..271549	lpxD	UDP-3-O-[3-hydroxymyristoyl] glucosamine N-acyltransferase	SE 6_0247	270434..271459	lpxD	UDP-3-O-[3-hydroxymyristoyl] glucosamine N-acyltransferase	SE 7_0248	270414..271439	lpxD	UDP-3-O-[3-hydroxymyristoyl] glucosamine N-acyltransferase	SE8_0247	270416..271441	lpxD	UDP-3-O-[3-hydroxymyristoyl] glucosamine N-acyltransferase	SE8_0247	268578..269603	lpxD	UDP-3-O-[3-hydroxymyristoyl] glucosamine N-acyltransferase	SE8_0247	270420..271445	lpxD	UDP-3-O-[3-hydroxymyristoyl] glucosamine N-acyltransferase	SE8_0247	270417..271442	lpxD	UDP-3-O-[3-hydroxymyristoyl] glucosamine N-acyltransferase	ü
P125109_0250	271551..272006	fabZ	(3R)-hydroxymyristoyl-ACP dehydratase	SE 1_0248	271551..272006	fabZ	(3R)-hydroxymyristoyl-ACP dehydratase	SE 2_0248	271551..272006	fabZ	(3R)-hydroxymyristoyl-ACP dehydratase	SE 3_0248	271551..272006	fabZ	(3R)-hydroxymyristoyl-ACP dehydratase	SE 4_0248	271638..272093	fabZ	(3R)-hydroxymyristoyl-ACP dehydratase	SE 5_0248	271655..272110	fabZ	(3R)-hydroxymyristoyl-ACP dehydratase	SE 6_0248	271565..272020	fabZ	(3R)-hydroxymyristoyl-ACP dehydratase	SE 7_0249	271545..272000	fabZ	(3R)-hydroxymyristoyl-ACP dehydratase	SE8_0248	271547..272002	fabZ	(3R)-hydroxymyristoyl-ACP dehydratase	SE8_0248	269709..270164	fabZ	(3R)-hydroxymyristoyl-ACP dehydratase	SE8_0248	271551..272006	fabZ	(3R)-hydroxymyristoyl-ACP dehydratase	SE8_0248	271548..272003	fabZ	(3R)-hydroxymyristoyl-ACP dehydratase	ü
P125109_0251	272010..272798	lpxA	UDP-N-acetylglucosamine acyltransferase	SE 1_0249	272010..272798	lpxA	UDP-N-acetylglucosamine acyltransferase	SE 2_0249	272010..272798	lpxA	UDP-N-acetylglucosamine acyltransferase	SE 3_0249	272010..272798	lpxA	UDP-N-acetylglucosamine acyltransferase	SE 4_0249	272097..272885	lpxA	UDP-N-acetylglucosamine acyltransferase	SE 5_0249	272114..272902	lpxA	UDP-N-acetylglucosamine acyltransferase	SE 6_0249	272024..272812	lpxA	UDP-N-acetylglucosamine acyltransferase	SE 7_0250	272004..272792	lpxA	UDP-N-acetylglucosamine acyltransferase	SE8_0249	272006..272794	lpxA	UDP-N-acetylglucosamine acyltransferase	SE8_0249	270168..270956	lpxA	UDP-N-acetylglucosamine acyltransferase	SE8_0249	272010..272798	lpxA	UDP-N-acetylglucosamine acyltransferase	SE8_0249	272007..272795	lpxA	UDP-N-acetylglucosamine acyltransferase	ü
P125109_0252	272798..273946	lpxB	lipid-A-disaccharide synthase	SE 1_0250	272798..273946	lpxB	lipid-A-disaccharide synthase	SE 2_0250	272798..273946	lpxB	lipid-A-disaccharide synthase	SE 3_0250	272798..273946	lpxB	lipid-A-disaccharide synthase	SE 4_0250	272885..274033	lpxB	lipid-A-disaccharide synthase	SE 5_0250	272902..274050	lpxB	lipid-A-disaccharide synthase	SE 6_0250	272812..273960	lpxB	lipid-A-disaccharide synthase	SE 7_0251	272792..273940	lpxB	lipid-A-disaccharide synthase	SE8_0250	272794..273942	lpxB	lipid-A-disaccharide synthase	SE8_0250	270956..272104	lpxB	lipid-A-disaccharide synthase	SE8_0250	272798..273946	lpxB	lipid-A-disaccharide synthase	SE8_0250	272795..273943	lpxB	lipid-A-disaccharide synthase	ü
P125109_0253	273943..274539	rnhB	ribonuclease HII	SE 1_0251	273943..274539	rnhB	ribonuclease HII	SE 2_0251	273943..274539	rnhB	ribonuclease HII	SE 3_0251	273943..274539	rnhB	ribonuclease HII	SE 4_0251	274030..274626	rnhB	ribonuclease HII	SE 5_0251	274047..274643	rnhB	ribonuclease HII	SE 6_0251	273957..274553	rnhB	ribonuclease HII	SE 7_0252	273937..274533	rnhB	ribonuclease HII	SE8_0251	273939..274535	rnhB	ribonuclease HII	SE8_0251	272101..272697	rnhB	ribonuclease HII	SE8_0251	273943..274539	rnhB	ribonuclease HII	SE8_0251	273940..274536	rnhB	ribonuclease HII	ü
P125109_0254	274611..278045	dnaE	DNA polymerase III subunit alpha	SE 1_0252	274611..278045	dnaE	DNA polymerase III subunit alpha	SE 2_0252	274611..278045	dnaE	DNA polymerase III subunit alpha	SE 3_0252	274611..278045	dnaE	DNA polymerase III subunit alpha	SE 4_0252	274698..278132	dnaE	DNA polymerase III subunit alpha	SE 5_0252	274715..278149	dnaE	DNA polymerase III subunit alpha	SE 6_0252	274625..278059	dnaE	DNA polymerase III subunit alpha	SE 7_0253	274605..278039	dnaE	DNA polymerase III subunit alpha	SE8_0252	274607..278041	dnaE	DNA polymerase III subunit alpha	SE8_0252a	272769..273686	dnaE	DNA polymerase III subunit alpha	SE8_0252	274611..278045	dnaE	DNA polymerase III subunit alpha	SE8_0252	274608..278042	dnaE	DNA polymerase III subunit alpha	ü
																																				SE8_0252b	273754..276204	dnaE	DNA polymerase III subunit alpha
P125109_0255	278058..279017	accA	acetyl-CoA carboxylase carboxyltransferase subunit alpha	SE 1_0253	278058..279017	accA	acetyl-CoA carboxylase carboxyltransferase subunit alpha	SE 2_0253	278058..279017	accA	acetyl-CoA carboxylase carboxyltransferase subunit alpha	SE 3_0253	278058..279017	accA	acetyl-CoA carboxylase carboxyltransferase subunit alpha	SE 4_0253	278145..279104	accA	acetyl-CoA carboxylase carboxyltransferase subunit alpha	SE 5_0253	278162..279121	accA	acetyl-CoA carboxylase carboxyltransferase subunit alpha	SE 6_0253	278072..279031	accA	acetyl-CoA carboxylase carboxyltransferase subunit alpha	SE 7_0254	278052..279011	accA	acetyl-CoA carboxylase carboxyltransferase subunit alpha	SE8_0253	278054..279013	accA	acetyl-CoA carboxylase carboxyltransferase subunit alpha	SE8_0253	276217..277176	accA	acetyl-CoA carboxylase carboxyltransferase subunit alpha	SE8_0253	278058..279017	accA	acetyl-CoA carboxylase carboxyltransferase subunit alpha	SE8_0253	278055..279014	accA	acetyl-CoA carboxylase carboxyltransferase subunit alpha	ü
P125109_0256	279197..280960		putative secreted chitinase	SE 1_0254	279197..280960		putative secreted chitinase	SE 2_0254	279197..280960		putative secreted chitinase	SE 3_0254	279197..280960		putative secreted chitinase	SE 4_0254	279284..281047		putative secreted chitinase	SE 5_0254	279301..281064		putative secreted chitinase	SE 6_0254	279211..280974		putative secreted chitinase	SE 7_0255	279191..280954		putative secreted chitinase	SE8_0254	279193..280956		putative secreted chitinase	SE8_0254	277356..279119		putative secreted chitinase	SE8_0254	279197..280960		putative secreted chitinase	SE8_0254	279194..280957		putative secreted chitinase	ü
P125109_0257	281036..283177	ldcC	lysine decarboxylase	SE 1_0255	281036..283177	ldcC	lysine decarboxylase	SE 2_0255	281036..283177	ldcC	lysine decarboxylase	SE 3_0255	281036..283177	ldcC	lysine decarboxylase	SE 4_0255	281123..283264	ldcC	lysine decarboxylase	SE 5_0255	281140..283281	ldcC	lysine decarboxylase	SE 6_0255	281050..283191	ldcC	lysine decarboxylase	SE 7_0256	281030..283171	ldcC	lysine decarboxylase	SE8_0255	281032..283173	ldcC	lysine decarboxylase	SE8_0255	279195..281336	ldcC	lysine decarboxylase	SE8_0255	281036..283177	ldcC	lysine decarboxylase	SE8_0255	281033..283174	ldcC	lysine decarboxylase	ü
P125109_0258	283233..283622	yaeR	hypothetical protein	SE 1_0256	283233..283622	yaeR	hypothetical protein	SE 2_0256	283233..283622	yaeR	hypothetical protein	SE 3_0256	283233..283622	yaeR	hypothetical protein	SE 4_0256	283320..283709	yaeR	hypothetical protein	SE 5_0256	283337..283726	yaeR	hypothetical protein	SE 6_0256	283247..283636	yaeR	hypothetical protein	SE 7_0257	283227..283616	yaeR	hypothetical protein	SE8_0256	283229..283618	yaeR	hypothetical protein	SE8_0256	281392..281781	yaeR	hypothetical protein	SE8_0256	283233..283622	yaeR	hypothetical protein	SE8_0256	283230..283619	yaeR	hypothetical protein	ü
P125109_0259	283685..284977	tilS	tRNA(Ile)-lysidine synthetase	SE 1_0257	283685..284977	tilS	tRNA(Ile)-lysidine synthetase	SE 2_0257	283685..284977	tilS	tRNA(Ile)-lysidine synthetase	SE 3_0257	283685..284977	tilS	tRNA(Ile)-lysidine synthetase	SE 4_0257	283772..285064	tilS	tRNA(Ile)-lysidine synthetase	SE 5_0257	283789..285081	tilS	tRNA(Ile)-lysidine synthetase	SE 6_0257	283699..284991	tilS	tRNA(Ile)-lysidine synthetase	SE 7_0258	283679..284971	tilS	tRNA(Ile)-lysidine synthetase	SE8_0257	283681..284973	tilS	tRNA(Ile)-lysidine synthetase	SE8_0257	281844..283136	tilS	tRNA(Ile)-lysidine synthetase	SE8_0257	283685..284977	tilS	tRNA(Ile)-lysidine synthetase	SE8_0257	283682..284974	tilS	tRNA(Ile)-lysidine synthetase	ü
P125109_0260	complement(285061..285255)	rof	Rho-binding antiterminator	SE 1_0258	complement(285061..285255)	rof	Rho-binding antiterminator	SE 2_0258	complement(285061..285255)	rof	Rho-binding antiterminator	SE 3_0258	complement(285061..285255)	rof	Rho-binding antiterminator	SE 4_0258	complement(285148..285342)	rof	Rho-binding antiterminator	SE 5_0258	complement(285165..285359)	rof	Rho-binding antiterminator	SE 6_0258	complement(285075..285269)	rof	Rho-binding antiterminator	SE 7_0259	complement(285055..285249)	rof	Rho-binding antiterminator	SE8_0258	complement(285057..285251)	rof	Rho-binding antiterminator	SE8_0258	complement(283220..283414)	rof	Rho-binding antiterminator	SE8_0258	complement(285061..285255)	rof	Rho-binding antiterminator	SE8_0258	complement(285058..285252)	rof	Rho-binding antiterminator	ü
P125109_0261	complement(285308..285526)	yaeP	hypothetical protein	SE 1_0259	complement(285308..285526)	yaeP	hypothetical protein	SE 2_0259	complement(285308..285526)	yaeP	hypothetical protein	SE 3_0259	complement(285308..285526)	yaeP	hypothetical protein	SE 4_0259	complement(285395..285613)	yaeP	hypothetical protein	SE 5_0259	complement(285412..285630)	yaeP	hypothetical protein	SE 6_0259	complement(285322..285540)	yaeP	hypothetical protein	SE 7_0260	complement(285302..285520)	yaeP	hypothetical protein	SE8_0259	complement(285304..285522)	yaeP	hypothetical protein	SE8_0259	complement(283467..283685)	yaeP	hypothetical protein	SE8_0259	complement(285308..285526)	yaeP	hypothetical protein	SE8_0259	complement(285305..285523)	yaeP	hypothetical protein	ü
P125109_0262	285706..286251	yaeQ	hypothetical protein	SE 1_0260	285706..286251	yaeQ	hypothetical protein	SE 2_0260	285706..286251	yaeQ	hypothetical protein	SE 3_0260	285706..286251	yaeQ	hypothetical protein	SE 4_0260	285793..286338	yaeQ	hypothetical protein	SE 5_0260	285810..286355	yaeQ	hypothetical protein	SE 6_0260	285720..286265	yaeQ	hypothetical protein	SE 7_0261	285700..286245	yaeQ	hypothetical protein	SE8_0260	285702..286247	yaeQ	hypothetical protein	SE8_0260	283865..284410	yaeQ	hypothetical protein	SE8_0260	285706..286251	yaeQ	hypothetical protein	SE8_0260	285703..286248	yaeQ	hypothetical protein	ü
P125109_0263	286248..286670	yaeJ	peptidyl-tRNA hydrolase domain protein	SE 1_0261	286248..286670	yaeJ	peptidyl-tRNA hydrolase domain protein	SE 2_0261	286248..286670	yaeJ	peptidyl-tRNA hydrolase domain protein	SE 3_0261	286248..286670	yaeJ	peptidyl-tRNA hydrolase domain protein	SE 4_0261	286335..286757	yaeJ	peptidyl-tRNA hydrolase domain protein	SE 5_0261	286352..286774	yaeJ	peptidyl-tRNA hydrolase domain protein	SE 6_0261	286262..286684	yaeJ	peptidyl-tRNA hydrolase domain protein	SE 7_0262	286242..286664	yaeJ	peptidyl-tRNA hydrolase domain protein	SE8_0261	286244..286666	yaeJ	peptidyl-tRNA hydrolase domain protein	SE8_0261	284407..284829	yaeJ	peptidyl-tRNA hydrolase domain protein	SE8_0261	286248..286670	yaeJ	peptidyl-tRNA hydrolase domain protein	SE8_0261	286245..286667	yaeJ	peptidyl-tRNA hydrolase domain protein	ü
P125109_0264	286702..287403		lipoprotein involved with copper homeostasis and adhesion	SE 1_0262	286702..287403		lipoprotein involved with copper homeostasis and adhesion	SE 2_0262	286702..287403		lipoprotein involved with copper homeostasis and adhesion	SE 3_0262	286702..287403		lipoprotein involved with copper homeostasis and adhesion	SE 4_0262	286789..287490		lipoprotein involved with copper homeostasis and adhesion	SE 5_0262	286806..287507		lipoprotein involved with copper homeostasis and adhesion	SE 6_0262	286716..287417		lipoprotein involved with copper homeostasis and adhesion	SE 7_0263	286696..287397		lipoprotein involved with copper homeostasis and adhesion	SE8_0262	286698..287399		lipoprotein involved with copper homeostasis and adhesion	SE8_0262	284861..285562		lipoprotein involved with copper homeostasis and adhesion	SE8_0262	286702..287403		lipoprotein involved with copper homeostasis and adhesion	SE8_0262	286699..287400		lipoprotein involved with copper homeostasis and adhesion	ü
P125109_0265	complement(287477..289195)	proS	prolyl-tRNA synthetase	SE 1_0263	complement(287477..289195)	proS	prolyl-tRNA synthetase	SE 2_0263	complement(287477..289195)	proS	prolyl-tRNA synthetase	SE 3_0263	complement(287477..289195)	proS	prolyl-tRNA synthetase	SE 4_0263	complement(287564..289282)	proS	prolyl-tRNA synthetase	SE 5_0263	complement(287581..289299)	proS	prolyl-tRNA synthetase	SE 6_0263	complement(287491..289209)	proS	prolyl-tRNA synthetase	SE 7_0264	complement(287471..289189)	proS	prolyl-tRNA synthetase	SE8_0263	complement(287473..289191)	proS	prolyl-tRNA synthetase	SE8_0263a	complement(285636..287186)	proS	prolyl-tRNA synthetase	SE8_0263	complement(287477..289195)	proS	prolyl-tRNA synthetase	SE8_0263	complement(287474..289192)	proS	prolyl-tRNA synthetase	ü
																																				SE8_0263b	complement(287179..287355)	proS	prolyl-tRNA synthetase
P125109_0266	complement(289306..290013)	yaeB	hypothetical protein	SE 1_0264	complement(289306..290013)	yaeB	hypothetical protein	SE 2_0264	complement(289306..290013)	yaeB	hypothetical protein	SE 3_0264	complement(289306..290013)	yaeB	hypothetical protein	SE 4_0264	complement(289393..290100)	yaeB	hypothetical protein	SE 5_0264	complement(289410..290117)	yaeB	hypothetical protein	SE 6_0264	complement(289320..290027)	yaeB	hypothetical protein	SE 7_0265	complement(289300..290007)	yaeB	hypothetical protein	SE8_0264	complement(289302..290009)	yaeB	hypothetical protein	SE8_0264	complement(287466..288173)	yaeB	hypothetical protein	SE8_0264	complement(289306..290013)	yaeB	hypothetical protein	SE8_0264	complement(289303..290010)	yaeB	hypothetical protein	ü
P125109_0267	complement(290010..290381)	rcsF	outer membrane lipoprotein	SE 1_0265	complement(290010..290381)	rcsF	outer membrane lipoprotein	SE 2_0265	complement(290010..290381)	rcsF	outer membrane lipoprotein	SE 3_0265	complement(290010..290381)	rcsF	outer membrane lipoprotein	SE 4_0265	complement(290097..290468)	rcsF	outer membrane lipoprotein	SE 5_0265	complement(290114..290485)	rcsF	outer membrane lipoprotein	SE 6_0265	complement(290024..290395)	rcsF	outer membrane lipoprotein	SE 7_0266	complement(290004..290375)	rcsF	outer membrane lipoprotein	SE8_0265	complement(290006..290377)	rcsF	outer membrane lipoprotein	SE8_0265	complement(288170..288541)	rcsF	outer membrane lipoprotein	SE8_0265	complement(290010..290381)	rcsF	outer membrane lipoprotein	SE8_0265	complement(290007..290378)	rcsF	outer membrane lipoprotein	ü
P125109_0268	complement(290533..291348)	metQ	DL-methionine transporter substrate-binding subunit	SE 1_0266	complement(290533..291348)	metQ	DL-methionine transporter substrate-binding subunit	SE 2_0266	complement(290533..291348)	metQ	DL-methionine transporter substrate-binding subunit	SE 3_0266	complement(290533..291348)	metQ	DL-methionine transporter substrate-binding subunit	SE 4_0266	complement(290620..291435)	metQ	DL-methionine transporter substrate-binding subunit	SE 5_0266	complement(290637..291452)	metQ	DL-methionine transporter substrate-binding subunit	SE 6_0266	complement(290547..291362)	metQ	DL-methionine transporter substrate-binding subunit	SE 7_0267	complement(290527..291342)	metQ	DL-methionine transporter substrate-binding subunit	SE8_0266	complement(290529..291344)	metQ	DL-methionine transporter substrate-binding subunit	SE8_0266	complement(288693..289508)	metQ	DL-methionine transporter substrate-binding subunit	SE8_0266	complement(290533..291348)	metQ	DL-methionine transporter substrate-binding subunit	SE8_0266	complement(290530..291345)	metQ	DL-methionine transporter substrate-binding subunit	ü
P125109_0269	complement(291387..292028)	yaeE	DL-methionine transporter permease subunit	SE 1_0267	complement(291387..292028)	yaeE	DL-methionine transporter permease subunit	SE 2_0267	complement(291387..292028)	yaeE	DL-methionine transporter permease subunit	SE 3_0267	complement(291387..292028)	yaeE	DL-methionine transporter permease subunit	SE 4_0267	complement(291474..292115)	yaeE	DL-methionine transporter permease subunit	SE 5_0267	complement(291491..292132)	yaeE	DL-methionine transporter permease subunit	SE 6_0267	complement(291401..292042)	yaeE	DL-methionine transporter permease subunit	SE 7_0268	complement(291381..292022)	yaeE	DL-methionine transporter permease subunit	SE8_0267	complement(291383..292024)	yaeE	DL-methionine transporter permease subunit	SE8_0267	complement(289547..290188)	yaeE	DL-methionine transporter permease subunit	SE8_0267	complement(291387..292028)	yaeE	DL-methionine transporter permease subunit	SE8_0267	complement(291384..292025)	yaeE	DL-methionine transporter permease subunit	ü
P125109_0270	complement(292033..293064)	metN	DL-methionine transporter ATP-binding subunit	SE 1_0268	complement(292033..293064)	metN	DL-methionine transporter ATP-binding subunit	SE 2_0268	complement(292033..293064)	metN	DL-methionine transporter ATP-binding subunit	SE 3_0268	complement(292033..293064)	metN	DL-methionine transporter ATP-binding subunit	SE 4_0268	complement(292120..293151)	metN	DL-methionine transporter ATP-binding subunit	SE 5_0268	complement(292137..293168)	metN	DL-methionine transporter ATP-binding subunit	SE 6_0268	complement(292047..293078)	metN	DL-methionine transporter ATP-binding subunit	SE 7_0269	complement(292027..293058)	metN	DL-methionine transporter ATP-binding subunit	SE8_0268	complement(292029..293060)	metN	DL-methionine transporter ATP-binding subunit	SE8_0268	complement(290193..291224)	metN	DL-methionine transporter ATP-binding subunit	SE8_0268	complement(292033..293064)	metN	DL-methionine transporter ATP-binding subunit	SE8_0268	complement(292030..293061)	metN	DL-methionine transporter ATP-binding subunit	ü
P125109_0271	293254..293820	yaeD	D,D-heptose 1,7-bisphosphate phosphatase	SE 1_0269	293254..293820	yaeD	D,D-heptose 1,7-bisphosphate phosphatase	SE 2_0269	293254..293820	yaeD	D,D-heptose 1,7-bisphosphate phosphatase	SE 3_0269	293254..293820	yaeD	D,D-heptose 1,7-bisphosphate phosphatase	SE 4_0269	293341..293907	yaeD	D,D-heptose 1,7-bisphosphate phosphatase	SE 5_0269	293358..293924	yaeD	D,D-heptose 1,7-bisphosphate phosphatase	SE 6_0269	293268..293834	yaeD	D,D-heptose 1,7-bisphosphate phosphatase	SE 7_0270a	293248..293814	yaeD	D,D-heptose 1,7-bisphosphate phosphatase	SE8_0269	293250..293816	yaeD	D,D-heptose 1,7-bisphosphate phosphatase	SE8_0269	291414..291980	yaeD	D,D-heptose 1,7-bisphosphate phosphatase	SE8_0269	293254..293820	yaeD	D,D-heptose 1,7-bisphosphate phosphatase	SE8_0269	293251..293817	yaeD	D,D-heptose 1,7-bisphosphate phosphatase	ü
																												SE 7_0270b	294248..294814	yaeD	D,D-heptose 1,7-bisphosphate phosphatase
P125109_0272	complement(293891..294013)			SE 1_0270	complement(293891..294013)							SE 3_0270	complement(293891..294013)			SE 4_0270	complement(293978..294100)			SE 5_0270	complement(293995..294117)			SE 6_0270	complement(293905..294027)			SE 7_0271	complement(293885..294007)			SE8_0270	complement(293887..294009)			SE8_0270	complement(292051..292173)			SE8_0270	complement(293891..294013)			SE8_0270	complement(293888..294010)				ü
P125109_0273	complement(294198..295727)		16s rRNA	SE 1_0271	294198..295727		16s rRNA	SE 2_0270	294068..295597		16s rRNA	SE 3_0271	294198..295727		16s rRNA	SE 4_0271	294285..295814		16s rRNA	SE 5_0271	294602..295831		16s rRNA	SE 6_0271			16s rRNA	SE 7_0272	295192..296721		16s rRNA	SE8_0271	complement(294194..295723)		16s rRNA	SE8_0271	complement(292358..293887)		16s rRNA	SE8_0271	complement(294198..295727)		16s rRNA	SE8_0271	complement(294195..295724)		16s rRNA	ü
P125109_0274	295802..295878		tRNA-Ile	SE 1_0272	295802..295878		tRNA-Ile	SE 2_0271	295672..295748		tRNA-Ile	SE 3_0272	295802..295878		tRNA-Ile	SE 4_0272	295889..295965		tRNA-Ile	SE 5_0272	295906..295982		tRNA-Ile	SE 6_0272	294816..294892		tRNA-Ile	SE 7_0273	296796..296872		tRNA-Ile	SE8_0272	295798..295874		tRNA-Ile	SE8_0272	293962..294038		tRNA-Ile	SE8_0272	295802..295878		tRNA-Ile	SE8_0272	295799..295875		tRNA-Ile	ü
P125109_0275	295990..296065		tRNA-Ala	SE 1_0273	295990..296065		tRNA-Ala	SE 2_0272	295860..295935		tRNA-Ala	SE 3_0273	295990..296065		tRNA-Ala	SE 4_0273	296077..296152		tRNA-Ala	SE 5_0273	296094..296169		tRNA-Ala	SE 6_0273	295004..295079		tRNA-Ala	SE 7_0274	296984..297059		tRNA-Ala	SE8_0273	295986..296061		tRNA-Ala	SE8_0273	294150..294225		tRNA-Ala	SE8_0273	295990..296065		tRNA-Ala	SE8_0273	295987..296062		tRNA-Ala	ü
P125109_0276	296098..296190			SE 1_0274	296098..296190			SE 2_0273	295968..296060			SE 3_0274	296098..296190			SE 4_0274	296185..296277			SE 5_0274	296202..296294			SE 6_0274	295112..295204			SE 7_0275	297092..297184			SE8_0274	296094..296186			SE8_0274	294258..294350			SE8_0274	296098..296190			SE8_0274	296095..296187			ü
P125109_0277	complement(296250..299291)		23s rRNA	SE 1_0275	296250..299291		23s rRNA	SE 2_0274	296120..299160		23s rRNA	SE 3_0275	296250..299290		23s rRNA	SE 4_0275	296337..299378		23s rRNA	SE 5_0275	296354..299395		23s rRNA	SE 6_0275	295264..298305		23s rRNA	SE 7_0276	297244..300285		23s rRNA	SE8_0275	complement(296246..299287)		23s rRNA	SE8_0275	complement(294410..297452)		23s rRNA	SE8_0275	complement(296250..299291)		23s rRNA	SE8_0275	complement(296247..299288)		23s rRNA	ü
				SE 1_0276	298245..298340			SE 2_0275	298115..298210			SE 3_0276	298245..298340			SE 4_0276	298332..298427			SE 5_0276	298349..298444			SE 6_0276	297259..297354			SE 7_0277	299239..299334			SE8_0276	298241..298336			SE8_0276	296406..296501			SE8_0276	298245..298340			SE8_0276	298242..298337			ü
P125109_0279	complement(299491..299605)		5s rRNA	SE 1_0277	299491..299662		5s rRNA	SE 2_0276	299360..299474		5s rRNA	SE 3_0277	299490..299600		5s rRNA	SE 4_0277	299578..299692		5s rRNA	SE 5_0277	299595..299709		5s rRNA	SE 6_0277	298505..298619		5s rRNA	SE 7_0278	300485..300599		5s rRNA	SE8_0277	complement(299487..299601)		5s rRNA	SE8_0277	complement(297652..297766)		5s rRNA	SE8_0277	complement(299491..299605)		5s rRNA	SE8_0277	complement(299488..299602)		5s rRNA	ü
P125109_0280	299796..299872		tRNA-Asp	SE 1_0278	299853..299929		tRNA-Asp	SE 2_0277	299665..299741		tRNA-Asp	SE 3_0278	299838..299914		tRNA-Asp	SE 4_0278	299883..299959		tRNA-Asp	SE 5_0278	299900..299976		tRNA-Asp	SE 6_0278	298810..298886		tRNA-Asp	SE 7_0279	300790..300866		tRNA-Asp	SE8_0278	299792..299868		tRNA-Asp	SE8_0278	297957..298033		tRNA-Asp	SE8_0278	299796..299872		tRNA-Asp	SE8_0278	299793..299869		tRNA-Asp	ü
P125109_0281	300037..300840	dkgB	2,5-diketo-D-gluconate reductase B	SE 1_0279	300094..300897	dkgB	2,5-diketo-D-gluconate reductase B	SE 2_0278	299906..300709	dkgB	2,5-diketo-D-gluconate reductase B	SE 3_0279	300079..300882	dkgB	2,5-diketo-D-gluconate reductase B	SE 4_0279	300124..300927	dkgB	2,5-diketo-D-gluconate reductase B	SE 5_0279	300141..300944	dkgB	2,5-diketo-D-gluconate reductase B	SE 6_0279	299051..299854	dkgB	2,5-diketo-D-gluconate reductase B	SE 7_0280	301031..301834	dkgB	2,5-diketo-D-gluconate reductase B	SE8_0279	300033..300836	dkgB	2,5-diketo-D-gluconate reductase B	SE8_0279	298198..299001	dkgB	2,5-diketo-D-gluconate reductase B	SE8_0279	300037..300840	dkgB	2,5-diketo-D-gluconate reductase B	SE8_0279	300034..300837	dkgB	2,5-diketo-D-gluconate reductase B	ü
P125109_0282	complement(300861..301775)	yafC	hypothetical transcriptional regulator	SE 1_0280	complement(300918..301832)	yafC	hypothetical transcriptional regulator	SE 2_0279	complement(300730..301644)	yafC	hypothetical transcriptional regulator	SE 3_0280	complement(300903..301817)	yafC	hypothetical transcriptional regulator	SE 4_0280	complement(300948..301862)	yafC	hypothetical transcriptional regulator	SE 5_0280	complement(300965..301879)	yafC	hypothetical transcriptional regulator	SE 6_0280	complement(299875..300789)	yafC	hypothetical transcriptional regulator	SE 7_0281	complement(301855..302769)	yafC	hypothetical transcriptional regulator	SE8_0280	complement(300857..301771)	yafC	hypothetical transcriptional regulator	SE8_0280	complement(299022..299936)	yafC	hypothetical transcriptional regulator	SE8_0280	complement(300861..301775)	yafC	hypothetical transcriptional regulator	SE8_0280	complement(300858..301772)	yafC	hypothetical transcriptional regulator	ü
P125109_0283	301880..303055		putative drug efflux protein	SE 1_0281	301937..303112		putative drug efflux protein	SE 2_0280	301749..302924		putative drug efflux protein	SE 3_0281	301922..303097		putative drug efflux protein	SE 4_0281	301967..303142		putative drug efflux protein	SE 5_0281	301984..303159		putative drug efflux protein	SE 6_0281	300894..302069		putative drug efflux protein	SE 7_0282	302874..304049		putative drug efflux protein	SE8_0281	301876..303051		putative drug efflux protein	SE8_0281	300041..301216		putative drug efflux protein	SE8_0281	301880..303055		putative drug efflux protein	SE8_0281	301877..303052		putative drug efflux protein	ü
P125109_0284	303187..303987	yafD	hypothetical protein	SE 1_0282	303244..304044	yafD	hypothetical protein	SE 2_0281	303056..303856	yafD	hypothetical protein	SE 3_0282	303229..304029	yafD	hypothetical protein	SE 4_0282	303274..304074	yafD	hypothetical protein	SE 5_0282	303291..304091	yafD	hypothetical protein	SE 6_0282	302201..302911	yafD	hypothetical protein	SE 7_0283	304181..304981	yafD	hypothetical protein	SE8_0282	303183..303983	yafD	hypothetical protein	SE8_0282	301348..302148	yafD	hypothetical protein	SE8_0282	303187..303987	yafD	hypothetical protein	SE8_0282	303184..303984	yafD	hypothetical protein	ü
P125109_0285	304065..304835	yafE	putative methyltransferase	SE 1_0283	304122..304892	yafE	putative methyltransferase	SE 2_0282	303934..304704	yafE	putative methyltransferase	SE 3_0283	304107..304877	yafE	putative methyltransferase	SE 4_0283	304152..304922	yafE	putative methyltransferase	SE 5_0283	304169..304939	yafE	putative methyltransferase	SE 6_0283	303078..303848	yafE	putative methyltransferase	SE 7_0284	305059..305829	yafE	putative methyltransferase	SE8_0283	304061..304831	yafE	putative methyltransferase	SE8_0283	302226..302996	yafE	putative methyltransferase	SE8_0283	304065..304835	yafE	putative methyltransferase	SE8_0283	304062..304832	yafE	putative methyltransferase	ü
P125109_0286	complement(304891..306111)	mltD	membrane-bound lytic murein transglycosylase D	SE 1_0284	complement(304948..306168)	mltD	membrane-bound lytic murein transglycosylase D	SE 2_0283	complement(304760..305980)	mltD	membrane-bound lytic murein transglycosylase D	SE 3_0284	complement(304933..306153)	mltD	membrane-bound lytic murein transglycosylase D	SE 4_0284	complement(304978..306198)	mltD	membrane-bound lytic murein transglycosylase D	SE 5_0284	complement(304995..306215)	mltD	membrane-bound lytic murein transglycosylase D	SE 6_0284	complement(303904..305124)	mltD	membrane-bound lytic murein transglycosylase D	SE 7_0285	complement(305885..307105)	mltD	membrane-bound lytic murein transglycosylase D	SE8_0284	complement(304887..306107)	mltD	membrane-bound lytic murein transglycosylase D	SE8_0284	complement(303052..304272)	mltD	membrane-bound lytic murein transglycosylase D	SE8_0284	complement(304891..306111)	mltD	membrane-bound lytic murein transglycosylase D	SE8_0284	complement(304888..306108)	mltD	membrane-bound lytic murein transglycosylase D	ü
P125109_0287	complement(306330..307085)	gloB	hydroxyacylglutathione hydrolase	SE 1_0285	complement(306387..307142)	gloB	hydroxyacylglutathione hydrolase	SE 2_0284	complement(306199..306954)	gloB	hydroxyacylglutathione hydrolase	SE 3_0285	complement(306372..307127)	gloB	hydroxyacylglutathione hydrolase	SE 4_0285	complement(306417..307172)	gloB	hydroxyacylglutathione hydrolase	SE 5_0285	complement(306434..307189)	gloB	hydroxyacylglutathione hydrolase	SE 6_0285	complement(305343..306098)	gloB	hydroxyacylglutathione hydrolase	SE 7_0286	complement(307324..308079)	gloB	hydroxyacylglutathione hydrolase	SE8_0285	complement(306326..307081)	gloB	hydroxyacylglutathione hydrolase	SE8_0285	complement(304491..305246)	gloB	hydroxyacylglutathione hydrolase	SE8_0285	complement(306330..307085)	gloB	hydroxyacylglutathione hydrolase	SE8_0285	complement(306327..307082)	gloB	hydroxyacylglutathione hydrolase	ü
P125109_0288	307174..307842	yafS	hypothetical protein	SE 1_0286	307231..307899	yafS	hypothetical protein	SE 2_0285	307043..307711	yafS	hypothetical protein	SE 3_0286	307216..307884	yafS	hypothetical protein	SE 4_0286	307261..307929	yafS	hypothetical protein	SE 5_0286	307278..307946	yafS	hypothetical protein	SE 6_0286	306187..306855	yafS	hypothetical protein	SE 7_0287	308168..308836	yafS	hypothetical protein	SE8_0286	307170..307838	yafS	hypothetical protein	SE8_0286	305335..306003	yafS	hypothetical protein	SE8_0286	307174..307842	yafS	hypothetical protein	SE8_0286	307171..307839	yafS	hypothetical protein	ü
P125109_0289	complement(307839..308306)	rnhA	ribonuclease H	SE 1_0287	complement(307896..308363)	rnhA	ribonuclease H	SE 2_0286	complement(307708..308175)	rnhA	ribonuclease H	SE 3_0287	complement(307881..308348)	rnhA	ribonuclease H	SE 4_0287	complement(307926..308393)	rnhA	ribonuclease H	SE 5_0287	complement(307943..308410)	rnhA	ribonuclease H	SE 6_0287	complement(306852..307319)	rnhA	ribonuclease H	SE 7_0288	complement(308833..309300)	rnhA	ribonuclease H	SE8_0287	complement(307835..308302)	rnhA	ribonuclease H	SE8_0287	complement(306000..306467)	rnhA	ribonuclease H	SE8_0287	complement(307839..308306)	rnhA	ribonuclease H	SE8_0287	complement(307836..308303)	rnhA	ribonuclease H	ü
P125109_0290	308361..309101	dnaQ	DNA polymerase III subunit epsilon	SE 1_0288	308418..309158	dnaQ	DNA polymerase III subunit epsilon	SE 2_0287	308230..308970	dnaQ	DNA polymerase III subunit epsilon	SE 3_0288	308403..309143	dnaQ	DNA polymerase III subunit epsilon	SE 4_0288	308448..309188	dnaQ	DNA polymerase III subunit epsilon	SE 5_0288	308465..309205	dnaQ	DNA polymerase III subunit epsilon	SE 6_0288	307374..308114	dnaQ	DNA polymerase III subunit epsilon	SE 7_0289	309355..310095	dnaQ	DNA polymerase III subunit epsilon	SE8_0288	308357..309097	dnaQ	DNA polymerase III subunit epsilon	SE8_0288	306522..307262	dnaQ	DNA polymerase III subunit epsilon	SE8_0288	308361..309101	dnaQ	DNA polymerase III subunit epsilon	SE8_0288	308358..309098	dnaQ	DNA polymerase III subunit epsilon	ü
P125109_0291	309235..309311		tRNA-Asp	SE 1_0289	309292..309368		tRNA-Asp	SE 2_0288	309104..309180		tRNA-Asp	SE 3_0289	309277..309353		tRNA-Asp	SE 4_0289	309322..309398		tRNA-Asp	SE 5_0289	309339..309415		tRNA-Asp	SE 6_0289	308248..308324		tRNA-Asp	SE 7_0290	310229..310305		tRNA-Asp	SE8_0289	309231..309307		tRNA-Asp	SE8_0289	307396..307472		tRNA-Asp	SE8_0289	309235..309311		tRNA-Asp	SE8_0289	309232..309308		tRNA-Asp	ü
P125109_0292	complement(309634..310683)		conserved hypothetical pathogenicity island protein	SE 1_0290	complement(309691..310740)		conserved hypothetical pathogenicity island protein	SE 2_0289	complement(309503..310552)		conserved hypothetical pathogenicity island protein	SE 3_0290	complement(309676..310725)		conserved hypothetical pathogenicity island protein	SE 4_0290	complement(309721..310770)		conserved hypothetical pathogenicity island protein	SE 5_0290	complement(309738..310787)		conserved hypothetical pathogenicity island protein	SE 6_0290	complement(308647..309696)		conserved hypothetical pathogenicity island protein	SE 7_0291	complement(310627..311676)		conserved hypothetical pathogenicity island protein	SE8_0290	complement(309628..310677)		conserved hypothetical pathogenicity island protein	SE8_0290	complement(307795..308844)		conserved hypothetical pathogenicity island protein	SE8_0290	complement(309634..310683)		conserved hypothetical pathogenicity island protein	SE8_0290	complement(309631..310680)		conserved hypothetical pathogenicity island protein	ü
P125109_0293	complement(310700..311443)			SE 1_0291	complement(310757..311500)			SE 2_0290	complement(310569..311312)			SE 3_0291	complement(310742..311485)			SE 4_0291	complement(310787..311530)			SE 5_0291	complement(310804..311547)			SE 6_0291	complement(309713..310456)			SE 7_0292	complement(311693..312436)			SE8_0291	complement(310694..311437)			SE8_0291	complement(308861..309604)			SE8_0291	complement(310700..311443)			SE8_0291	complement(310697..311440)			ü
P125109_0294	311500..311772			SE 1_0292	311557..311829			SE 2_0291	311369..311641			SE 3_0292	311542..311814			SE 4_0292	311587..311859			SE 5_0292	311604..311876			SE 6_0292	310513..310785			SE 7_0293	312493..312765			SE8_0292	311494..311766			SE8_0292	309661..309933			SE8_0292	311500..311772			SE8_0292	311497..311769			ü
P125109_0295	311796..312317		conserved hypothetical pathogenicity island protein	SE 1_0293	311853..312374		conserved hypothetical pathogenicity island protein	SE 2_0292	311665..312186		conserved hypothetical pathogenicity island protein	SE 3_0293	311838..312359		conserved hypothetical pathogenicity island protein	SE 4_0293	311883..312404		conserved hypothetical pathogenicity island protein	SE 5_0293	311900..312421		conserved hypothetical pathogenicity island protein	SE 6_0293	310809..311330		conserved hypothetical pathogenicity island protein	SE 7_0294	312789..313310		conserved hypothetical pathogenicity island protein	SE8_0293	311790..312311		conserved hypothetical pathogenicity island protein	SE8_0293	309957..310478		conserved hypothetical pathogenicity island protein	SE8_0293	311796..312317		conserved hypothetical pathogenicity island protein	SE8_0293	311793..312314		conserved hypothetical pathogenicity island protein	ü
P125109_0296	312406..312501			SE 1_0294	312463..312558			SE 2_0293	312275..312370			SE 3_0294	312448..312543			SE 4_0294	312493..312588			SE 5_0294	312510..312605			SE 6_0294	311419..311514			SE 7_0295	313399..313494			SE8_0294	312400..312495			SE8_0294	310567..310662			SE8_0294	312406..312501			SE8_0294	312403..312498			ü
P125109_0297	312825..313355			SE 1_0295	312882..313412			SE 2_0294	312694..313224			SE 3_0295	312867..313397			SE 4_0295	312912..313442			SE 5_0295	312929..313459			SE 6_0295	311838..312368			SE 7_0296	313818..314348			SE8_0295	312819..313349			SE8_0295	310986..311516			SE8_0295	312825..313355			SE8_0295	312822..313352			ü
P125109_0298	313370..316594			SE 1_0296	313427..316651			SE 2_0295	313239..316463			SE 3_0296	313412..316636			SE 4_0296	313457..316681			SE 5_0296	313474..316698			SE 6_0296	312383..315607			SE 7_0297	314363..317587			SE8_0296	313364..316588			SE8_0296	311531..314755			SE8_0296	313370..316594			SE8_0296	313367..316591			ü
P125109_0299	316591..317037		rhs-associated protein	SE 1_0297	316648..317094		rhs-associated protein	SE 2_0296	316460..316906		rhs-associated protein	SE 3_0297	316633..317079		rhs-associated protein	SE 4_0297	316678..317124		rhs-associated protein	SE 5_0297	316695..317141		rhs-associated protein	SE 6_0297	315604..316050		rhs-associated protein	SE 7_0298	317584..318030		rhs-associated protein	SE8_0297	316585..317031		rhs-associated protein	SE8_0297	314752..315198		rhs-associated protein	SE8_0297	316591..317037		rhs-associated protein	SE8_0297	316588..317034		rhs-associated protein	ü
P125109_0300	complement(317103..317360)		hypothetical protein	SE 1_0298	complement(317160..317417)		hypothetical protein	SE 2_0297	complement(316972..317229)		hypothetical protein	SE 3_0298	complement(317145..317402)		hypothetical protein	SE 4_0298	complement(317190..317447)		hypothetical protein	SE 5_0298	complement(317207..317464)		hypothetical protein	SE 6_0298	complement(316116..316373)		hypothetical protein	SE 7_0299	complement(318096..318353)		hypothetical protein	SE8_0298	complement(317097..317354)		hypothetical protein	SE8_0298	complement(315264..315521)		hypothetical protein	SE8_0298	complement(317103..317360)		hypothetical protein	SE8_0298	complement(317100..317357)		hypothetical protein	ü
P125109_0301	317989..318129			SE 1_0299	318046..318186			SE 2_0298	317858..317998			SE 3_0299	318031..318171			SE 4_0299	318076..318216			SE 5_0299	318093..318233			SE 6_0299	317002..317142			SE 7_0300	318982..319122			SE8_0299	317983..318123			SE8_0299	316150..316290			SE8_0299	317989..318129			SE8_0299	317986..318126			ü
P125109_0302	318836..319267		exported pathogenicity island protein	SE 1_0300	318893..319324		exported pathogenicity island protein	SE 2_0299	318705..319136		exported pathogenicity island protein	SE 3_0300	318878..319309		exported pathogenicity island protein	SE 4_0300	318923..319354		exported pathogenicity island protein	SE 5_0300	318940..319371		exported pathogenicity island protein	SE 6_0300	317849..318280		exported pathogenicity island protein	SE 7_0301	319829..320260		exported pathogenicity island protein	SE8_0300	318830..319261		exported pathogenicity island protein	SE8_0300	316997..317428		exported pathogenicity island protein	SE8_0300	318836..319267		exported pathogenicity island protein	SE8_0300	318833..319264		exported pathogenicity island protein	ü
P125109_0303	319584..319862		conserved hypothetical pathogenicity island protein	SE 1_0301	319641..319919		conserved hypothetical pathogenicity island protein	SE 2_0300	319453..319731		conserved hypothetical pathogenicity island protein	SE 3_0301	319626..319904		conserved hypothetical pathogenicity island protein	SE 4_0301	319671..319949		conserved hypothetical pathogenicity island protein	SE 5_0301	319688..319966		conserved hypothetical pathogenicity island protein	SE 6_0301	318597..318875		conserved hypothetical pathogenicity island protein	SE 7_0302	320577..320855		conserved hypothetical pathogenicity island protein	SE8_0301	319578..319856		conserved hypothetical pathogenicity island protein	SE8_0301	317745..318023		conserved hypothetical pathogenicity island protein	SE8_0301	319584..319862		conserved hypothetical pathogenicity island protein	SE8_0301	319581..319859		conserved hypothetical pathogenicity island protein	ü
P125109_0304	complement(319929..320171)			SE 1_0302	complement(319986..320228)			SE 2_0301	complement(319798..320040)			SE 3_0302	complement(319971..320213)			SE 4_0302	complement(320016..320258)			SE 5_0302	complement(320033..320275)			SE 6_0302	complement(318942..319184)			SE 7_0303	complement(320922..321164)			SE8_0302	complement(319923..320165)			SE8_0302	complement(318090..318332)			SE8_0302	complement(319929..320171)			SE8_0302	complement(319926..320168)			ü
P125109_0305	320718..320996		putative transposase	SE 1_0303	320775..321053		putative transposase	SE 2_0302	320587..320865		putative transposase	SE 3_0303	320760..321038		putative transposase	SE 4_0303	320805..321083		putative transposase	SE 5_0303	320822..321100		putative transposase	SE 6_0303	319731..320009		putative transposase	SE 7_0304	321711..321989		putative transposase	SE8_0303	320712..320990		putative transposase	SE8_0303	318879..319157		putative transposase	SE8_0303	320718..320996		putative transposase	SE8_0303	320715..320993		putative transposase	ü
P125109_0306	321695..321814			SE 1_0304	321752..321871			SE 2_0303	321564..321683			SE 3_0304	321737..321856			SE 4_0304	321782..321901			SE 5_0304	321799..321918			SE 6_0304	320708..320827			SE 7_0305	322688..322807			SE8_0304	321689..321808			SE8_0304	319856..319975			SE8_0304	321695..321814			SE8_0304	321692..321811			ü
P125109_0307	complement(322315..322437)			SE 1_0305	complement(322372..322494)			SE 2_0304	complement(322184..322306)			SE 3_0305	complement(322357..322479)			SE 4_0305	complement(322402..322524)			SE 5_0305	complement(322419..322541)			SE 6_0305	complement(321328..321450)			SE 7_0306	complement(323308..323430)			SE8_0305	complement(322309..322431)			SE8_0305	complement(320476..320598)			SE8_0305	complement(322315..322437)			SE8_0305	complement(322312..322434)			ü
P125109_0308	322451..323077	safB	salmonella atypical fimbria chaperone	SE 1_0306	322508..323134	safB	salmonella atypical fimbria chaperone	SE 2_0305	322320..322946	safB	salmonella atypical fimbria chaperone	SE 3_0306	322493..323119	safB	salmonella atypical fimbria chaperone	SE 4_0306	322538..323164	safB	salmonella atypical fimbria chaperone	SE 5_0306	322555..323181	safB	salmonella atypical fimbria chaperone	SE 6_0306	321464..322090	safB	salmonella atypical fimbria chaperone	SE 7_0307	323444..324070	safB	salmonella atypical fimbria chaperone	SE8_0306	322445..323071	safB	salmonella atypical fimbria chaperone	SE8_0306	320612..321238	safB	salmonella atypical fimbria chaperone	SE8_0306	322451..323077	safB	salmonella atypical fimbria chaperone	SE8_0306	322448..323074	safB	salmonella atypical fimbria chaperone	ü
P125109_0309	323101..325611	safC	salmonella atypical fimbria outer membrane usher	SE 1_0307	323158..325668	safC	salmonella atypical fimbria outer membrane usher	SE 2_0306	322970..325480	safC	salmonella atypical fimbria outer membrane usher	SE 3_0307	323143..325653	safC	salmonella atypical fimbria outer membrane usher	SE 4_0307	323188..325698	safC	salmonella atypical fimbria outer membrane usher	SE 5_0307	323205..325715	safC	salmonella atypical fimbria outer membrane usher	SE 6_0307	322114..324624	safC	salmonella atypical fimbria outer membrane usher	SE 7_0308	324094..326604	safC	salmonella atypical fimbria outer membrane usher	SE8_0307	323095..325605	safC	salmonella atypical fimbria outer membrane usher	SE8_0307	321262..323772	safC	salmonella atypical fimbria outer membrane usher	SE8_0307	323101..325611	safC	salmonella atypical fimbria outer membrane usher	SE8_0307	323098..325608	safC	salmonella atypical fimbria outer membrane usher	ü
P125109_0310	325633..326103	safD	fimbrial structural subunit	SE 1_0308	325690..326160	safD	fimbrial structural subunit	SE 2_0307	325502..325972	safD	fimbrial structural subunit	SE 3_0308	325675..326145	safD	fimbrial structural subunit	SE 4_0308	325720..326190	safD	fimbrial structural subunit	SE 5_0308	325737..326207	safD	fimbrial structural subunit	SE 6_0308	324646..325116	safD	fimbrial structural subunit	SE 7_0309	326626..327096	safD	fimbrial structural subunit	SE8_0308	325627..326097	safD	fimbrial structural subunit	SE8_0308	323794..324264	safD	fimbrial structural subunit	SE8_0308	325633..326103	safD	fimbrial structural subunit	SE8_0308	325630..326100	safD	fimbrial structural subunit	ü
P125109_0311	326439..327332	ybeJ	hypothetical protein	SE 1_0309	326496..327389	ybeJ	hypothetical protein	SE 2_0308	326308..327201	ybeJ	hypothetical protein	SE 3_0309	326481..327374	ybeJ	hypothetical protein	SE 4_0309	326526..327419	ybeJ	hypothetical protein	SE 5_0309	326543..327436	ybeJ	hypothetical protein	SE 6_0309	325452..326345	ybeJ	hypothetical protein	SE 7_0310	327432..328325	ybeJ	hypothetical protein	SE8_0309	326433..327326	ybeJ	hypothetical protein	SE8_0309	324600..325493	ybeJ	hypothetical protein	SE8_0309	326439..327332	ybeJ	hypothetical protein	SE8_0309	326436..327329	ybeJ	hypothetical protein	ü
P125109_0312	complement(327846..327938)
P125109_0313	328147..329094	sinR	LysR-family transcriptional regulator	SE 1_0310	328204..329151	sinR	LysR-family transcriptional regulator	SE 2_0309	328016..328963	sinR	LysR-family transcriptional regulator	SE 3_0310	328189..329136	sinR	LysR-family transcriptional regulator	SE 4_0310	328234..329181	sinR	LysR-family transcriptional regulator	SE 5_0310	328251..329198	sinR	LysR-family transcriptional regulator	SE 6_0310	327160..328107	sinR	LysR-family transcriptional regulator	SE 7_0311	329140..330087	sinR	LysR-family transcriptional regulator	SE8_0310	328141..329088	sinR	LysR-family transcriptional regulator	SE8_0310	326308..327255	sinR	LysR-family transcriptional regulator	SE8_0310	328147..329094	sinR	LysR-family transcriptional regulator	SE8_0310	328144..329091	sinR	LysR-family transcriptional regulator	ü
P125109_0314	complement(329433..330152)		possible outer membrane adhesin	SE 1_0311	complement(329490..330209)		possible outer membrane adhesin	SE 2_0310	complement(329302..330021)		possible outer membrane adhesin	SE 3_0311	complement(329475..330194)		possible outer membrane adhesin	SE 4_0311	complement(329520..330239)		possible outer membrane adhesin	SE 5_0311	complement(329537..330256)		possible outer membrane adhesin	SE 6_0311	complement(328446..329165)		possible outer membrane adhesin	SE 7_0312	complement(330426..331145)		possible outer membrane adhesin	SE8_0311	complement(329427..330146)		possible outer membrane adhesin	SE8_0311	complement(327594..328313)		possible outer membrane adhesin	SE8_0311	complement(329433..330152)		possible outer membrane adhesin	SE8_0311	complement(329430..330149)		possible outer membrane adhesin	ü
P125109_0315	complement(330295..330414)			SE 1_0312	complement(330352..330471)			SE 2_0311	complement(330164..330283)			SE 3_0312	complement(330337..330456)			SE 4_0312	complement(330382..330501)			SE 5_0312	complement(330399..330518)			SE 6_0312	complement(329308..329427)			SE 7_0313	complement(331288..331407)			SE8_0312	complement(330289..330408)			SE8_0312	complement(328456..328575)			SE8_0312	complement(330295..330414)			SE8_0312	complement(330292..330411)			ü
P125109_0316	complement(330483..330890)		probable secreted protein	SE 1_0313	complement(330540..330947)		probable secreted protein	SE 2_0312	complement(330352..330759)		probable secreted protein	SE 3_0313	complement(330525..330932)		probable secreted protein	SE 4_0313	complement(330570..330977)		probable secreted protein	SE 5_0313	complement(330587..330994)		probable secreted protein	SE 6_0313	complement(329496..329903)		probable secreted protein	SE 7_0314	complement(331476..331883)		probable secreted protein	SE8_0313	complement(330477..330884)		probable secreted protein	SE8_0313	complement(328644..329051)		probable secreted protein	SE8_0313	complement(330483..330890)		probable secreted protein	SE8_0313	complement(330480..330887)		probable secreted protein	ü
P125109_0317	complement(331200..331967)	yafV	hypothetical protein	SE 1_0314	complement(331257..332024)	yafV	hypothetical protein	SE 2_0313	complement(331069..331836)	yafV	hypothetical protein	SE 3_0314	complement(331236..332003)	yafV	hypothetical protein	SE 4_0314	complement(331287..332054)	yafV	hypothetical protein	SE 5_0314	complement(331304..332071)	yafV	hypothetical protein	SE 6_0314	complement(330213..330980)	yafV	hypothetical protein	SE 7_0315	complement(332193..332960)	yafV	hypothetical protein	SE8_0314	complement(331194..331961)	yafV	hypothetical protein	SE8_0314	complement(329361..330128)	yafV	hypothetical protein	SE8_0314	complement(331200..331967)	yafV	hypothetical protein	SE8_0314	complement(331197..331964)	yafV	hypothetical protein	ü
P125109_0318	complement(332076..334520)	fadE	acyl-CoA dehydrogenase	SE 1_0315	complement(332133..334577)	fadE	acyl-CoA dehydrogenase	SE 2_0314	complement(331945..334389)	fadE	acyl-CoA dehydrogenase	SE 3_0315	complement(332112..334556)	fadE	acyl-CoA dehydrogenase	SE 4_0315	complement(332163..334607)	fadE	acyl-CoA dehydrogenase	SE 5_0315	complement(332180..334624)	fadE	acyl-CoA dehydrogenase	SE 6_0315	complement(331089..333533)	fadE	acyl-CoA dehydrogenase	SE 7_0316	complement(333069..335513)	fadE	acyl-CoA dehydrogenase	SE8_0315	complement(332070..334514)	fadE	acyl-CoA dehydrogenase	SE8_0315	complement(330237..332681)	fadE	acyl-CoA dehydrogenase	SE8_0315	complement(332076..334520)	fadE	acyl-CoA dehydrogenase	SE8_0315	complement(332073..334517)	fadE	acyl-CoA dehydrogenase	ü
P125109_0319	334742..335338	gmhA	phosphoheptose isomerase	SE 1_0316	334799..335395	gmhA	phosphoheptose isomerase	SE 2_0315	334611..335207	gmhA	phosphoheptose isomerase	SE 3_0316	334778..335374	gmhA	phosphoheptose isomerase	SE 4_0316	334829..335425	gmhA	phosphoheptose isomerase	SE 5_0316	334846..335442	gmhA	phosphoheptose isomerase	SE 6_0316	333755..334351	gmhA	phosphoheptose isomerase	SE 7_0317	335735..336331	gmhA	phosphoheptose isomerase	SE8_0316	334736..335332	gmhA	phosphoheptose isomerase	SE8_0316	332903..333499	gmhA	phosphoheptose isomerase	SE8_0316	334742..335338	gmhA	phosphoheptose isomerase	SE8_0316	334739..335335	gmhA	phosphoheptose isomerase	ü
P125109_0320	335551..336318	yafJ	hypothetical protein	SE 1_0317	335608..336375	yafJ	hypothetical protein	SE 2_0316	335420..336187	yafJ	hypothetical protein	SE 3_0317	335587..336354	yafJ	hypothetical protein	SE 4_0317	335638..336405	yafJ	hypothetical protein	SE 5_0317	335655..336422	yafJ	hypothetical protein	SE 6_0317	334564..335331	yafJ	hypothetical protein	SE 7_0318	336544..337311	yafJ	hypothetical protein	SE8_0317	335545..336312	yafJ	hypothetical protein	SE8_0317	333712..334479	yafJ	hypothetical protein	SE8_0317	335551..336318	yafJ	hypothetical protein	SE8_0317	335548..336315	yafJ	hypothetical protein	ü
P125109_0321	complement(336289..337029)	yafK	hypothetical protein	SE 1_0318	complement(336346..337086)	yafK	hypothetical protein	SE 2_0317	complement(336158..336898)	yafK	hypothetical protein	SE 3_0318	complement(336325..337065)	yafK	hypothetical protein	SE 4_0318	complement(336376..337116)	yafK	hypothetical protein	SE 5_0318	complement(336393..337133)	yafK	hypothetical protein	SE 6_0318	complement(335302..336042)	yafK	hypothetical protein	SE 7_0319	complement(337282..338022)	yafK	hypothetical protein	SE8_0318	complement(336283..337023)	yafK	hypothetical protein	SE8_0318	complement(334450..335190)	yafK	hypothetical protein	SE8_0318	complement(336289..337029)	yafK	hypothetical protein	SE8_0318	complement(336286..337026)	yafK	hypothetical protein	ü
P125109_0322	337279..338334	dinP	DNA polymerase IV	SE 1_0319	337336..338391	dinP	DNA polymerase IV	SE 2_0318	337148..338203	dinP	DNA polymerase IV	SE 3_0319	337315..338370	dinP	DNA polymerase IV	SE 4_0319	337366..338421	dinP	DNA polymerase IV	SE 5_0319	337383..338438	dinP	DNA polymerase IV	SE 6_0319	336292..337347	dinP	DNA polymerase IV	SE 7_0320	338272..339327	dinP	DNA polymerase IV	SE8_0319	337273..338328	dinP	DNA polymerase IV	SE8_0319	335440..336495	dinP	DNA polymerase IV	SE8_0319	337279..338334	dinP	DNA polymerase IV	SE8_0319	337276..338331	dinP	DNA polymerase IV	ü
P125109_0323	338541..339692		hypothetical protein	SE 1_0320	338598..339749		hypothetical protein	SE 2_0319	338410..339561		hypothetical protein	SE 3_0320	338577..339728		hypothetical protein	SE 4_0320	338628..339779		hypothetical protein	SE 5_0320	338645..339796		hypothetical protein	SE 6_0320	337554..338705		hypothetical protein	SE 7_0321	339534..340685		hypothetical protein	SE8_0320	338535..339686		hypothetical protein	SE8_0320	336702..337853		hypothetical protein	SE8_0320	338541..339692		hypothetical protein	SE8_0320	338538..339689		hypothetical protein	ü
P125109_0324	339689..340303	prfH	peptide chain release factor-like protein	SE 1_0321	339794..340360	prfH	peptide chain release factor-like protein	SE 2_0320	339558..340172	prfH	peptide chain release factor-like protein	SE 3_0321	339725..340339	prfH	peptide chain release factor-like protein	SE 4_0321	339824..340390	prfH	peptide chain release factor-like protein	SE 5_0321	339841..340407	prfH	peptide chain release factor-like protein	SE 6_0321	338750..339316	prfH	peptide chain release factor-like protein	SE 7_0322	340682..341296	prfH	peptide chain release factor-like protein	SE8_0321	339731..340297	prfH	peptide chain release factor-like protein	SE8_0321	337850..338464	prfH	peptide chain release factor-like protein	SE8_0321	339689..340303	prfH	peptide chain release factor-like protein	SE8_0321	339686..340300	prfH	peptide chain release factor-like protein	ü
P125109_0325	complement(340458..341915)	pepD	aminoacyl-histidine dipeptidase precursor	SE 1_0322	complement(340515..341972)	pepD	aminoacyl-histidine dipeptidase precursor	SE 2_0321	complement(340327..341784)	pepD	aminoacyl-histidine dipeptidase precursor	SE 3_0322	complement(340494..341951)	pepD	aminoacyl-histidine dipeptidase precursor	SE 4_0322	complement(340545..342002)	pepD	aminoacyl-histidine dipeptidase precursor	SE 5_0322	complement(340562..342019)	pepD	aminoacyl-histidine dipeptidase precursor	SE 6_0322	complement(339471..340928)	pepD	aminoacyl-histidine dipeptidase precursor	SE 7_0323	complement(341451..342908)	pepD	aminoacyl-histidine dipeptidase precursor	SE8_0322	complement(340452..341909)	pepD	aminoacyl-histidine dipeptidase precursor	SE8_0322	complement(338619..340076)	pepD	aminoacyl-histidine dipeptidase precursor	SE8_0322	complement(340458..341915)	pepD	aminoacyl-histidine dipeptidase precursor	SE8_0322	complement(340455..341912)	pepD	aminoacyl-histidine dipeptidase precursor	ü
P125109_0326	342164..342622	gpt	xanthine-guanine phosphoribosyltransferase	SE 1_0323	342221..342679	gpt	xanthine-guanine phosphoribosyltransferase	SE 2_0322	342033..342491	gpt	xanthine-guanine phosphoribosyltransferase	SE 3_0323	342200..342658	gpt	xanthine-guanine phosphoribosyltransferase	SE 4_0323	342251..342709	gpt	xanthine-guanine phosphoribosyltransferase	SE 5_0323	342268..342726	gpt	xanthine-guanine phosphoribosyltransferase	SE 6_0323	341177..341635	gpt	xanthine-guanine phosphoribosyltransferase	SE 7_0324	343157..343615	gpt	xanthine-guanine phosphoribosyltransferase	SE8_0323	342158..342616	gpt	xanthine-guanine phosphoribosyltransferase	SE8_0323	340325..340783	gpt	xanthine-guanine phosphoribosyltransferase	SE8_0323	342164..342622	gpt	xanthine-guanine phosphoribosyltransferase	SE8_0323	342161..342619	gpt	xanthine-guanine phosphoribosyltransferase	ü
P125109_0327	342711..343955	frsA	fermentation/respiration switch protein	SE 1_0324	342768..344012	frsA	fermentation/respiration switch protein	SE 2_0323	342580..343824	frsA	fermentation/respiration switch protein	SE 3_0324	342747..343991	frsA	fermentation/respiration switch protein	SE 4_0324	342798..344042	frsA	fermentation/respiration switch protein	SE 5_0324	342815..344059	frsA	fermentation/respiration switch protein	SE 6_0324	341724..342968	frsA	fermentation/respiration switch protein	SE 7_0325	343704..344948	frsA	fermentation/respiration switch protein	SE8_0324	342705..343949	frsA	fermentation/respiration switch protein	SE8_0324	340872..342116	frsA	fermentation/respiration switch protein	SE8_0324	342711..343955	frsA	fermentation/respiration switch protein	SE8_0324	342708..343952	frsA	fermentation/respiration switch protein	ü
																								SE 6_0325	343059..343157			SE 7_0326	345039..345137			SE8_0325	344040..344138			SE8_0325				SE8_0325				SE8_0325					ü
P125109_0328	344046..344414	crl	DNA-binding transcriptional regulator Crl	SE 1_0325	344103..344471	crl	DNA-binding transcriptional regulator Crl	SE 2_0324	343915..344283	crl	DNA-binding transcriptional regulator Crl	SE 3_0325	344082..344450	crl	DNA-binding transcriptional regulator Crl	SE 4_0325	344133..344501	crl	DNA-binding transcriptional regulator Crl	SE 5_0325	344150..344518	crl	DNA-binding transcriptional regulator Crl	SE 6_0326	343154..343426	crl	DNA-binding transcriptional regulator Crl	SE 7_0327	345134..345406	crl	DNA-binding transcriptional regulator Crl	SE8_0326	344135..344407	crl	DNA-binding transcriptional regulator Crl	SE8_0326	342207..342575	crl	DNA-binding transcriptional regulator Crl	SE8_0326	344046..344414	crl	DNA-binding transcriptional regulator Crl	SE8_0326	344043..344411	crl	DNA-binding transcriptional regulator Crl	ü
P125109_0329	complement(344465..345523)	phoE	outer membrane phosphoporin protein E	SE 1_0326	complement(344522..345580)	phoE	outer membrane phosphoporin protein E	SE 2_0325	complement(344334..345392)	phoE	outer membrane phosphoporin protein E	SE 3_0326	complement(344501..345559)	phoE	outer membrane phosphoporin protein E	SE 4_0326	complement(344552..345610)	phoE	outer membrane phosphoporin protein E	SE 5_0326	complement(344569..345627)	phoE	outer membrane phosphoporin protein E	SE 6_0327	complement(343477..344535)	phoE	outer membrane phosphoporin protein E	SE 7_0328	complement(345457..346515)	phoE	outer membrane phosphoporin protein E	SE8_0327	complement(344458..345516)	phoE	outer membrane phosphoporin protein E	SE8_0327	complement(342626..343684)	phoE	outer membrane phosphoporin protein E	SE8_0327	complement(344465..345523)	phoE	outer membrane phosphoporin protein E	SE8_0327	complement(344462..345520)	phoE	outer membrane phosphoporin protein E	ü
P125109_0330	complement(345583..345711)			SE 1_0327	complement(345640..345768)			SE 2_0326	complement(345452..345580)			SE 3_0327	complement(345619..345747)			SE 4_0327	complement(345670..345798)			SE 5_0327	complement(345687..345815)			SE 6_0328	complement(344639..344746)			SE 7_0329	complement(346575..346703)			SE8_0328	complement(345576..345704)			SE8_0328	complement(343744..343872)			SE8_0328	complement(345583..345711)			SE8_0328	complement(345580..345708)			ü
P125109_0331	345764..346903	proB	gamma-glutamyl kinase	SE 1_0328	345821..346960	proB	gamma-glutamyl kinase	SE 2_0327	345633..346772	proB	gamma-glutamyl kinase	SE 3_0328	345800..346939	proB	gamma-glutamyl kinase	SE 4_0328	345851..346990	proB	gamma-glutamyl kinase	SE 5_0328	345868..347007	proB	gamma-glutamyl kinase	SE 6_0329	344775..345914	proB	gamma-glutamyl kinase	SE 7_0330	346756..347895	proB	gamma-glutamyl kinase	SE8_0329	345757..346896	proB	gamma-glutamyl kinase	SE8_0329	343925..345064	proB	gamma-glutamyl kinase	SE8_0329	345764..346903	proB	gamma-glutamyl kinase	SE8_0329	345761..346900	proB	gamma-glutamyl kinase	ü
P125109_0332	346915..348162	proA	gamma-glutamyl phosphate reductase	SE 1_0329	346972..348219	proA	gamma-glutamyl phosphate reductase	SE 2_0328	346784..348031	proA	gamma-glutamyl phosphate reductase	SE 3_0329	346951..348198	proA	gamma-glutamyl phosphate reductase	SE 4_0329	347002..348249	proA	gamma-glutamyl phosphate reductase	SE 5_0329	347019..348266	proA	gamma-glutamyl phosphate reductase	SE 6_0330	345926..347173	proA	gamma-glutamyl phosphate reductase	SE 7_0331	347907..349154	proA	gamma-glutamyl phosphate reductase	SE8_0330	346908..348155	proA	gamma-glutamyl phosphate reductase	SE8_0330	345076..346323	proA	gamma-glutamyl phosphate reductase	SE8_0330	346915..348162	proA	gamma-glutamyl phosphate reductase	SE8_0330	346912..348159	proA	gamma-glutamyl phosphate reductase	ü
P125109_0333	348278..348353		tRNA-Thr	SE 1_0330	348335..348410		tRNA-Thr	SE 2_0329	348147..348222		tRNA-Thr	SE 3_0330	348314..348389		tRNA-Thr	SE 4_0330	348365..348440		tRNA-Thr	SE 5_0330	348382..348457		tRNA-Thr	SE 6_0331	347289..347364		tRNA-Thr	SE 7_0332	349270..349345		tRNA-Thr	SE8_0331	348271..348346		tRNA-Thr	SE8_0331	346439..346514		tRNA-Thr	SE8_0331	348278..348353		tRNA-Thr	SE8_0331	348275..348350		tRNA-Thr	ü
P125109_0334	complement(349125..349424)		IS3 transposase	SE 1_0331	complement(349182..349481)		IS3 transposase	SE 2_0330	complement(348994..349293)		IS3 transposase	SE 3_0331	complement(349161..349460)		IS3 transposase	SE 4_0331	complement(349212..349511)		IS3 transposase	SE 5_0331	complement(349229..349528)		IS3 transposase	SE 6_0332	complement(348136..348435)		IS3 transposase	SE 7_0333	complement(350117..350416)		IS3 transposase	SE8_0332	complement(349118..349417)		IS3 transposase	SE8_0332	complement(347286..347585)		IS3 transposase	SE8_0332	complement(349125..349424)		IS3 transposase	SE8_0332	complement(349122..349421)		IS3 transposase	ü
P125109_0335	349491..349859	pduG	propanediol utilization protein	SE 1_0332	349548..349916	pduG	propanediol utilization protein	SE 2_0331	349360..349728	pduG	propanediol utilization protein	SE 3_0332	349527..349895	pduG	propanediol utilization protein	SE 4_0332	349578..349946	pduG	propanediol utilization protein	SE 5_0332	349595..349963	pduG	propanediol utilization protein	SE 6_0333	348502..348870	pduG	propanediol utilization protein	SE 7_0334	350483..350851	pduG	propanediol utilization protein	SE8_0333	349484..349852	pduG	propanediol utilization protein	SE8_0333	347652..348020	pduG	propanediol utilization protein	SE8_0333	349491..349859	pduG	propanediol utilization protein	SE8_0333	349488..349856	pduG	propanediol utilization protein	ü
P125109_0336	349825..349932			SE 1_0333	349882..349989			SE 2_0332	349694..349801			SE 3_0333	349861..349968			SE 4_0333	349912..350019			SE 5_0333	349929..350036			SE 6_0334	348836..348943			SE 7_0335	350817..350924			SE8_0334	349818..349925			SE8_0334	347986..348093			SE8_0334	349825..349932			SE8_0334	349822..349929			ü
P125109_0337	350261..350365		hypothetical protein	SE 1_0334	350317..350421		hypothetical protein	SE 2_0333	350129..350233		hypothetical protein	SE 3_0334	350296..350400		hypothetical protein	SE 4_0334	350347..350451		hypothetical protein	SE 5_0334	350364..350468		hypothetical protein	SE 6_0335	349271..349375		hypothetical protein	SE 7_0336	351252..351356		hypothetical protein	SE8_0335	350253..350357		hypothetical protein	SE8_0335	348422..348526		hypothetical protein	SE8_0335	350260..350364		hypothetical protein	SE8_0335	350257..350361		hypothetical protein	ü
P125109_0338	350713..351945		putative permease/MSF transporter	SE 1_0335	350769..352001		putative permease/MSF transporter	SE 2_0334	350581..351813		putative permease/MSF transporter	SE 3_0335	350748..351980		putative permease/MSF transporter	SE 4_0335	350799..352031		putative permease/MSF transporter	SE 5_0335	350816..352048		putative permease/MSF transporter	SE 6_0336	349723..350955		putative permease/MSF transporter	SE 7_0337	351704..352936		putative permease/MSF transporter	SE8_0336	350705..351937		putative permease/MSF transporter	SE8_0336	348874..350106		putative permease/MSF transporter	SE8_0336	350712..351944		putative permease/MSF transporter	SE8_0336	350709..351941		putative permease/MSF transporter	ü
P125109_0339	352077..353498		isopropylmalate isomerase large subunit	SE 1_0336	352133..353554		isopropylmalate isomerase large subunit	SE 2_0335	351945..353366		isopropylmalate isomerase large subunit	SE 3_0336	352112..353533		isopropylmalate isomerase large subunit	SE 4_0336	352163..353584		isopropylmalate isomerase large subunit	SE 5_0336	352180..353601		isopropylmalate isomerase large subunit	SE 6_0337	351087..352508		isopropylmalate isomerase large subunit	SE 7_0338	353068..354489		isopropylmalate isomerase large subunit	SE8_0337	352069..353490		isopropylmalate isomerase large subunit	SE8_0337	350238..351659		isopropylmalate isomerase large subunit	SE8_0337	352076..353497		isopropylmalate isomerase large subunit	SE8_0337	352073..353494		isopropylmalate isomerase large subunit	ü
P125109_0340	353500..354126		3-isopropylmalate dehydratase small subunit 2 (ec 4.2.1.33) (isopropylmalate isomerase 2) (alpha-ipm isomerase 2) (ipmi 2)	SE 1_0337	353556..354182		3-isopropylmalate dehydratase small subunit 2 (ec 4.2.1.33) (isopropylmalate isomerase 2) (alpha-ipm isomerase 2) (ipmi 2)	SE 2_0336	353368..353994		3-isopropylmalate dehydratase small subunit 2 (ec 4.2.1.33) (isopropylmalate isomerase 2) (alpha-ipm isomerase 2) (ipmi 2)	SE 3_0337	353535..354161		3-isopropylmalate dehydratase small subunit 2 (ec 4.2.1.33) (isopropylmalate isomerase 2) (alpha-ipm isomerase 2) (ipmi 2)	SE 4_0337	353586..354212		3-isopropylmalate dehydratase small subunit 2 (ec 4.2.1.33) (isopropylmalate isomerase 2) (alpha-ipm isomerase 2) (ipmi 2)	SE 5_0337	353603..354229		3-isopropylmalate dehydratase small subunit 2 (ec 4.2.1.33) (isopropylmalate isomerase 2) (alpha-ipm isomerase 2) (ipmi 2)	SE 6_0338	352510..353136		3-isopropylmalate dehydratase small subunit 2 (ec 4.2.1.33) (isopropylmalate isomerase 2) (alpha-ipm isomerase 2) (ipmi 2)	SE 7_0339	354491..355117		3-isopropylmalate dehydratase small subunit 2 (ec 4.2.1.33) (isopropylmalate isomerase 2) (alpha-ipm isomerase 2) (ipmi 2)	SE8_0338	353492..354118		3-isopropylmalate dehydratase small subunit 2 (ec 4.2.1.33) (isopropylmalate isomerase 2) (alpha-ipm isomerase 2) (ipmi 2)	SE8_0338	351661..352287		3-isopropylmalate dehydratase small subunit 2 (ec 4.2.1.33) (isopropylmalate isomerase 2) (alpha-ipm isomerase 2) (ipmi 2)	SE8_0338	353499..354125		3-isopropylmalate dehydratase small subunit 2 (ec 4.2.1.33) (isopropylmalate isomerase 2) (alpha-ipm isomerase 2) (ipmi 2)	SE8_0338	353496..354122		3-isopropylmalate dehydratase small subunit 2 (ec 4.2.1.33) (isopropylmalate isomerase 2) (alpha-ipm isomerase 2) (ipmi 2)	ü
P125109_0341	354093..355019		putative fumarylacetoacetate (faa) hydrolase	SE 1_0338	354149..355075		putative fumarylacetoacetate (faa) hydrolase	SE 2_0337	353961..354887		putative fumarylacetoacetate (faa) hydrolase	SE 3_0338	354128..355054		putative fumarylacetoacetate (faa) hydrolase	SE 4_0338	354179..355105		putative fumarylacetoacetate (faa) hydrolase	SE 5_0338	354196..355122		putative fumarylacetoacetate (faa) hydrolase	SE 6_0339	353103..354029		putative fumarylacetoacetate (faa) hydrolase	SE 7_0340	355084..356010		putative fumarylacetoacetate (faa) hydrolase	SE8_0339	354085..355011		putative fumarylacetoacetate (faa) hydrolase	SE8_0339	352254..353180		putative fumarylacetoacetate (faa) hydrolase	SE8_0339	354092..355018		putative fumarylacetoacetate (faa) hydrolase	SE8_0339	354089..355015		putative fumarylacetoacetate (faa) hydrolase	ü
P125109_0342	355016..355933		putative hydrolase or acyltransferase	SE 1_0339	355072..355989		putative hydrolase or acyltransferase	SE 2_0338	354884..355801		putative hydrolase or acyltransferase	SE 3_0339	355051..355968		putative hydrolase or acyltransferase	SE 4_0339	355102..356019		putative hydrolase or acyltransferase	SE 5_0339	355119..356036		putative hydrolase or acyltransferase	SE 6_0340	354026..354943		putative hydrolase or acyltransferase	SE 7_0341	356007..356924		putative hydrolase or acyltransferase	SE8_0340	355008..355925		putative hydrolase or acyltransferase	SE8_0340	353180..354094		putative hydrolase or acyltransferase	SE8_0340	355015..355932		putative hydrolase or acyltransferase	SE8_0340	355012..355929		putative hydrolase or acyltransferase	ü
P125109_0343	355967..356932		putative lysR family transcriptional regulator	SE 1_0340	356023..356988		putative lysR family transcriptional regulator	SE 2_0339	355835..356800		putative lysR family transcriptional regulator	SE 3_0340	356002..356967		putative lysR family transcriptional regulator	SE 4_0340	356053..357018		putative lysR family transcriptional regulator	SE 5_0340	356070..357035		putative lysR family transcriptional regulator	SE 6_0341	354977..355942		putative lysR family transcriptional regulator	SE 7_0342	356958..357923		putative lysR family transcriptional regulator	SE8_0341	355959..356924		putative lysR family transcriptional regulator	SE8_0341	354128..355093		putative lysR family transcriptional regulator	SE8_0341	355966..356931		putative lysR family transcriptional regulator	SE8_0341	355963..356928		putative lysR family transcriptional regulator	ü
P125109_0344	358045..358239		probable secreted protein	SE 1_0341	358101..358295		probable secreted protein	SE 2_0340	357913..358107		probable secreted protein	SE 3_0341	358080..358274		probable secreted protein	SE 4_0341	358131..358325		probable secreted protein	SE 5_0341	358148..358342		probable secreted protein	SE 6_0342	357055..357249		probable secreted protein	SE 7_0343	359036..359230		probable secreted protein	SE8_0342	358037..358231		probable secreted protein	SE8_0342	356206..356400		probable secreted protein	SE8_0342	358044..358238		probable secreted protein	SE8_0342	358041..358235		probable secreted protein	ü
P125109_0345	complement(358286..358987)	stbE	fimbrial chaperone protein	SE 1_0342	complement(358342..359043)	stbE	fimbrial chaperone protein	SE 2_0341	complement(358154..358855)	stbE	fimbrial chaperone protein	SE 3_0342	complement(358321..359022)	stbE	fimbrial chaperone protein	SE 4_0342	complement(358372..359073)	stbE	fimbrial chaperone protein	SE 5_0342	complement(358389..359090)	stbE	fimbrial chaperone protein	SE 6_0343	complement(357296..357997)	stbE	fimbrial chaperone protein	SE 7_0344	complement(359277..359978)	stbE	fimbrial chaperone protein	SE8_0343	complement(358278..358979)	stbE	fimbrial chaperone protein	SE8_0343	complement(356447..357148)	stbE	fimbrial chaperone protein	SE8_0343	complement(358285..358986)	stbE	fimbrial chaperone protein	SE8_0343	complement(358282..358983)	stbE	fimbrial chaperone protein	ü
P125109_0346	complement(359010..360311)	stbD	putative fimbrial protein	SE 1_0343	complement(359066..360367)	stbD	putative fimbrial protein	SE 2_0342	complement(358878..360179)	stbD	putative fimbrial protein	SE 3_0343	complement(359045..360346)	stbD	putative fimbrial protein	SE 4_0343	complement(359096..360397)	stbD	putative fimbrial protein	SE 5_0343	complement(359113..360414)	stbD	putative fimbrial protein	SE 6_0344	complement(358020..359321)	stbD	putative fimbrial protein	SE 7_0345	complement(360001..361302)	stbD	putative fimbrial protein	SE8_0344	complement(359002..360303)	stbD	putative fimbrial protein	SE8_0344	complement(357171..358472)	stbD	putative fimbrial protein	SE8_0344	complement(359009..360310)	stbD	putative fimbrial protein	SE8_0344	complement(359006..360307)	stbD	putative fimbrial protein	ü
P125109_0347	complement(360340..362859)	stbC	outer membrane fimbrial usher protein	SE 1_0344	complement(360396..362915)	stbC	outer membrane fimbrial usher protein	SE 2_0343	complement(360208..362727)	stbC	outer membrane fimbrial usher protein	SE 3_0344	complement(360375..362894)	stbC	outer membrane fimbrial usher protein	SE 4_0344	complement(360426..362945)	stbC	outer membrane fimbrial usher protein	SE 5_0344	complement(360443..362962)	stbC	outer membrane fimbrial usher protein	SE 6_0345	complement(359350..361869)	stbC	outer membrane fimbrial usher protein	SE 7_0346	complement(361331..363850)	stbC	outer membrane fimbrial usher protein	SE8_0345	complement(360332..362851)	stbC	outer membrane fimbrial usher protein	SE8_0345	complement(358501..361020)	stbC	outer membrane fimbrial usher protein	SE8_0345	complement(360339..362858)	stbC	outer membrane fimbrial usher protein	SE8_0345	complement(360336..362855)	stbC	outer membrane fimbrial usher protein	ü
P125109_0348	complement(362885..363505)	stbB	fimbrial chaperone protein	SE 1_0345	complement(362941..363561)	stbB	fimbrial chaperone protein	SE 2_0344	complement(362753..363373)	stbB	fimbrial chaperone protein	SE 3_0345	complement(362920..363540)	stbB	fimbrial chaperone protein	SE 4_0345	complement(362971..363591)	stbB	fimbrial chaperone protein	SE 5_0345	complement(362988..363608)	stbB	fimbrial chaperone protein	SE 6_0346	complement(361895..362515)	stbB	fimbrial chaperone protein	SE 7_0347	complement(363876..364496)	stbB	fimbrial chaperone protein	SE8_0346	complement(362877..363497)	stbB	fimbrial chaperone protein	SE8_0346	complement(361046..361666)	stbB	fimbrial chaperone protein	SE8_0346	complement(362884..363504)	stbB	fimbrial chaperone protein	SE8_0346	complement(362881..363501)	stbB	fimbrial chaperone protein	ü
P125109_0349	363626..363772			SE 1_0346	363682..363828			SE 2_0345	363494..363640			SE 3_0346	363661..363807			SE 4_0346	363712..363858			SE 5_0346	363729..363875			SE 6_0347	362636..362782			SE 7_0348	364617..364763			SE8_0347	363618..363764			SE8_0347	361787..361933			SE8_0347	363625..363771			SE8_0347	363622..363768			ü
P125109_0350	365195..365641		possible transmembrane regulator	SE 1_0347	365251..365697		possible transmembrane regulator	SE 2_0346	365063..365509		possible transmembrane regulator	SE 3_0347	365230..365676		possible transmembrane regulator	SE 4_0347	365281..365727		possible transmembrane regulator	SE 5_0347	365298..365744		possible transmembrane regulator	SE 6_0348	364255..364650		possible transmembrane regulator	SE 7_0349	366186..366632		possible transmembrane regulator	SE8_0348	365187..365633		possible transmembrane regulator	SE8_0348	363356..363802		possible transmembrane regulator	SE8_0348	365194..365640		possible transmembrane regulator	SE8_0348	365191..365637		possible transmembrane regulator	ü
P125109_0351	365614..366114		exported protein	SE 1_0348	365670..366170		exported protein	SE 2_0347	365482..365982		exported protein	SE 3_0348	365649..366149		exported protein	SE 4_0348	365700..366200		exported protein	SE 5_0348	365717..366217		exported protein	SE 6_0349	364623..365123		exported protein					SE8_0349	365606..366106		exported protein	SE8_0349	363775..364275		exported protein	SE8_0349	365613..366113		exported protein	SE8_0349	365610..366110		exported protein		ü
P125109_0352	366440..367990		putative rtn protein	SE 1_0349	366496..368046		putative rtn protein	SE 2_0348	366308..367858		putative rtn protein	SE 3_0349	366475..368025		putative rtn protein	SE 4_0349	366526..368076		putative rtn protein	SE 5_0349	366543..368093		putative rtn protein	SE 6_0350	365449..366999		putative rtn protein	SE 7_0350	367430..368980		putative rtn protein	SE8_0350	366432..367982		putative rtn protein	SE8_0350	364601..366151		putative rtn protein	SE8_0350	366439..367989		putative rtn protein	SE8_0350	366436..367986		putative rtn protein	ü
P125109_0353	368054..368833		possible transmembrane regulator	SE 1_0350	368110..368889		possible transmembrane regulator	SE 2_0349	367922..368701		possible transmembrane regulator	SE 3_0350	368089..368868		possible transmembrane regulator	SE 4_0350	368140..368919		possible transmembrane regulator	SE 5_0350	368157..368936		possible transmembrane regulator	SE 6_0351	367063..367842		possible transmembrane regulator	SE 7_0351	369044..369823		possible transmembrane regulator	SE8_0351	368046..368825		possible transmembrane regulator	SE8_0351	366215..366994		possible transmembrane regulator	SE8_0351	368053..368832		possible transmembrane regulator	SE8_0351	368050..368829		possible transmembrane regulator	ü
P125109_0354	368806..369294		hypothetical protein	SE 1_0351	368862..369350		hypothetical protein	SE 2_0350	368674..369162		hypothetical protein	SE 3_0351	368841..369329		hypothetical protein	SE 4_0351	368892..369380		hypothetical protein	SE 5_0351	368909..369397		hypothetical protein	SE 6_0352	367815..368303		hypothetical protein	SE 7_0352	369796..370284		hypothetical protein	SE8_0352	368798..369286		hypothetical protein	SE8_0352	366967..367455		hypothetical protein	SE8_0352	368805..369293		hypothetical protein	SE8_0352	368802..369290		hypothetical protein	ü
P125109_0355	369812..370219		possible outer membrane protein	SE 1_0352	369868..370275		possible outer membrane protein	SE 2_0351	369680..370087		possible outer membrane protein	SE 3_0352	369847..370254		possible outer membrane protein	SE 4_0352	369898..370305		possible outer membrane protein	SE 5_0352	369915..370322		possible outer membrane protein	SE 6_0353	368821..369228		possible outer membrane protein	SE 7_0353	370802..371209		possible outer membrane protein	SE8_0353	369804..370211		possible outer membrane protein	SE8_0353	367973..368380		possible outer membrane protein	SE8_0353	369811..370218		possible outer membrane protein	SE8_0353	369808..370215		possible outer membrane protein	ü
P125109_0356	370363..371004		possible transcriptionl regulator	SE 1_0353	370419..371060		possible transcriptionl regulator	SE 2_0352	370231..370872		possible transcriptionl regulator	SE 3_0353	370398..371039		possible transcriptionl regulator	SE 4_0353	370449..371090		possible transcriptionl regulator	SE 5_0353	370466..371107		possible transcriptionl regulator	SE 6_0354	369372..370013		possible transcriptionl regulator	SE 7_0354	371353..371994		possible transcriptionl regulator	SE8_0354	370355..370996		possible transcriptionl regulator	SE8_0354	368524..369165		possible transcriptionl regulator	SE8_0354	370362..371003		possible transcriptionl regulator	SE8_0354	370359..371000		possible transcriptionl regulator	ü
				SE 1_0354	371116..371295		probable secreted protein	SE 2_0353								SE 4_0354	371146..371325		probable secreted protein													SE8_0355	371052..371231		probable secreted protein														ü
P125109_0357	371357..371656		probable lipoprotein	SE 1_0355	371413..371712		probable lipoprotein	SE 2_0354	371225..371524		probable lipoprotein	SE 3_0354	371392..371691		probable lipoprotein	SE 4_0355	371443..371742		probable lipoprotein	SE 5_0354	371460..371759		probable lipoprotein	SE 6_0355	370366..370665		probable lipoprotein	SE 7_0355	372347..372646		probable lipoprotein	SE8_0356	371349..371648		probable lipoprotein	SE8_0355	369518..369817		probable lipoprotein	SE8_0355	371356..371655		probable lipoprotein	SE8_0355	371353..371652		probable lipoprotein	ü
P125109_0358	complement(371726..373183)		putative outer membrane efflux lipoprotein	SE 1_0356	complement(371782..373239)		putative outer membrane efflux lipoprotein	SE 2_0355	complement(371594..373051)		putative outer membrane efflux lipoprotein	SE 3_0355	complement(371761..373218)		putative outer membrane efflux lipoprotein	SE 4_0356	complement(371812..373269)		putative outer membrane efflux lipoprotein	SE 5_0355	complement(371829..373286)		putative outer membrane efflux lipoprotein	SE 6_0356	complement(370735..372192)		putative outer membrane efflux lipoprotein	SE 7_0356	complement(372716..374173)		putative outer membrane efflux lipoprotein	SE8_0357	complement(371718..373175)		putative outer membrane efflux lipoprotein	SE8_0356	complement(369887..371344)		putative outer membrane efflux lipoprotein	SE8_0356	complement(371725..373182)		putative outer membrane efflux lipoprotein	SE8_0356	complement(371722..373179)		putative outer membrane efflux lipoprotein	ü
P125109_0359	complement(373200..376367)		putative cation efflux protein	SE 1_0357	complement(373256..376423)		putative cation efflux protein	SE 2_0356	complement(373068..376235)		putative cation efflux protein	SE 3_0356	complement(373235..376402)		putative cation efflux protein	SE 4_0357	complement(373286..376453)		putative cation efflux protein	SE 5_0356	complement(373303..376470)		putative cation efflux protein	SE 6_0357	complement(372209..375376)		putative cation efflux protein	SE 7_0357	complement(374190..377357)		putative cation efflux protein	SE8_0358	complement(373192..376359)		putative cation efflux protein	SE8_0357	complement(371361..374528)		putative cation efflux protein	SE8_0357	complement(373199..376366)		putative cation efflux protein	SE8_0357	complement(373196..376363)		putative cation efflux protein	ü
P125109_0360	complement(376364..377590)		putative cation efflux pump	SE 1_0358	complement(376420..377646)		putative cation efflux pump	SE 2_0357	complement(376232..377458)		putative cation efflux pump	SE 3_0357	complement(376399..377625)		putative cation efflux pump	SE 4_0358	complement(376450..377676)		putative cation efflux pump	SE 5_0357	complement(376467..377693)		putative cation efflux pump	SE 6_0358	complement(375373..376599)		putative cation efflux pump	SE 7_0358	complement(377354..378580)		putative cation efflux pump	SE8_0359	complement(376356..377582)		putative cation efflux pump	SE8_0358	complement(374525..375751)		putative cation efflux pump	SE8_0358	complement(376363..377589)		putative cation efflux pump	SE8_0358	complement(376360..377586)		putative cation efflux pump	ü
P125109_0361	377801..380170		putative cation transport atpase (ec 3.6.1.-)	SE 1_0359	377857..380226		putative cation transport atpase (ec 3.6.1.-)	SE 2_0358	377669..380038		putative cation transport atpase (ec 3.6.1.-)	SE 3_0358	377836..380205		putative cation transport atpase (ec 3.6.1.-)	SE 4_0359	377887..380256		putative cation transport atpase (ec 3.6.1.-)	SE 5_0358	377904..380273		putative cation transport atpase (ec 3.6.1.-)	SE 6_0359	376810..379179		putative cation transport atpase (ec 3.6.1.-)	SE 7_0359	378791..381160		putative cation transport atpase (ec 3.6.1.-)	SE8_0360	377793..380162		putative cation transport atpase (ec 3.6.1.-)	SE8_0359	375962..378331		putative cation transport atpase (ec 3.6.1.-)	SE8_0359	377800..380169		putative cation transport atpase (ec 3.6.1.-)	SE8_0359	377797..380166		putative cation transport atpase (ec 3.6.1.-)	ü
P125109_0362	380167..380631		putative transcriptional regulatory protein	SE 1_0360	380223..380687		putative transcriptional regulatory protein	SE 2_0359	380035..380499		putative transcriptional regulatory protein	SE 3_0359	380202..380666		putative transcriptional regulatory protein	SE 4_0360	380253..380717		putative transcriptional regulatory protein	SE 5_0359	380270..380734		putative transcriptional regulatory protein	SE 6_0360	379176..379640		putative transcriptional regulatory protein	SE 7_0360	381157..381621		putative transcriptional regulatory protein	SE8_0361	380159..380623		putative transcriptional regulatory protein	SE8_0360	378328..378792		putative transcriptional regulatory protein	SE8_0360	380166..380630		putative transcriptional regulatory protein	SE8_0360	380163..380627		putative transcriptional regulatory protein	ü
P125109_0363	380709..380903		putative metal-binding transport protein	SE 1_0361	380765..380959		putative metal-binding transport protein	SE 2_0360	380577..380771		putative metal-binding transport protein	SE 3_0360	380744..380938		putative metal-binding transport protein	SE 4_0361	380795..380989		putative metal-binding transport protein	SE 5_0360	380812..381006		putative metal-binding transport protein	SE 6_0361	379718..379912		putative metal-binding transport protein	SE 7_0361	381699..381893		putative metal-binding transport protein	SE8_0362	380701..380895		putative metal-binding transport protein	SE8_0361	378870..379064		putative metal-binding transport protein	SE8_0361	380708..380902		putative metal-binding transport protein	SE8_0361	380705..380899		putative metal-binding transport protein	ü
P125109_0364	381234..382448		putative metabolite transport protein	SE 1_0362	381290..382504		putative metabolite transport protein	SE 2_0361	381102..382316		putative metabolite transport protein	SE 3_0361	381269..382483		putative metabolite transport protein	SE 4_0362	381320..382534		putative metabolite transport protein	SE 5_0361	381337..382551		putative metabolite transport protein	SE 6_0362	380243..381457		putative metabolite transport protein	SE 7_0362	382224..383438		putative metabolite transport protein	SE8_0363	381226..382440		putative metabolite transport protein	SE8_0362	379395..380609		putative metabolite transport protein	SE8_0362	381233..382447		putative metabolite transport protein	SE8_0362	381230..382444		putative metabolite transport protein	ü
P125109_0365	382637..384595	mod	type III restriction-modification system enzyme (StyLTI) modification methylase	SE 1_0363	382693..384651	mod	type III restriction-modification system enzyme (StyLTI) modification methylase	SE 2_0362	382505..384463	mod	type III restriction-modification system enzyme (StyLTI) modification methylase	SE 3_0362	382672..384630	mod	type III restriction-modification system enzyme (StyLTI) modification methylase	SE 4_0363	382723..384681	mod	type III restriction-modification system enzyme (StyLTI) modification methylase	SE 5_0362	382740..384698	mod	type III restriction-modification system enzyme (StyLTI) modification methylase	SE 6_0363	381646..383604	mod	type III restriction-modification system enzyme (StyLTI) modification methylase	SE 7_0363	383627..385585	mod	type III restriction-modification system enzyme (StyLTI) modification methylase	SE8_0364	382629..384587	mod	type III restriction-modification system enzyme (StyLTI) modification methylase	SE8_0363	380798..382756	mod	type III restriction-modification system enzyme (StyLTI) modification methylase	SE8_0363	382636..384594	mod	type III restriction-modification system enzyme (StyLTI) modification methylase	SE8_0363	382633..384591	mod	type III restriction-modification system enzyme (StyLTI) modification methylase	ü
P125109_0366	384602..387577	res	type III restriction-modification system enzyme (StyLTI) (ec 3.1.21.5)	SE 1_0364	384658..387633	res	type III restriction-modification system enzyme (StyLTI) (ec 3.1.21.5)	SE 2_0363	384470..387445	res	type III restriction-modification system enzyme (StyLTI) (ec 3.1.21.5)	SE 3_0363	384637..387612	res	type III restriction-modification system enzyme (StyLTI) (ec 3.1.21.5)	SE 4_0364	384688..387663	res	type III restriction-modification system enzyme (StyLTI) (ec 3.1.21.5)	SE 5_0363	384705..387680	res	type III restriction-modification system enzyme (StyLTI) (ec 3.1.21.5)	SE 6_0364	383611..386586	res	type III restriction-modification system enzyme (StyLTI) (ec 3.1.21.5)	SE 7_0364	385592..388567	res	type III restriction-modification system enzyme (StyLTI) (ec 3.1.21.5)	SE8_0365	384594..387569	res	type III restriction-modification system enzyme (StyLTI) (ec 3.1.21.5)	SE8_0364	382763..385738	res	type III restriction-modification system enzyme (StyLTI) (ec 3.1.21.5)	SE8_0364	384601..387576	res	type III restriction-modification system enzyme (StyLTI) (ec 3.1.21.5)	SE8_0364	384598..387573	res	type III restriction-modification system enzyme (StyLTI) (ec 3.1.21.5)	ü
P125109_0367	387854..387955		hypothetical protein	SE 1_0365	387910..388011		hypothetical protein	SE 2_0364	387722..387823		hypothetical protein	SE 3_0364	387889..387990		hypothetical protein	SE 4_0365	387940..388041		hypothetical protein	SE 5_0364	387957..388058		hypothetical protein	SE 6_0365	386863..386964		hypothetical protein	SE 7_0365	388844..388945		hypothetical protein	SE8_0366	387846..387947		hypothetical protein	SE8_0365	386015..386116		hypothetical protein	SE8_0365	387853..387954		hypothetical protein	SE8_0365	387850..387951		hypothetical protein	ü
P125109_0368	388072..389475		probable terminal oxidase subunit I	SE 1_0366	388128..389531		probable terminal oxidase subunit I	SE 2_0365	387940..389343		probable terminal oxidase subunit I	SE 3_0365	388107..389510		probable terminal oxidase subunit I	SE 4_0366	388158..389561		probable terminal oxidase subunit I	SE 5_0365	388175..389578		probable terminal oxidase subunit I	SE 6_0366	387081..388484		probable terminal oxidase subunit I	SE 7_0366	389062..390465		probable terminal oxidase subunit I	SE8_0367	388064..389467		probable terminal oxidase subunit I	SE8_0366	386233..387636		probable terminal oxidase subunit I	SE8_0366	388071..389474		probable terminal oxidase subunit I	SE8_0366	388068..389471		probable terminal oxidase subunit I	ü
P125109_0369	389472..390482		probable terminal oxidase subunit II	SE 1_0367	389528..390538		probable terminal oxidase subunit II	SE 2_0366	389340..390350		probable terminal oxidase subunit II	SE 3_0366	389507..390517		probable terminal oxidase subunit II	SE 4_0367	389558..390568		probable terminal oxidase subunit II	SE 5_0366	389575..390585		probable terminal oxidase subunit II	SE 6_0367	388481..389491		probable terminal oxidase subunit II	SE 7_0367	390462..391472		probable terminal oxidase subunit II	SE8_0368	389464..390474		probable terminal oxidase subunit II	SE8_0367	387633..388643		probable terminal oxidase subunit II	SE8_0367	389471..390481		probable terminal oxidase subunit II	SE8_0367	389468..390478		probable terminal oxidase subunit II	ü
P125109_0370	390482..390613			SE 1_0368	390538..390669			SE 2_0367	390350..390481			SE 3_0367	390517..390648			SE 4_0368	390568..390699			SE 5_0367	390585..390716			SE 6_0368	389491..389622			SE 7_0368	391472..391603			SE8_0369	390474..390605			SE8_0368	388643..388774			SE8_0368	390481..390612			SE8_0368	390478..390609			ü
P125109_0371	390817..391824		AraC-family transcriptional regulator	SE 1_0369	390873..391880		AraC-family transcriptional regulator	SE 2_0368	390685..391692		AraC-family transcriptional regulator	SE 3_0368	390852..391859		AraC-family transcriptional regulator	SE 4_0369	390903..391910		AraC-family transcriptional regulator	SE 5_0368	390920..391927		AraC-family transcriptional regulator	SE 6_0369	389826..390833		AraC-family transcriptional regulator	SE 7_0369	391807..392814		AraC-family transcriptional regulator	SE8_0370	390809..391816		AraC-family transcriptional regulator	SE8_0369	388978..389985		AraC-family transcriptional regulator	SE8_0369	390816..391823		AraC-family transcriptional regulator	SE8_0369	390813..391820		AraC-family transcriptional regulator	ü
P125109_0372	391988..394078	foxA	ferrioxamine B receptor precursor	SE 1_0370	392044..394134	foxA	ferrioxamine B receptor precursor	SE 2_0369	391856..393946	foxA	ferrioxamine B receptor precursor	SE 3_0369	392023..394113	foxA	ferrioxamine B receptor precursor	SE 4_0370	392074..394164	foxA	ferrioxamine B receptor precursor	SE 5_0369	392091..394181	foxA	ferrioxamine B receptor precursor	SE 6_0370	390997..393087	foxA	ferrioxamine B receptor precursor	SE 7_0370	392978..395068	foxA	ferrioxamine B receptor precursor	SE8_0371	391980..394070	foxA	ferrioxamine B receptor precursor	SE8_0370	390149..392239	foxA	ferrioxamine B receptor precursor	SE8_0370	391987..394077	foxA	ferrioxamine B receptor precursor	SE8_0370	391984..394074	foxA	ferrioxamine B receptor precursor	ü
P125109_0373	complement(394119..394751)	yahN	RhtC-like transporter	SE 1_0371	complement(394175..394807)	yahN	RhtC-like transporter	SE 2_0370	complement(393987..394619)	yahN	RhtC-like transporter	SE 3_0370	complement(394154..394786)	yahN	RhtC-like transporter	SE 4_0371	complement(394205..394837)	yahN	RhtC-like transporter	SE 5_0370	complement(394222..394854)	yahN	RhtC-like transporter	SE 6_0371	complement(393128..393760)	yahN	RhtC-like transporter	SE 7_0371	complement(395109..395741)	yahN	RhtC-like transporter	SE8_0372	complement(394111..394743)	yahN	RhtC-like transporter	SE8_0371	complement(392280..392912)	yahN	RhtC-like transporter	SE8_0371	complement(394118..394750)	yahN	RhtC-like transporter	SE8_0371	complement(394115..394747)	yahN	RhtC-like transporter	ü
P125109_0374	395004..395258	yahO	hypothetical protein	SE 1_0372	395060..395314	yahO	hypothetical protein	SE 2_0371	394872..395126	yahO	hypothetical protein	SE 3_0371	395039..395293	yahO	hypothetical protein	SE 4_0372	395090..395344	yahO	hypothetical protein	SE 5_0371	395107..395361	yahO	hypothetical protein	SE 6_0372	394013..394267	yahO	hypothetical protein	SE 7_0372	395994..396248	yahO	hypothetical protein	SE8_0373	394996..395250	yahO	hypothetical protein	SE8_0372	393165..393419	yahO	hypothetical protein	SE8_0372	395003..395257	yahO	hypothetical protein	SE8_0372	395000..395254	yahO	hypothetical protein	ü
P125109_0375	complement(395394..397019)	prpR	propionate catabolism operon regulatory protein	SE 1_0373	complement(395450..397075)	prpR	propionate catabolism operon regulatory protein	SE 2_0372	complement(395262..396887)	prpR	propionate catabolism operon regulatory protein	SE 3_0372	complement(395429..397054)	prpR	propionate catabolism operon regulatory protein	SE 4_0373	complement(395480..397105)	prpR	propionate catabolism operon regulatory protein	SE 5_0372	complement(395497..397122)	prpR	propionate catabolism operon regulatory protein	SE 6_0373	complement(394403..396028)	prpR	propionate catabolism operon regulatory protein	SE 7_0373	complement(396384..398009)	prpR	propionate catabolism operon regulatory protein	SE8_0374	complement(395386..397011)	prpR	propionate catabolism operon regulatory protein	SE8_0373	complement(393555..395180)	prpR	propionate catabolism operon regulatory protein	SE8_0373	complement(395393..397018)	prpR	propionate catabolism operon regulatory protein	SE8_0373	complement(395390..397015)	prpR	propionate catabolism operon regulatory protein	ü
P125109_0376	397285..398172	prpB	2-methylisocitrate lyase	SE 1_0374	397341..398228	prpB	2-methylisocitrate lyase	SE 2_0373	397153..398040	prpB	2-methylisocitrate lyase	SE 3_0373	397320..398207	prpB	2-methylisocitrate lyase	SE 4_0374	397371..398258	prpB	2-methylisocitrate lyase	SE 5_0373	397388..398275	prpB	2-methylisocitrate lyase	SE 6_0374	396294..397181	prpB	2-methylisocitrate lyase	SE 7_0374	398275..399162	prpB	2-methylisocitrate lyase	SE8_0375	397277..398164	prpB	2-methylisocitrate lyase	SE8_0374	395446..396333	prpB	2-methylisocitrate lyase	SE8_0374	397284..398171	prpB	2-methylisocitrate lyase	SE8_0374	397281..398168	prpB	2-methylisocitrate lyase	ü
P125109_0377	398295..399464	prpC	methylcitrate synthase	SE 1_0375	398351..399520	prpC	methylcitrate synthase	SE 2_0374	398163..399332	prpC	methylcitrate synthase	SE 3_0374	398330..399499	prpC	methylcitrate synthase	SE 4_0375	398381..399550	prpC	methylcitrate synthase	SE 5_0374	398398..399567	prpC	methylcitrate synthase	SE 6_0375	397304..398473	prpC	methylcitrate synthase	SE 7_0375	399285..400454	prpC	methylcitrate synthase	SE8_0376	398287..399456	prpC	methylcitrate synthase	SE8_0375	396456..397625	prpC	methylcitrate synthase	SE8_0375	398294..399463	prpC	methylcitrate synthase	SE8_0375	398291..399460	prpC	methylcitrate synthase	ü
P125109_0378	399502..400953	prpD	2-methylcitrate dehydratase	SE 1_0376	399558..401009	prpD	2-methylcitrate dehydratase	SE 2_0375	399370..400821	prpD	2-methylcitrate dehydratase	SE 3_0375	399537..400988	prpD	2-methylcitrate dehydratase	SE 4_0376	399588..401039	prpD	2-methylcitrate dehydratase	SE 5_0375	399605..401056	prpD	2-methylcitrate dehydratase	SE 6_0376	398511..399962	prpD	2-methylcitrate dehydratase	SE 7_0376	400492..401943	prpD	2-methylcitrate dehydratase	SE8_0377	399494..400945	prpD	2-methylcitrate dehydratase	SE8_0376	397663..399114	prpD	2-methylcitrate dehydratase	SE8_0376	399501..400952	prpD	2-methylcitrate dehydratase	SE8_0376	399498..400949	prpD	2-methylcitrate dehydratase	ü
P125109_0379	400994..402880	prpE	propionyl-CoA synthetase	SE 1_0377	401050..402936	prpE	propionyl-CoA synthetase	SE 2_0376	400862..402748	prpE	propionyl-CoA synthetase	SE 3_0376	401029..402915	prpE	propionyl-CoA synthetase	SE 4_0377	401080..402966	prpE	propionyl-CoA synthetase	SE 5_0376	401097..402983	prpE	propionyl-CoA synthetase	SE 6_0377	400003..401889	prpE	propionyl-CoA synthetase	SE 7_0377	401984..403870	prpE	propionyl-CoA synthetase	SE8_0378	400986..402872	prpE	propionyl-CoA synthetase	SE8_0377	399155..401041	prpE	propionyl-CoA synthetase	SE8_0377	400993..402879	prpE	propionyl-CoA synthetase	SE8_0377	400990..402876	prpE	propionyl-CoA synthetase	ü
P125109_0380	complement(402984..403958)	hemB	delta-aminolevulinic acid dehydratase	SE 1_0378	complement(403040..404014)	hemB	delta-aminolevulinic acid dehydratase	SE 2_0377	complement(402852..403826)	hemB	delta-aminolevulinic acid dehydratase	SE 3_0377	complement(403019..403993)	hemB	delta-aminolevulinic acid dehydratase	SE 4_0378	complement(403070..404044)	hemB	delta-aminolevulinic acid dehydratase	SE 5_0377	complement(403087..404061)	hemB	delta-aminolevulinic acid dehydratase	SE 6_0378	complement(401993..402967)	hemB	delta-aminolevulinic acid dehydratase	SE 7_0378	complement(403974..404948)	hemB	delta-aminolevulinic acid dehydratase	SE8_0379	complement(402976..403950)	hemB	delta-aminolevulinic acid dehydratase	SE8_0378	complement(401145..402119)	hemB	delta-aminolevulinic acid dehydratase	SE8_0378	complement(402983..403957)	hemB	delta-aminolevulinic acid dehydratase	SE8_0378	complement(402980..403954)	hemB	delta-aminolevulinic acid dehydratase	ü
P125109_0381	404199..404297			SE 1_0379	404255..404353			SE 2_0378	404067..404165			SE 3_0378	404234..404332			SE 4_0379	404285..404383			SE 5_0378	404302..404400			SE 6_0379	403208..403306			SE 7_0379	405189..405287											SE 10_0379	404198..404296			SE 10_0379	404195..404293				ü
P125109_0382	complement(404288..404404)			SE 1_0380	complement(404344..404460)			SE 2_0379	complement(404156..404272)			SE 3_0379	complement(404323..404439)			SE 4_0380	complement(404374..404490)			SE 5_0379	complement(404391..404507)			SE 6_0380	complement(403297..403413)			SE 7_0380	complement(405278..405394)			SE8_0380	complement(404279..404395)			SE 9_0379	complement(402450..402566)			SE 10_0380	complement(404287..404403)			SE 10_0380	complement(404284..404400)			ü
P125109_0383	404513..407485	yaiU	puative autotransporter/virulence factor	SE 1_0381	404569..407541	yaiU	puative autotransporter/virulence factor	SE 2_0380	404381..407353	yaiU	puative autotransporter/virulence factor	SE 3_0380	404548..407520	yaiU	puative autotransporter/virulence factor	SE 4_0381	404599..407571	yaiU	puative autotransporter/virulence factor	SE 5_0380	404616..407588	yaiU	puative autotransporter/virulence factor	SE 6_0381	403522..406494	yaiU	puative autotransporter/virulence factor	SE 7_0381	405503..408475	yaiU	puative autotransporter/virulence factor	SE8_0381	404504..407476	yaiU	puative autotransporter/virulence factor	SE 9_0380	402675..405647	yaiU	puative autotransporter/virulence factor	SE 10_0381	404512..407484	yaiU	puative autotransporter/virulence factor	SE 10_0381	404509..407481	yaiU	puative autotransporter/virulence factor	ü
P125109_0384	407565..408194	yaiV	putative DNA-binding transcriptional regulator	SE 1_0382	407621..408250	yaiV	putative DNA-binding transcriptional regulator	SE 2_0381	407433..408062	yaiV	putative DNA-binding transcriptional regulator	SE 3_0381	407600..408229	yaiV	putative DNA-binding transcriptional regulator	SE 4_0382	407651..408280	yaiV	putative DNA-binding transcriptional regulator	SE 5_0381	407668..408297	yaiV	putative DNA-binding transcriptional regulator	SE 6_0382	406574..407203	yaiV	putative DNA-binding transcriptional regulator	SE 7_0382	408555..409184	yaiV	putative DNA-binding transcriptional regulator	SE8_0382	407556..408185	yaiV	putative DNA-binding transcriptional regulator	SE 9_0381	405727..406356	yaiV	putative DNA-binding transcriptional regulator	SE 10_0382	407564..408193	yaiV	putative DNA-binding transcriptional regulator	SE 10_0382	407561..408190	yaiV	putative DNA-binding transcriptional regulator	ü
P125109_0385	complement(408239..409396)	ampH	beta-lactam binding protein AmpH	SE 1_0383	complement(408295..409452)	ampH	beta-lactam binding protein AmpH	SE 2_0382	complement(408107..409264)	ampH	beta-lactam binding protein AmpH	SE 3_0382	complement(408274..409431)	ampH	beta-lactam binding protein AmpH	SE 4_0383	complement(408325..409482)	ampH	beta-lactam binding protein AmpH	SE 5_0382	complement(408342..409499)	ampH	beta-lactam binding protein AmpH	SE 6_0383	complement(407248..408405)	ampH	beta-lactam binding protein AmpH	SE 7_0383	complement(409229..410386)	ampH	beta-lactam binding protein AmpH	SE8_0383	complement(408230..409387)	ampH	beta-lactam binding protein AmpH	SE 9_0382	complement(406401..407558)	ampH	beta-lactam binding protein AmpH	SE 10_0383	complement(408238..409395)	ampH	beta-lactam binding protein AmpH	SE 10_0383	complement(408235..409392)	ampH	beta-lactam binding protein AmpH	ü
P125109_0386	409740..410963	sbmA	transport protein	SE 1_0384	409796..411019	sbmA	transport protein	SE 2_0383	409608..410831	sbmA	transport protein	SE 3_0383	409775..410998	sbmA	transport protein	SE 4_0384	409826..411049	sbmA	transport protein	SE 5_0383	409843..411066	sbmA	transport protein	SE 6_0384	408749..409972	sbmA	transport protein	SE 7_0384	410730..411953	sbmA	transport protein	SE8_0384	409731..410954	sbmA	transport protein	SE 9_0383	407902..409125	sbmA	transport protein	SE 10_0384	409739..410962	sbmA	transport protein	SE 10_0384	409736..410959	sbmA	transport protein	ü
P125109_0387	410978..412072	yaiW	putative lipoprotein	SE 1_0385	411034..412128	yaiW	putative lipoprotein	SE 2_0384	410846..411940	yaiW	putative lipoprotein	SE 3_0384	411013..412107	yaiW	putative lipoprotein	SE 4_0385	411064..412158	yaiW	putative lipoprotein	SE 5_0384	411081..412175	yaiW	putative lipoprotein	SE 6_0385	409987..411081	yaiW	putative lipoprotein	SE 7_0385	411968..413062	yaiW	putative lipoprotein	SE8_0385	410969..412063	yaiW	putative lipoprotein	SE 9_0384	409140..410234	yaiW	putative lipoprotein	SE 10_0385	410977..412071	yaiW	putative lipoprotein	SE 10_0385	410974..412068	yaiW	putative lipoprotein	ü
P125109_0388	complement(412110..412418)	yaiY	hypothetical protein	SE 1_0386	complement(412166..412474)	yaiY	hypothetical protein	SE 2_0385	complement(411978..412286)	yaiY	hypothetical protein	SE 3_0385	complement(412145..412453)	yaiY	hypothetical protein	SE 4_0386	complement(412196..412504)	yaiY	hypothetical protein	SE 5_0385	complement(412213..412521)	yaiY	hypothetical protein	SE 6_0386	complement(411119..411427)	yaiY	hypothetical protein	SE 7_0386	complement(413100..413408)	yaiY	hypothetical protein	SE8_0386	complement(412101..412409)	yaiY	hypothetical protein	SE 9_0385	complement(410272..410580)	yaiY	hypothetical protein	SE 10_0386	complement(412109..412417)	yaiY	hypothetical protein	SE 10_0386	complement(412106..412414)	yaiY	hypothetical protein	ü
P125109_0389	412686..412901	yaiZ	hypothetical protein	SE 1_0387	412742..412957	yaiZ	hypothetical protein	SE 2_0386	412554..412769	yaiZ	hypothetical protein	SE 3_0386	412721..412936	yaiZ	hypothetical protein	SE 4_0387	412772..412987	yaiZ	hypothetical protein	SE 5_0386	412789..413004	yaiZ	hypothetical protein	SE 6_0387	411695..411910	yaiZ	hypothetical protein	SE 7_0387	413676..413891	yaiZ	hypothetical protein	SE8_0387	412677..412892	yaiZ	hypothetical protein	SE 9_0386	410848..411063	yaiZ	hypothetical protein	SE 10_0387	412685..412900	yaiZ	hypothetical protein	SE 10_0387	412682..412897	yaiZ	hypothetical protein	ü
P125109_0390	complement(412927..414039)	ddl	D-alanyl-alanine synthetase A	SE 1_0388	complement(412983..414095)	ddl	D-alanyl-alanine synthetase A	SE 2_0387	complement(412795..413907)	ddl	D-alanyl-alanine synthetase A	SE 3_0387	complement(412962..414074)	ddl	D-alanyl-alanine synthetase A	SE 4_0388	complement(413013..414125)	ddl	D-alanyl-alanine synthetase A	SE 5_0387	complement(413030..414142)	ddl	D-alanyl-alanine synthetase A	SE 6_0388	complement(411936..413048)	ddl	D-alanyl-alanine synthetase A	SE 7_0388	complement(413917..415029)	ddl	D-alanyl-alanine synthetase A	SE8_0388	complement(412918..414030)	ddl	D-alanyl-alanine synthetase A	SE 9_0387	complement(411089..412201)	ddl	D-alanyl-alanine synthetase A	SE 10_0388	complement(412926..414038)	ddl	D-alanyl-alanine synthetase A	SE 10_0388	complement(412923..414035)	ddl	D-alanyl-alanine synthetase A	ü
P125109_0391	414099..414812		hypothetical protein	SE 1_0389	414155..414868		hypothetical protein	SE 2_0388	413967..414680		hypothetical protein	SE 3_0388	414134..414847		hypothetical protein	SE 4_0389	414185..414898		hypothetical protein	SE 5_0388	414202..414915		hypothetical protein	SE 6_0389	413108..413821		hypothetical protein	SE 7_0389	415089..415802		hypothetical protein	SE8_0389	414090..414803		hypothetical protein	SE 9_0388	412261..412974		hypothetical protein	SE 10_0389	414098..414811		hypothetical protein	SE 10_0389	414095..414808		hypothetical protein	ü
P125109_0392	414981..416192		possible efflux pump	SE 1_0390	415037..416248		possible efflux pump	SE 2_0389	414849..416060		possible efflux pump	SE 3_0389	415016..416227		possible efflux pump	SE 4_0390	415067..416278		possible efflux pump	SE 5_0389	415084..416295		possible efflux pump	SE 6_0390	413990..415201		possible efflux pump	SE 7_0390	415971..417182		possible efflux pump	SE8_0390	414972..416183		possible efflux pump	SE 9_0389	413143..414354		possible efflux pump	SE 10_0390	414980..416191		possible efflux pump	SE 10_0390	414977..416188		possible efflux pump	ü
P125109_0393	416483..416749	yaiB	hypothetical protein	SE 1_0391	416539..416805	yaiB	hypothetical protein	SE 2_0390	416351..416617	yaiB	hypothetical protein	SE 3_0390	416518..416784	yaiB	hypothetical protein	SE 4_0391	416569..416835	yaiB	hypothetical protein	SE 5_0390	416586..416852	yaiB	hypothetical protein	SE 6_0391	415492..415758	yaiB	hypothetical protein	SE 7_0391	417473..417739	yaiB	hypothetical protein	SE8_0391	416474..416740	yaiB	hypothetical protein	SE 9_0390	414645..414911	yaiB	hypothetical protein	SE 10_0391	416482..416748	yaiB	hypothetical protein	SE 10_0391	416479..416745	yaiB	hypothetical protein	ü
P125109_0394	417098..417418	psiF	hypothetical protein	SE 1_0392	417154..417474	psiF	hypothetical protein	SE 2_0391	416966..417286	psiF	hypothetical protein	SE 3_0391	417133..417453	psiF	hypothetical protein	SE 4_0392	417184..417504	psiF	hypothetical protein	SE 5_0391	417201..417521	psiF	hypothetical protein	SE 6_0392	416107..416427	psiF	hypothetical protein	SE 7_0392	418088..418408	psiF	hypothetical protein	SE8_0392	417089..417409	psiF	hypothetical protein	SE 9_0391	415260..415580	psiF	hypothetical protein	SE 10_0392	417097..417417	psiF	hypothetical protein	SE 10_0392	417094..417414	psiF	hypothetical protein	ü
P125109_0395	417510..418622	adrA	diguanylate cyclase AdrA	SE 1_0393	417566..418678	adrA	diguanylate cyclase AdrA	SE 2_0392	417378..418490	adrA	diguanylate cyclase AdrA	SE 3_0392	417545..418657	adrA	diguanylate cyclase AdrA	SE 4_0393	417596..418708	adrA	diguanylate cyclase AdrA	SE 5_0392	417613..418725	adrA	diguanylate cyclase AdrA	SE 6_0393	416519..417631	adrA	diguanylate cyclase AdrA	SE 7_0393	418500..419612	adrA	diguanylate cyclase AdrA	SE8_0393	417501..418613	adrA	diguanylate cyclase AdrA	SE 9_0392	415672..416784	adrA	diguanylate cyclase AdrA	SE 10_0393	417509..418621	adrA	diguanylate cyclase AdrA	SE 10_0393	417506..418618	adrA	diguanylate cyclase AdrA	ü
P125109_0396	complement(418637..419446)	proC	pyrroline-5-carboxylate reductase	SE 1_0394	complement(418693..419502)	proC	pyrroline-5-carboxylate reductase	SE 2_0393	complement(418505..419314)	proC	pyrroline-5-carboxylate reductase	SE 3_0393	complement(418672..419481)	proC	pyrroline-5-carboxylate reductase	SE 4_0394	complement(418723..419532)	proC	pyrroline-5-carboxylate reductase	SE 5_0393	complement(418740..419549)	proC	pyrroline-5-carboxylate reductase	SE 6_0394	complement(417646..418455)	proC	pyrroline-5-carboxylate reductase	SE 7_0394	complement(419627..420436)	proC	pyrroline-5-carboxylate reductase	SE8_0394	complement(418628..419401)	proC	pyrroline-5-carboxylate reductase	SE 9_0393	complement(416799..417608)	proC	pyrroline-5-carboxylate reductase	SE 10_0394	complement(418636..419445)	proC	pyrroline-5-carboxylate reductase	SE 10_0394	complement(418633..419442)	proC	pyrroline-5-carboxylate reductase	ü
P125109_0397	419480..419629			SE 1_0395	419536..419685			SE 2_0394	419348..419497			SE 3_0394	419515..419664			SE 4_0395	419566..419715			SE 5_0394	419583..419732			SE 6_0395	418489..418638			SE 7_0395	420470..420619							SE 9_0394	417642..417791			SE 10_0395	419479..419628			SE 10_0395	419476..419625				ü
P125109_0398	419586..420041	yaiI	hypothetical protein	SE 1_0396	419642..420097	yaiI	hypothetical protein	SE 2_0395	419454..419909	yaiI	hypothetical protein	SE 3_0395	419621..420076	yaiI	hypothetical protein	SE 4_0396	419672..420127	yaiI	hypothetical protein	SE 5_0395	419689..420144	yaiI	hypothetical protein	SE 6_0396	418595..419050	yaiI	hypothetical protein	SE 7_0396	420576..421031	yaiI	hypothetical protein	SE8_0395	419576..420031	yaiI	hypothetical protein	SE 9_0395	417748..417873	yaiI	hypothetical protein	SE 10_0396	419585..420040	yaiI	hypothetical protein	SE 10_0396	419582..420037	yaiI	hypothetical protein	ü
																																				SE 9_0396	417895..418203	yaiI	hypothetical protein
P125109_0399	420226..420771	aroL	shikimate kinase II	SE 1_0397	420282..420827	aroL	shikimate kinase II	SE 2_0396	420094..420639	aroL	shikimate kinase II	SE 3_0396	420261..420806	aroL	shikimate kinase II	SE 4_0397	420312..420857	aroL	shikimate kinase II	SE 5_0396	420329..420874	aroL	shikimate kinase II	SE 6_0397	419235..419780	aroL	shikimate kinase II	SE 7_0397	421216..421761	aroL	shikimate kinase II	SE8_0396	420216..420761	aroL	shikimate kinase II	SE 9_0397	418388..418933	aroL	shikimate kinase II	SE 10_0397	420225..420770	aroL	shikimate kinase II	SE 10_0397	420222..420767	aroL	shikimate kinase II	ü
P125109_0400	420798..420989	yaiA	hypothetical protein	SE 1_0398	420854..421045	yaiA	hypothetical protein	SE 2_0397	420666..420857	yaiA	hypothetical protein	SE 3_0397	420833..421024	yaiA	hypothetical protein	SE 4_0398	420884..421075	yaiA	hypothetical protein	SE 5_0397	420901..421092	yaiA	hypothetical protein	SE 6_0398	419807..419998	yaiA	hypothetical protein	SE 7_0398	421788..421979	yaiA	hypothetical protein	SE8_0397	420788..420979	yaiA	hypothetical protein	SE 9_0398	418960..419151	yaiA	hypothetical protein	SE 10_0398	420797..420988	yaiA	hypothetical protein	SE 10_0398	420794..420985	yaiA	hypothetical protein	ü
P125109_0401	421240..421917	aroM	hypothetical protein	SE 1_0399	421296..421973	aroM	hypothetical protein	SE 2_0398	421108..421785	aroM	hypothetical protein	SE 3_0398	421275..421952	aroM	hypothetical protein	SE 4_0399	421326..422003	aroM	hypothetical protein	SE 5_0398	421343..422020	aroM	hypothetical protein	SE 6_0399	420249..420926	aroM	hypothetical protein	SE 7_0399	422230..422907	aroM	hypothetical protein	SE8_0398	421230..421907	aroM	hypothetical protein	SE 9_0399	419402..420079	aroM	hypothetical protein	SE 10_0399	421239..421916	aroM	hypothetical protein	SE 10_0399	421236..421913	aroM	hypothetical protein	ü
P125109_0402	421988..422272	yaiE	hypothetical protein	SE 1_0400	422044..422328	yaiE	hypothetical protein	SE 2_0399	421856..422140	yaiE	hypothetical protein	SE 3_0399	422023..422307	yaiE	hypothetical protein	SE 4_0400	422074..422358	yaiE	hypothetical protein	SE 5_0399	422091..422375	yaiE	hypothetical protein	SE 6_0400	420997..421281	yaiE	hypothetical protein	SE 7_0400	422978..423262	yaiE	hypothetical protein	SE8_0399	421978..422262	yaiE	hypothetical protein	SE 9_0400	420150..420434	yaiE	hypothetical protein	SE 10_0400	421987..422271	yaiE	hypothetical protein	SE 10_0400	421984..422268	yaiE	hypothetical protein	ü
P125109_0403	complement(422310..423233)	rdgC	recombination associated protein	SE 1_0401	complement(422366..423289)	rdgC	recombination associated protein	SE 2_0400	complement(422178..423101)	rdgC	recombination associated protein	SE 3_0400	complement(422345..423268)	rdgC	recombination associated protein	SE 4_0401	complement(422396..423319)	rdgC	recombination associated protein	SE 5_0400	complement(422413..423336)	rdgC	recombination associated protein	SE 6_0401	complement(421319..422242)	rdgC	recombination associated protein	SE 7_0401	complement(423300..424223)	rdgC	recombination associated protein	SE8_0400	complement(422300..423223)	rdgC	recombination associated protein	SE 9_0401	complement(420472..421395)	rdgC	recombination associated protein	SE 10_0401	complement(422309..423232)	rdgC	recombination associated protein	SE 10_0401	complement(422306..423229)	rdgC	recombination associated protein	ü
P125109_0404	423347..424255	yajF	fructokinase	SE 1_0402	423403..424311	yajF	fructokinase	SE 2_0401	423215..424123	yajF	fructokinase	SE 3_0401	423382..424290	yajF	fructokinase	SE 4_0402	423433..424341	yajF	fructokinase	SE 5_0401	423450..424358	yajF	fructokinase	SE 6_0402	422356..423264	yajF	fructokinase	SE 7_0402	424337..425245	yajF	fructokinase	SE8_0401	423337..424245	yajF	fructokinase	SE 9_0402	421509..422417	yajF	fructokinase	SE 10_0402	423346..424254	yajF	fructokinase	SE 10_0402	423343..424251	yajF	fructokinase	ü
P125109_0405	complement(424277..425449)	araJ	MFS transport protein AraJ	SE 1_0403	complement(424333..425505)	araJ	MFS transport protein AraJ	SE 2_0402	complement(424145..425317)	araJ	MFS transport protein AraJ	SE 3_0402	complement(424312..425484)	araJ	MFS transport protein AraJ	SE 4_0403	complement(424363..425535)	araJ	MFS transport protein AraJ	SE 5_0402	complement(424380..425552)	araJ	MFS transport protein AraJ	SE 6_0403	complement(423286..424458)	araJ	MFS transport protein AraJ	SE 7_0403	complement(425267..426439)	araJ	MFS transport protein AraJ	SE8_0402	complement(424267..425439)	araJ	MFS transport protein AraJ	SE 9_0403	complement(422439..423611)	araJ	MFS transport protein AraJ	SE 10_0403	complement(424276..425448)	araJ	MFS transport protein AraJ	SE 10_0403	complement(424273..425445)	araJ	MFS transport protein AraJ	ü
P125109_0406	complement(425622..428762)	sbcC	exonuclease subunit SbcC	SE 1_0404	complement(425678..428818)	sbcC	exonuclease subunit SbcC	SE 2_0403	complement(425490..428630)	sbcC	exonuclease subunit SbcC	SE 3_0403	complement(425657..428797)	sbcC	exonuclease subunit SbcC	SE 4_0404	complement(425708..428848)	sbcC	exonuclease subunit SbcC	SE 5_0403	complement(425725..428865)	sbcC	exonuclease subunit SbcC	SE 6_0404	complement(424631..427771)	sbcC	exonuclease subunit SbcC	SE 7_0404	complement(426612..429752)	sbcC	exonuclease subunit SbcC	SE8_0403	complement(425612..428752)	sbcC	exonuclease subunit SbcC	SE 9_0404	complement(423784..426924)	sbcC	exonuclease subunit SbcC	SE 10_0404	complement(425621..428761)	sbcC	exonuclease subunit SbcC	SE 10_0404a	complement(425618..426166)	sbcC	exonuclease subunit SbcC	ü
																																												SE 10_0404b	complement(426166..428757)	sbcC	exonuclease subunit SbcC
P125109_0407	complement(428759..429961)	sbcD	exonuclease subunit SbcD	SE 1_0405	complement(428815..430017)	sbcD	exonuclease subunit SbcD	SE 2_0404	complement(428627..429829)	sbcD	exonuclease subunit SbcD	SE 3_0404	complement(428794..429996)	sbcD	exonuclease subunit SbcD	SE 4_0405	complement(428845..430047)	sbcD	exonuclease subunit SbcD	SE 5_0404	complement(428862..430064)	sbcD	exonuclease subunit SbcD	SE 6_0405	complement(427768..428970)	sbcD	exonuclease subunit SbcD	SE 7_0405	complement(429749..430951)	sbcD	exonuclease subunit SbcD	SE8_0404	complement(428749..429951)	sbcD	exonuclease subunit SbcD	SE 9_0405	complement(426921..428123)	sbcD	exonuclease subunit SbcD	SE 10_0405	complement(428758..429960)	sbcD	exonuclease subunit SbcD	SE 10_0405	complement(428754..429956)	sbcD	exonuclease subunit SbcD	ü
P125109_0408	complement(430003..430134)			SE 1_0406	complement(430059..430190)			SE 2_0405	complement(429871..430002)			SE 3_0405	complement(430038..430169)			SE 4_0406	complement(430089..430220)			SE 5_0405	complement(430106..430237)			SE 6_0406	complement(429012..429143)			SE 7_0406	complement(430993..431124)							SE 9_0406	complement(428165..428296)			SE 10_0406	complement(430002..430133)								ü
P125109_0409	430176..430865	phoB	transcriptional regulator PhoB	SE 1_0407	430232..430921	phoB	transcriptional regulator PhoB	SE 2_0406	430044..430733	phoB	transcriptional regulator PhoB	SE 3_0406	430211..430900	phoB	transcriptional regulator PhoB	SE 4_0407	430262..430951	phoB	transcriptional regulator PhoB	SE 5_0406	430279..430968	phoB	transcriptional regulator PhoB	SE 6_0407	429185..429874	phoB	transcriptional regulator PhoB	SE 7_0407	431166..431855	phoB	transcriptional regulator PhoB	SE8_0405	430165..430854	phoB	transcriptional regulator PhoB	SE 9_0407	428338..429027	phoB	transcriptional regulator PhoB	SE 10_0407	430175..430864	phoB	transcriptional regulator PhoB	SE 11_0406	430170..430859	phoB	transcriptional regulator PhoB	ü
P125109_0410	430935..432230	phoR	phosphate regulon sensor protein	SE 1_0408	430991..432286	phoR	phosphate regulon sensor protein	SE 2_0407	430803..432098	phoR	phosphate regulon sensor protein	SE 3_0407	430970..432265	phoR	phosphate regulon sensor protein	SE 4_0408	431021..432316	phoR	phosphate regulon sensor protein	SE 5_0407	431038..432333	phoR	phosphate regulon sensor protein	SE 6_0408	429944..431239	phoR	phosphate regulon sensor protein	SE 7_0408	431925..433220	phoR	phosphate regulon sensor protein	SE8_0406	430924..432219	phoR	phosphate regulon sensor protein	SE 9_0408	429097..430392	phoR	phosphate regulon sensor protein	SE 10_0408	430934..432229	phoR	phosphate regulon sensor protein	SE 11_0407	430929..432224	phoR	phosphate regulon sensor protein	ü
P125109_0411	complement(432443..432592)			SE 1_0409	complement(432499..432648)			SE 2_0408	complement(432311..432460)			SE 3_0408	complement(432478..432627)			SE 4_0409	complement(432529..432678)			SE 5_0408	complement(432546..432695)			SE 6_0409	complement(431452..431601)			SE 7_0409	complement(433433..433582)			SE8_0407	complement(432432..432581)			SE 9_0409	complement(430605..430754)			SE 10_0409	complement(432442..432591)			SE 11_0408	complement(432437..432586)			ü
P125109_0412	432639..433958	brnQ	branched chain amino acid transport system II carrier protein	SE 1_0410	432695..434014	brnQ	branched chain amino acid transport system II carrier protein	SE 2_0409	432507..433826	brnQ	branched chain amino acid transport system II carrier protein	SE 3_0409	432674..433993	brnQ	branched chain amino acid transport system II carrier protein	SE 4_0410	432725..434044	brnQ	branched chain amino acid transport system II carrier protein	SE 5_0409	432742..434061	brnQ	branched chain amino acid transport system II carrier protein	SE 6_0410	431648..432967	brnQ	branched chain amino acid transport system II carrier protein	SE 7_0410	433629..434948	brnQ	branched chain amino acid transport system II carrier protein	SE8_0408	432628..433947	brnQ	branched chain amino acid transport system II carrier protein	SE 9_0410	430801..432120	brnQ	branched chain amino acid transport system II carrier protein	SE 10_0410	432638..433957	brnQ	branched chain amino acid transport system II carrier protein	SE 11_0409	432633..433952	brnQ	branched chain amino acid transport system II carrier protein	ü
P125109_0413	433973..435403	proY	putative proline-specific permease	SE 1_0411	434029..435459	proY	putative proline-specific permease	SE 2_0410	433841..435271	proY	putative proline-specific permease	SE 3_0410	434008..435438	proY	putative proline-specific permease	SE 4_0411	434059..435489	proY	putative proline-specific permease	SE 5_0410	434076..435506	proY	putative proline-specific permease	SE 6_0411	432982..434412	proY	putative proline-specific permease	SE 7_0411	434963..436393	proY	putative proline-specific permease	SE8_0409	433962..435392	proY	putative proline-specific permease	SE 9_0411	432135..433565	proY	putative proline-specific permease	SE 10_0411	433972..435402	proY	putative proline-specific permease	SE 11_0410	433967..435397	proY	putative proline-specific permease	ü
P125109_0414	435565..437382	malZ	maltodextrin glucosidase	SE 1_0412	435621..437438	malZ	maltodextrin glucosidase	SE 2_0411	435433..437250	malZ	maltodextrin glucosidase	SE 3_0411	435600..437417	malZ	maltodextrin glucosidase	SE 4_0412	435651..437468	malZ	maltodextrin glucosidase	SE 5_0411	435668..437485	malZ	maltodextrin glucosidase	SE 6_0412	434574..436391	malZ	maltodextrin glucosidase	SE 7_0412	436555..438372	malZ	maltodextrin glucosidase	SE8_0410	435554..437371	malZ	maltodextrin glucosidase	SE 9_0412	433727..435544	malZ	maltodextrin glucosidase	SE 10_0412	435564..437381	malZ	maltodextrin glucosidase	SE 11_0411	435559..437376	malZ	maltodextrin glucosidase	ü
P125109_0415	complement(437454..438056)		probable peroxidase	SE 1_0413	complement(437510..438112)		probable peroxidase	SE 2_0412	complement(437322..437924)		probable peroxidase	SE 3_0412	complement(437489..438091)		probable peroxidase	SE 4_0413	complement(437540..438142)		probable peroxidase	SE 5_0412	complement(437557..438159)		probable peroxidase	SE 6_0413	complement(436463..437065)		probable peroxidase	SE 7_0413	complement(438444..439046)		probable peroxidase	SE8_0411	complement(437443..438045)		probable peroxidase	SE 9_0413	complement(435616..436218)		probable peroxidase	SE 10_0413	complement(437453..438055)		probable peroxidase	SE 11_0412	complement(437448..438050)		probable peroxidase	ü
P125109_0416	complement(438266..438847)	yajB	acyl carrier protein phosphodiesterase	SE 1_0414	complement(438322..438903)	yajB	acyl carrier protein phosphodiesterase	SE 2_0413	complement(438134..438715)	yajB	acyl carrier protein phosphodiesterase	SE 3_0413	complement(438301..438882)	yajB	acyl carrier protein phosphodiesterase	SE 4_0414	complement(438352..438933)	yajB	acyl carrier protein phosphodiesterase	SE 5_0413	complement(438369..438950)	yajB	acyl carrier protein phosphodiesterase	SE 6_0414	complement(437275..437856)	yajB	acyl carrier protein phosphodiesterase	SE 7_0414	complement(439256..439837)	yajB	acyl carrier protein phosphodiesterase	SE8_0412	complement(438255..438836)	yajB	acyl carrier protein phosphodiesterase	SE 9_0414	complement(436428..437009)	yajB	acyl carrier protein phosphodiesterase	SE 10_0414	complement(438265..438846)	yajB	acyl carrier protein phosphodiesterase	SE 11_0413	complement(438260..438841)	yajB	acyl carrier protein phosphodiesterase	ü
P125109_0417	438941..440005	queA	S-adenosylmethionine:tRNA ribosyltransferase-isomerase	SE 1_0415	438997..440061	queA	S-adenosylmethionine:tRNA ribosyltransferase-isomerase	SE 2_0414	438809..439873	queA	S-adenosylmethionine:tRNA ribosyltransferase-isomerase	SE 3_0414	438976..440040	queA	S-adenosylmethionine:tRNA ribosyltransferase-isomerase	SE 4_0415	439027..440091	queA	S-adenosylmethionine:tRNA ribosyltransferase-isomerase	SE 5_0414	439044..440108	queA	S-adenosylmethionine:tRNA ribosyltransferase-isomerase	SE 6_0415	437950..439014	queA	S-adenosylmethionine:tRNA ribosyltransferase-isomerase	SE 7_0415	439931..440995	queA	S-adenosylmethionine:tRNA ribosyltransferase-isomerase	SE8_0413	438930..439994	queA	S-adenosylmethionine:tRNA ribosyltransferase-isomerase	SE 9_0415	437103..438167	queA	S-adenosylmethionine:tRNA ribosyltransferase-isomerase	SE 10_0415	438940..440004	queA	S-adenosylmethionine:tRNA ribosyltransferase-isomerase	SE 11_0414	438935..439999	queA	S-adenosylmethionine:tRNA ribosyltransferase-isomerase	ü
P125109_0418	440028..440138			SE 1_0416	440084..440194			SE 2_0415	439896..440006			SE 3_0415	440063..440173			SE 4_0416	440114..440224			SE 5_0415	440131..440241			SE 6_0416	439037..439147			SE 7_0416	441018..441128			SE8_0414	440017..440127			SE 9_0416	438190..438300			SE 10_0416	440027..440137			SE 11_0415	440022..440132			ü
P125109_0419	440202..441329	tgt	queuine tRNA-ribosyltransferase	SE 1_0417	440258..441385	tgt	queuine tRNA-ribosyltransferase	SE 2_0416	440070..441197	tgt	queuine tRNA-ribosyltransferase	SE 3_0416	440237..441364	tgt	queuine tRNA-ribosyltransferase	SE 4_0417	440288..441415	tgt	queuine tRNA-ribosyltransferase	SE 5_0416	440305..441432	tgt	queuine tRNA-ribosyltransferase	SE 6_0417	439211..440338	tgt	queuine tRNA-ribosyltransferase	SE 7_0417	441192..442319	tgt	queuine tRNA-ribosyltransferase	SE8_0415	440191..441318	tgt	queuine tRNA-ribosyltransferase	SE 9_0417	438364..439491	tgt	queuine tRNA-ribosyltransferase	SE 10_0417	440201..441328	tgt	queuine tRNA-ribosyltransferase	SE 11_0416	440196..441323	tgt	queuine tRNA-ribosyltransferase	ü
P125109_0420	441352..441684	yajC	preprotein translocase subunit YajC	SE 1_0418	441408..441740	yajC	preprotein translocase subunit YajC	SE 2_0417	441220..441552	yajC	preprotein translocase subunit YajC	SE 3_0417	441387..441719	yajC	preprotein translocase subunit YajC	SE 4_0418	441438..441770	yajC	preprotein translocase subunit YajC	SE 5_0417	441455..441787	yajC	preprotein translocase subunit YajC	SE 6_0418	440361..440693	yajC	preprotein translocase subunit YajC	SE 7_0418	442342..442674	yajC	preprotein translocase subunit YajC	SE8_0416	441341..441673	yajC	preprotein translocase subunit YajC	SE 9_0418	439514..439846	yajC	preprotein translocase subunit YajC	SE 10_0418	441351..441683	yajC	preprotein translocase subunit YajC	SE 11_0417	441346..441678	yajC	preprotein translocase subunit YajC	ü
P125109_0421	441745..443559	secD	preprotein translocase subunit SecD	SE 1_0419	441801..443615	secD	preprotein translocase subunit SecD	SE 2_0418	441613..443427	secD	preprotein translocase subunit SecD	SE 3_0418	441780..443594	secD	preprotein translocase subunit SecD	SE 4_0419	441831..443645	secD	preprotein translocase subunit SecD	SE 5_0418	441848..443662	secD	preprotein translocase subunit SecD	SE 6_0419	440754..442568	secD	preprotein translocase subunit SecD	SE 7_0419	442735..444549	secD	preprotein translocase subunit SecD	SE8_0417	441734..443548	secD	preprotein translocase subunit SecD	SE 9_0419	439907..441721	secD	preprotein translocase subunit SecD	SE 10_0419	441744..443558	secD	preprotein translocase subunit SecD	SE 11_0418	441739..443553	secD	preprotein translocase subunit SecD	ü
P125109_0422	443570..444541	secF	preprotein translocase subunit SecF	SE 1_0420	443626..444597	secF	preprotein translocase subunit SecF	SE 2_0419	443438..444409	secF	preprotein translocase subunit SecF	SE 3_0419	443605..444576	secF	preprotein translocase subunit SecF	SE 4_0420	443656..444627	secF	preprotein translocase subunit SecF	SE 5_0419	443673..444644	secF	preprotein translocase subunit SecF	SE 6_0420	442579..443550	secF	preprotein translocase subunit SecF	SE 7_0420	444560..445531	secF	preprotein translocase subunit SecF	SE8_0418	443559..444530	secF	preprotein translocase subunit SecF	SE 9_0420	441732..442703	secF	preprotein translocase subunit SecF	SE 10_0420	443569..444540	secF	preprotein translocase subunit SecF	SE 11_0419	443564..444535	secF	preprotein translocase subunit SecF	ü
P125109_0423	444686..445051		hypothetical protein	SE 1_0421	444742..445107		hypothetical protein	SE 2_0420	444554..444919		hypothetical protein	SE 3_0420	444721..445086		hypothetical protein	SE 4_0421	444772..445137		hypothetical protein	SE 5_0420	444789..445154		hypothetical protein	SE 6_0421	443695..444060		hypothetical protein	SE 7_0421	445676..446041		hypothetical protein	SE8_0419	444675..445040		hypothetical protein	SE 9_0421	442848..443213		hypothetical protein	SE 10_0421	444685..445050		hypothetical protein	SE 11_0420	444680..445045		hypothetical protein	ü
P125109_0424	445077..445769		putative deoR-family transcriptional regulator	SE 1_0422	445133..445825		putative deoR-family transcriptional regulator	SE 2_0421	444945..445637		putative deoR-family transcriptional regulator	SE 3_0421	445112..445804		putative deoR-family transcriptional regulator	SE 4_0422	445163..445855		putative deoR-family transcriptional regulator	SE 5_0421	445180..445872		putative deoR-family transcriptional regulator	SE 6_0422	444086..444778		putative deoR-family transcriptional regulator	SE 7_0422	446067..446759		putative deoR-family transcriptional regulator	SE8_0420	445066..445758		putative deoR-family transcriptional regulator	SE 9_0422	443239..443931		putative deoR-family transcriptional regulator	SE 10_0422	445076..445768		putative deoR-family transcriptional regulator	SE 11_0421	445071..445763		putative deoR-family transcriptional regulator	ü
P125109_0425	445939..446286	yajD	hypothetical protein	SE 1_0423	445995..446342	yajD	hypothetical protein	SE 2_0422	445807..446154	yajD	hypothetical protein	SE 3_0422	445974..446321	yajD	hypothetical protein	SE 4_0423	446025..446372	yajD	hypothetical protein	SE 5_0422	446042..446389	yajD	hypothetical protein	SE 6_0423	444948..445295	yajD	hypothetical protein	SE 7_0423	446929..447276	yajD	hypothetical protein	SE8_0421	445928..446275	yajD	hypothetical protein	SE 9_0423	444101..444448	yajD	hypothetical protein	SE 10_0423	445938..446285	yajD	hypothetical protein	SE 11_0422	445933..446280	yajD	hypothetical protein	ü
P125109_0426	446724..446831			SE 1_0424	446780..446887			SE 2_0423	446592..446699			SE 3_0423	446759..446866			SE 4_0424	446810..446917			SE 5_0423	446827..446934			SE 6_0424	445733..445840			SE 7_0424	447714..447821			SE8_0422	446713..446820			SE 9_0424	444886..444993			SE 10_0424	446723..446830			SE 11_0423	446718..446825			ü
P125109_0427	complement(446915..447778)	tsx	nucleoside-specific channel-forming protein tsx precursor	SE 1_0425	complement(446971..447834)	tsx	nucleoside-specific channel-forming protein tsx precursor	SE 2_0424	complement(446783..447646)	tsx	nucleoside-specific channel-forming protein tsx precursor	SE 3_0424	complement(446950..447813)	tsx	nucleoside-specific channel-forming protein tsx precursor	SE 4_0425	complement(447001..447864)	tsx	nucleoside-specific channel-forming protein tsx precursor	SE 5_0424	complement(447018..447881)	tsx	nucleoside-specific channel-forming protein tsx precursor	SE 6_0425	complement(445924..446787)	tsx	nucleoside-specific channel-forming protein tsx precursor	SE 7_0425	complement(447905..448768)	tsx	nucleoside-specific channel-forming protein tsx precursor	SE8_0423	complement(446904..447767)	tsx	nucleoside-specific channel-forming protein tsx precursor	SE 9_0425	complement(445077..445940)	tsx	nucleoside-specific channel-forming protein tsx precursor	SE 10_0425	complement(446914..447777)	tsx	nucleoside-specific channel-forming protein tsx precursor	SE 11_0424	complement(446909..447772)	tsx	nucleoside-specific channel-forming protein tsx precursor	ü
P125109_0428	complement(447966..448103)			SE 1_0426	complement(448022..448159)			SE 2_0425	complement(447834..447971)			SE 3_0425	complement(448001..448138)			SE 4_0426	complement(448052..448189)			SE 5_0425	complement(448069..448206)			SE 6_0426	complement(446975..447112)			SE 7_0426	complement(448956..449093)			SE8_0424	complement(447955..448092)			SE 9_0426	complement(446128..446265)			SE 10_0426	complement(447965..448102)			SE 11_0425	complement(447960..448097)			ü
P125109_0429	complement(448078..448575)	yajI	hypothetical protein	SE 1_0427	complement(448134..448631)	yajI	hypothetical protein	SE 2_0426	complement(447946..448443)	yajI	hypothetical protein	SE 3_0426	complement(448113..448610)	yajI	hypothetical protein	SE 4_0427	complement(448164..448661)	yajI	hypothetical protein	SE 5_0426	complement(448181..448678)	yajI	hypothetical protein	SE 6_0427	complement(447087..447584)	yajI	hypothetical protein	SE 7_0427	complement(449068..449565)	yajI	hypothetical protein	SE8_0425	complement(448067..448564)	yajI	hypothetical protein	SE 9_0427	complement(446240..446737)	yajI	hypothetical protein	SE 10_0427	complement(448077..448574)	yajI	hypothetical protein	SE 11_0426	complement(448072..448569)	yajI	hypothetical protein	ü
P125109_0430	448650..448796			SE 1_0428	448706..448852			SE 2_0427	448518..448664			SE 3_0427	448685..448831			SE 4_0428	448736..448882			SE 5_0427	448753..448899			SE 6_0428	447659..447805			SE 7_0428	449640..449786			SE8_0426	448639..448785			SE 9_0428	446812..446958			SE 10_0428	448649..448795			SE 11_0427	448644..448790			ü
P125109_0431	448841..449218	nrdR	transcriptional regulator NrdR	SE 1_0429	448897..449274	nrdR	transcriptional regulator NrdR	SE 2_0428	448709..449086	nrdR	transcriptional regulator NrdR	SE 3_0428	448876..449253	nrdR	transcriptional regulator NrdR	SE 4_0429	448927..449304	nrdR	transcriptional regulator NrdR	SE 5_0428	448944..449321	nrdR	transcriptional regulator NrdR	SE 6_0429	447850..448227	nrdR	transcriptional regulator NrdR	SE 7_0429	449831..450208	nrdR	transcriptional regulator NrdR	SE8_0427	448830..449207	nrdR	transcriptional regulator NrdR	SE 9_0429	447003..447380	nrdR	transcriptional regulator NrdR	SE 10_0429	448840..449217	nrdR	transcriptional regulator NrdR	SE 11_0428	448835..449212	nrdR	transcriptional regulator NrdR	ü
P125109_0432	449222..450325	ribD	bifunctional diaminohydroxyphosphoribosylaminopyrimidine deaminase/5-amino-6-(5-phosphoribosylamino)uracil reductase	SE 1_0430	449278..450381	ribD	bifunctional diaminohydroxyphosphoribosylaminopyrimidine deaminase/5-amino-6-(5-phosphoribosylamino)uracil reductase	SE 2_0429	449090..450193	ribD	bifunctional diaminohydroxyphosphoribosylaminopyrimidine deaminase/5-amino-6-(5-phosphoribosylamino)uracil reductase	SE 3_0429	449257..450360	ribD	bifunctional diaminohydroxyphosphoribosylaminopyrimidine deaminase/5-amino-6-(5-phosphoribosylamino)uracil reductase	SE 4_0430	449308..450411	ribD	bifunctional diaminohydroxyphosphoribosylaminopyrimidine deaminase/5-amino-6-(5-phosphoribosylamino)uracil reductase	SE 5_0429	449325..450428	ribD	bifunctional diaminohydroxyphosphoribosylaminopyrimidine deaminase/5-amino-6-(5-phosphoribosylamino)uracil reductase	SE 6_0430	448231..449334	ribD	bifunctional diaminohydroxyphosphoribosylaminopyrimidine deaminase/5-amino-6-(5-phosphoribosylamino)uracil reductase	SE 7_0430	450212..451315	ribD	bifunctional diaminohydroxyphosphoribosylaminopyrimidine deaminase/5-amino-6-(5-phosphoribosylamino)uracil reductase	SE8_0428	449211..450314	ribD	bifunctional diaminohydroxyphosphoribosylaminopyrimidine deaminase/5-amino-6-(5-phosphoribosylamino)uracil reductase	SE 9_0430	447384..448487	ribD	bifunctional diaminohydroxyphosphoribosylaminopyrimidine deaminase/5-amino-6-(5-phosphoribosylamino)uracil reductase	SE 10_0430	449221..450324	ribD	bifunctional diaminohydroxyphosphoribosylaminopyrimidine deaminase/5-amino-6-(5-phosphoribosylamino)uracil reductase	SE 11_0429	449216..450319	ribD	bifunctional diaminohydroxyphosphoribosylaminopyrimidine deaminase/5-amino-6-(5-phosphoribosylamino)uracil reductase	ü
P125109_0433	450414..450884	ribH	6,7-dimethyl-8-ribityllumazine synthase	SE 1_0431	450470..450940	ribH	6,7-dimethyl-8-ribityllumazine synthase	SE 2_0430	450282..450752	ribH	6,7-dimethyl-8-ribityllumazine synthase	SE 3_0430	450449..450919	ribH	6,7-dimethyl-8-ribityllumazine synthase	SE 4_0431	450500..450970	ribH	6,7-dimethyl-8-ribityllumazine synthase	SE 5_0430	450517..450987	ribH	6,7-dimethyl-8-ribityllumazine synthase	SE 6_0431	449423..449893	ribH	6,7-dimethyl-8-ribityllumazine synthase	SE 7_0431	451404..451874	ribH	6,7-dimethyl-8-ribityllumazine synthase	SE8_0429	450403..450873	ribH	6,7-dimethyl-8-ribityllumazine synthase	SE 9_0431	448576..449046	ribH	6,7-dimethyl-8-ribityllumazine synthase	SE 10_0431	450413..450883	ribH	6,7-dimethyl-8-ribityllumazine synthase	SE 11_0430	450408..450878	ribH	6,7-dimethyl-8-ribityllumazine synthase	ü
P125109_0434	450905..451324	nusB	transcription antitermination protein NusB	SE 1_0432	450961..451380	nusB	transcription antitermination protein NusB	SE 2_0431	450773..451192	nusB	transcription antitermination protein NusB	SE 3_0431	450940..451359	nusB	transcription antitermination protein NusB	SE 4_0432	450991..451410	nusB	transcription antitermination protein NusB	SE 5_0431	451008..451427	nusB	transcription antitermination protein NusB	SE 6_0432	449914..450333	nusB	transcription antitermination protein NusB	SE 7_0432	451895..452314	nusB	transcription antitermination protein NusB	SE8_0430	450894..451313	nusB	transcription antitermination protein NusB	SE 9_0432	449067..449486	nusB	transcription antitermination protein NusB	SE 10_0432	450904..451323	nusB	transcription antitermination protein NusB	SE 11_0431	450899..451318	nusB	transcription antitermination protein NusB	ü
P125109_0435	451403..452383	thiL	thiamine monophosphate kinase	SE 1_0433	451459..452439	thiL	thiamine monophosphate kinase	SE 2_0432	451271..452251	thiL	thiamine monophosphate kinase	SE 3_0432	451438..452418	thiL	thiamine monophosphate kinase	SE 4_0433	451489..452469	thiL	thiamine monophosphate kinase	SE 5_0432	451506..452486	thiL	thiamine monophosphate kinase	SE 6_0433	450412..451392	thiL	thiamine monophosphate kinase	SE 7_0433	452393..453373	thiL	thiamine monophosphate kinase	SE8_0431	451392..452372	thiL	thiamine monophosphate kinase	SE 9_0433	449565..450545	thiL	thiamine monophosphate kinase	SE 10_0433	451402..452382	thiL	thiamine monophosphate kinase	SE 11_0432	451397..452377	thiL	thiamine monophosphate kinase	ü
P125109_0436	452361..452876	pgpA	phosphatidylglycerophosphatase A	SE 1_0434	452417..452932	pgpA	phosphatidylglycerophosphatase A	SE 2_0433	452229..452744	pgpA	phosphatidylglycerophosphatase A	SE 3_0433	452396..452911	pgpA	phosphatidylglycerophosphatase A	SE 4_0434	452447..452962	pgpA	phosphatidylglycerophosphatase A	SE 5_0433	452464..452979	pgpA	phosphatidylglycerophosphatase A	SE 6_0434	451370..451885	pgpA	phosphatidylglycerophosphatase A	SE 7_0434	453351..453866	pgpA	phosphatidylglycerophosphatase A	SE8_0432	452350..452865	pgpA	phosphatidylglycerophosphatase A	SE 9_0434	450523..451038	pgpA	phosphatidylglycerophosphatase A	SE 10_0434	452360..452875	pgpA	phosphatidylglycerophosphatase A	SE 11_0433	452355..452870	pgpA	phosphatidylglycerophosphatase A	ü
P125109_0437	complement(452980..453918)	yajO	putative oxidoreductase	SE 1_0435	complement(453036..453974)	yajO	putative oxidoreductase	SE 2_0434	complement(452848..453786)	yajO	putative oxidoreductase	SE 3_0434	complement(453015..453953)	yajO	putative oxidoreductase	SE 4_0435	complement(453066..454004)	yajO	putative oxidoreductase	SE 5_0434	complement(453083..454021)	yajO	putative oxidoreductase	SE 6_0435	complement(451989..452927)	yajO	putative oxidoreductase	SE 7_0435	complement(453970..454908)	yajO	putative oxidoreductase	SE8_0433	complement(452969..453907)	yajO	putative oxidoreductase	SE 9_0435	complement(451142..452080)	yajO	putative oxidoreductase	SE 10_0435	complement(452979..453917)	yajO	putative oxidoreductase	SE 11_0434	complement(452974..453912)	yajO	putative oxidoreductase	ü
P125109_0438	complement(454011..455873)	dxs	1-deoxy-D-xylulose-5-phosphate synthase	SE 1_0436	complement(454067..455929)	dxs	1-deoxy-D-xylulose-5-phosphate synthase	SE 2_0435	complement(453879..455741)	dxs	1-deoxy-D-xylulose-5-phosphate synthase	SE 3_0435	complement(454046..455908)	dxs	1-deoxy-D-xylulose-5-phosphate synthase	SE 4_0436	complement(454097..455959)	dxs	1-deoxy-D-xylulose-5-phosphate synthase	SE 5_0435	complement(454114..455976)	dxs	1-deoxy-D-xylulose-5-phosphate synthase	SE 6_0436	complement(453020..454882)	dxs	1-deoxy-D-xylulose-5-phosphate synthase	SE 7_0436	complement(455001..456863)	dxs	1-deoxy-D-xylulose-5-phosphate synthase	SE8_0434	complement(454000..455862)	dxs	1-deoxy-D-xylulose-5-phosphate synthase	SE 9_0436	complement(452173..454035)	dxs	1-deoxy-D-xylulose-5-phosphate synthase	SE 10_0436	complement(454010..455872)	dxs	1-deoxy-D-xylulose-5-phosphate synthase	SE 11_0435	complement(454005..455867)	dxs	1-deoxy-D-xylulose-5-phosphate synthase	ü
P125109_0439	complement(455897..456796)	ispA	geranyltranstransferase	SE 1_0437	complement(455953..456852)	ispA	geranyltranstransferase	SE 2_0436	complement(455765..456664)	ispA	geranyltranstransferase	SE 3_0436	complement(455932..456831)	ispA	geranyltranstransferase	SE 4_0437	complement(455983..456882)	ispA	geranyltranstransferase	SE 5_0436	complement(456000..456899)	ispA	geranyltranstransferase	SE 6_0437	complement(454906..455805)	ispA	geranyltranstransferase	SE 7_0437	complement(456887..457786)	ispA	geranyltranstransferase	SE8_0435	complement(455886..456785)	ispA	geranyltranstransferase	SE 9_0437	complement(454059..454958)	ispA	geranyltranstransferase	SE 10_0437	complement(455896..456795)	ispA	geranyltranstransferase	SE 11_0436	complement(455891..456790)	ispA	geranyltranstransferase	ü
P125109_0440	complement(456797..457039)	xseB	exodeoxyribonuclease VII small subunit	SE 1_0438	complement(456853..457095)	xseB	exodeoxyribonuclease VII small subunit	SE 2_0437	complement(456665..456907)	xseB	exodeoxyribonuclease VII small subunit	SE 3_0437	complement(456832..457074)	xseB	exodeoxyribonuclease VII small subunit	SE 4_0438	complement(456883..457125)	xseB	exodeoxyribonuclease VII small subunit	SE 5_0437	complement(456900..457142)	xseB	exodeoxyribonuclease VII small subunit	SE 6_0438	complement(455806..456048)	xseB	exodeoxyribonuclease VII small subunit	SE 7_0438	complement(457787..458029)	xseB	exodeoxyribonuclease VII small subunit	SE8_0436	complement(456786..457028)	xseB	exodeoxyribonuclease VII small subunit	SE 9_0438	complement(454959..455201)	xseB	exodeoxyribonuclease VII small subunit	SE 10_0438	complement(456796..457038)	xseB	exodeoxyribonuclease VII small subunit	SE 11_0437	complement(456791..457033)	xseB	exodeoxyribonuclease VII small subunit	ü
P125109_0441	457249..458697	thiI	thiamine biosynthesis protein ThiI	SE 1_0439	457305..458753	thiI	thiamine biosynthesis protein ThiI	SE 2_0438	457117..458565	thiI	thiamine biosynthesis protein ThiI	SE 3_0438	457284..458732	thiI	thiamine biosynthesis protein ThiI	SE 4_0439	457335..458783	thiI	thiamine biosynthesis protein ThiI	SE 5_0438	457352..458800	thiI	thiamine biosynthesis protein ThiI	SE 6_0439	456258..457706	thiI	thiamine biosynthesis protein ThiI	SE 7_0439	458239..459687	thiI	thiamine biosynthesis protein ThiI	SE8_0437	457238..458686	thiI	thiamine biosynthesis protein ThiI	SE 9_0439	455411..456859	thiI	thiamine biosynthesis protein ThiI	SE 10_0439	457248..458696	thiI	thiamine biosynthesis protein ThiI	SE 11_0438	457243..458691	thiI	thiamine biosynthesis protein ThiI	ü
P125109_0442	complement(458741..459538)	phnV	probable membrane component of 2-aminoethylphosphonate transporter	SE 1_0440	complement(458797..459594)	phnV	probable membrane component of 2-aminoethylphosphonate transporter	SE 2_0439	complement(458609..459406)	phnV	probable membrane component of 2-aminoethylphosphonate transporter	SE 3_0439	complement(458776..459573)	phnV	probable membrane component of 2-aminoethylphosphonate transporter	SE 4_0440	complement(458827..459624)	phnV	probable membrane component of 2-aminoethylphosphonate transporter	SE 5_0439	complement(458844..459641)	phnV	probable membrane component of 2-aminoethylphosphonate transporter	SE 6_0440	complement(457750..458547)	phnV	probable membrane component of 2-aminoethylphosphonate transporter	SE 7_0440	complement(459731..460528)	phnV	probable membrane component of 2-aminoethylphosphonate transporter	SE8_0438	complement(458730..459527)	phnV	probable membrane component of 2-aminoethylphosphonate transporter	SE 9_0440	complement(456903..457700)	phnV	probable membrane component of 2-aminoethylphosphonate transporter	SE 10_0440	complement(458740..459537)	phnV	probable membrane component of 2-aminoethylphosphonate transporter	SE 11_0439	complement(458735..459532)	phnV	probable membrane component of 2-aminoethylphosphonate transporter	ü
P125109_0443	complement(459532..460401)	phnU	probable membrane component of 2-aminoethylphosphonate transporter	SE 1_0441	complement(459588..460457)	phnU	probable membrane component of 2-aminoethylphosphonate transporter	SE 2_0440	complement(459400..460269)	phnU	probable membrane component of 2-aminoethylphosphonate transporter	SE 3_0440	complement(459567..460436)	phnU	probable membrane component of 2-aminoethylphosphonate transporter	SE 4_0441	complement(459618..460487)	phnU	probable membrane component of 2-aminoethylphosphonate transporter	SE 5_0440	complement(459635..460504)	phnU	probable membrane component of 2-aminoethylphosphonate transporter	SE 6_0441	complement(458541..459410)	phnU	probable membrane component of 2-aminoethylphosphonate transporter	SE 7_0441	complement(460522..461391)	phnU	probable membrane component of 2-aminoethylphosphonate transporter	SE8_0439	complement(459521..460390)	phnU	probable membrane component of 2-aminoethylphosphonate transporter	SE 9_0441	complement(457694..458563)	phnU	probable membrane component of 2-aminoethylphosphonate transporter	SE 10_0441	complement(459531..460400)	phnU	probable membrane component of 2-aminoethylphosphonate transporter	SE 11_0440	complement(459526..460395)	phnU	probable membrane component of 2-aminoethylphosphonate transporter	ü
P125109_0444	complement(460404..461513)	phnT	probable ATP-binding component of 2-aminoethylphosphonate transporter	SE 1_0442	complement(460460..461569)	phnT	probable ATP-binding component of 2-aminoethylphosphonate transporter	SE 2_0441	complement(460272..461381)	phnT	probable ATP-binding component of 2-aminoethylphosphonate transporter	SE 3_0441	complement(460439..461548)	phnT	probable ATP-binding component of 2-aminoethylphosphonate transporter	SE 4_0442	complement(460490..461599)	phnT	probable ATP-binding component of 2-aminoethylphosphonate transporter	SE 5_0441	complement(460507..461616)	phnT	probable ATP-binding component of 2-aminoethylphosphonate transporter	SE 6_0442	complement(459413..460522)	phnT	probable ATP-binding component of 2-aminoethylphosphonate transporter	SE 7_0442	complement(461394..462503)	phnT	probable ATP-binding component of 2-aminoethylphosphonate transporter	SE8_0440	complement(460393..461502)	phnT	probable ATP-binding component of 2-aminoethylphosphonate transporter	SE 9_0442	complement(458566..459675)	phnT	probable ATP-binding component of 2-aminoethylphosphonate transporter	SE 10_0442	complement(460403..461512)	phnT	probable ATP-binding component of 2-aminoethylphosphonate transporter	SE 11_0441	complement(460398..461507)	phnT	probable ATP-binding component of 2-aminoethylphosphonate transporter	ü
P125109_0445	complement(461519..462532)	phnS	probable periplasmic binding component of 2-aminoethylphosphonate transporter	SE 1_0443	complement(461575..462588)	phnS	probable periplasmic binding component of 2-aminoethylphosphonate transporter	SE 2_0442	complement(461387..462400)	phnS	probable periplasmic binding component of 2-aminoethylphosphonate transporter	SE 3_0442	complement(461554..462567)	phnS	probable periplasmic binding component of 2-aminoethylphosphonate transporter	SE 4_0443	complement(461605..462618)	phnS	probable periplasmic binding component of 2-aminoethylphosphonate transporter	SE 5_0442	complement(461622..462635)	phnS	probable periplasmic binding component of 2-aminoethylphosphonate transporter	SE 6_0443	complement(460528..461541)	phnS	probable periplasmic binding component of 2-aminoethylphosphonate transporter	SE 7_0443	complement(462509..463522)	phnS	probable periplasmic binding component of 2-aminoethylphosphonate transporter	SE8_0441	complement(461508..462521)	phnS	probable periplasmic binding component of 2-aminoethylphosphonate transporter	SE 9_0443	complement(459681..460694)	phnS	probable periplasmic binding component of 2-aminoethylphosphonate transporter	SE 10_0443	complement(461518..462531)	phnS	probable periplasmic binding component of 2-aminoethylphosphonate transporter	SE 11_0442	complement(461513..462526)	phnS	probable periplasmic binding component of 2-aminoethylphosphonate transporter	ü
P125109_0446	complement(462730..463449)	phnR	probable regulator of 2-aminoethylphosphonate uptake and metabolism operon	SE 1_0444	complement(462786..463505)	phnR	probable regulator of 2-aminoethylphosphonate uptake and metabolism operon	SE 2_0443	complement(462598..463317)	phnR	probable regulator of 2-aminoethylphosphonate uptake and metabolism operon	SE 3_0443	complement(462765..463484)	phnR	probable regulator of 2-aminoethylphosphonate uptake and metabolism operon	SE 4_0444a	complement(462816..462998)	phnR	probable regulator of 2-aminoethylphosphonate uptake and metabolism operon	SE 5_0443	complement(462833..463552)	phnR	probable regulator of 2-aminoethylphosphonate uptake and metabolism operon	SE 6_0444	complement(461739..462458)	phnR	probable regulator of 2-aminoethylphosphonate uptake and metabolism operon	SE 7_0444	complement(463720..464439)	phnR	probable regulator of 2-aminoethylphosphonate uptake and metabolism operon	SE8_0442	complement(462719..463438)	phnR	probable regulator of 2-aminoethylphosphonate uptake and metabolism operon	SE 9_0444	complement(460892..461611)	phnR	probable regulator of 2-aminoethylphosphonate uptake and metabolism operon	SE 10_0444	complement(462729..463448)	phnR	probable regulator of 2-aminoethylphosphonate uptake and metabolism operon	SE 11_0443	complement(462724..463443)	phnR	probable regulator of 2-aminoethylphosphonate uptake and metabolism operon	ü
																SE 4_0444b	complement(463063..463605)	phnR	probable regulator of 2-aminoethylphosphonate uptake and metabolism operon
P125109_0447	463589..464692	phnW	2-aminoethylphosphonate--pyruvate transaminase	SE 1_0445	463645..464748	phnW	2-aminoethylphosphonate--pyruvate transaminase	SE 2_0444	463457..464560	phnW	2-aminoethylphosphonate--pyruvate transaminase	SE 3_0444	463624..464727	phnW	2-aminoethylphosphonate--pyruvate transaminase	SE 4_0445	463745..464848	phnW	2-aminoethylphosphonate--pyruvate transaminase	SE 5_0444	463692..464795	phnW	2-aminoethylphosphonate--pyruvate transaminase	SE 6_0445	462598..463701	phnW	2-aminoethylphosphonate--pyruvate transaminase	SE 7_0445	464579..465682	phnW	2-aminoethylphosphonate--pyruvate transaminase	SE8_0443	463578..464681	phnW	2-aminoethylphosphonate--pyruvate transaminase	SE 9_0445	461751..462854	phnW	2-aminoethylphosphonate--pyruvate transaminase	SE 10_0445	463588..464691	phnW	2-aminoethylphosphonate--pyruvate transaminase	SE 11_0444	463583..464686	phnW	2-aminoethylphosphonate--pyruvate transaminase	ü
P125109_0448	464699..465511	phnX	phosphonoacetaldehyde hydrolase	SE 1_0446	464755..465567	phnX	phosphonoacetaldehyde hydrolase	SE 2_0445	464567..465379	phnX	phosphonoacetaldehyde hydrolase	SE 3_0445	464734..465546	phnX	phosphonoacetaldehyde hydrolase	SE 4_0446	464855..465667	phnX	phosphonoacetaldehyde hydrolase	SE 5_0445	464802..465614	phnX	phosphonoacetaldehyde hydrolase	SE 6_0446	463708..464520	phnX	phosphonoacetaldehyde hydrolase	SE 7_0446	465689..466501	phnX	phosphonoacetaldehyde hydrolase	SE8_0444	464688..465500	phnX	phosphonoacetaldehyde hydrolase	SE 9_0446	462861..463673	phnX	phosphonoacetaldehyde hydrolase	SE 10_0446	464698..465510	phnX	phosphonoacetaldehyde hydrolase	SE 11_0445	464693..465505	phnX	phosphonoacetaldehyde hydrolase	ü
P125109_0449	complement(465608..466198)	thiJ	hypothetical protein	SE 1_0447	complement(465664..466254)	thiJ	hypothetical protein	SE 2_0446	complement(465476..466066)	thiJ	hypothetical protein	SE 3_0446	complement(465643..466233)	thiJ	hypothetical protein	SE 4_0447	complement(465764..466354)	thiJ	hypothetical protein	SE 5_0446	complement(465711..466301)	thiJ	hypothetical protein	SE 6_0447	complement(464617..465207)	thiJ	hypothetical protein	SE 7_0447	complement(466598..467188)	thiJ	hypothetical protein	SE8_0445	complement(465597..466187)	thiJ	hypothetical protein	SE 9_0447	complement(463770..464360)	thiJ	hypothetical protein	SE 10_0447	complement(465607..466197)	thiJ	hypothetical protein	SE 11_0446	complement(465602..466192)	thiJ	hypothetical protein	ü
P125109_0450	complement(466161..466979)	apbA	2-dehydropantoate 2-reductase	SE 1_0448	complement(466217..467035)	apbA	2-dehydropantoate 2-reductase	SE 2_0447	complement(466029..466847)	apbA	2-dehydropantoate 2-reductase	SE 3_0447	complement(466196..467014)	apbA	2-dehydropantoate 2-reductase	SE 4_0448	complement(466317..467135)	apbA	2-dehydropantoate 2-reductase	SE 5_0447	complement(466264..467082)	apbA	2-dehydropantoate 2-reductase	SE 6_0448	complement(465170..465988)	apbA	2-dehydropantoate 2-reductase	SE 7_0448	complement(467151..467969)	apbA	2-dehydropantoate 2-reductase	SE8_0446	complement(466150..466968)	apbA	2-dehydropantoate 2-reductase	SE 9_0448	complement(464323..465141)	apbA	2-dehydropantoate 2-reductase	SE 10_0448	complement(466160..466978)	apbA	2-dehydropantoate 2-reductase	SE 11_0447	complement(466155..466973)	apbA	2-dehydropantoate 2-reductase	ü
P125109_0451	467180..467689	yajQ	putative nucleotide-binding protein	SE 1_0449	467236..467745	yajQ	putative nucleotide-binding protein	SE 2_0448	467048..467557	yajQ	putative nucleotide-binding protein	SE 3_0448	467215..467724	yajQ	putative nucleotide-binding protein	SE 4_0449	467336..467845	yajQ	putative nucleotide-binding protein	SE 5_0448	467283..467792	yajQ	putative nucleotide-binding protein	SE 6_0449	466189..466698	yajQ	putative nucleotide-binding protein	SE 7_0449	468170..468679	yajQ	putative nucleotide-binding protein	SE8_0447	467169..467678	yajQ	putative nucleotide-binding protein	SE 9_0449	465342..465851	yajQ	putative nucleotide-binding protein	SE 10_0449	467179..467688	yajQ	putative nucleotide-binding protein	SE 11_0448	467174..467683	yajQ	putative nucleotide-binding protein	ü
P125109_0452	complement(467736..469100)	yajR	hpothetical major facilitator family transport protein	SE 1_0450	complement(467792..469156)	yajR	hpothetical major facilitator family transport protein	SE 2_0449	complement(467604..468968)	yajR	hpothetical major facilitator family transport protein	SE 3_0449	complement(467771..469135)	yajR	hpothetical major facilitator family transport protein	SE 4_0450	complement(467892..469256)	yajR	hpothetical major facilitator family transport protein	SE 5_0449	complement(467839..469203)	yajR	hpothetical major facilitator family transport protein	SE 6_0450	complement(466745..468109)	yajR	hpothetical major facilitator family transport protein	SE 7_0450	complement(468726..470090)	yajR	hpothetical major facilitator family transport protein	SE8_0448	complement(467725..469089)	yajR	hpothetical major facilitator family transport protein	SE 9_0450	complement(465898..467262)	yajR	hpothetical major facilitator family transport protein	SE 10_0450	complement(467735..469099)	yajR	hpothetical major facilitator family transport protein	SE 11_0449	complement(467730..469094)	yajR	hpothetical major facilitator family transport protein	ü
P125109_0453	469625..471136		hypothetical protein	SE 1_0451	469681..471192		hypothetical protein	SE 2_0450	469493..471004		hypothetical protein	SE 3_0450	469660..471171		hypothetical protein	SE 4_0451	469781..471292		hypothetical protein	SE 5_0450	469728..471239		hypothetical protein	SE 6_0451	468634..470145		hypothetical protein	SE 7_0451	470615..471286		hypothetical protein	SE8_0449	469614..471125		hypothetical protein	SE 9_0451	467787..469298		hypothetical protein	SE 10_0451	469624..471135		hypothetical protein	SE 11_0450	469619..471130		hypothetical protein	ü
P125109_0454	471148..471765		hypothetical protein	SE 1_0452	471204..472697		hypothetical protein	SE 2_0451	471016..472509		hypothetical protein	SE 3_0451	471183..472676		hypothetical protein	SE 4_0452	471304..472797		hypothetical protein	SE 5_0451	471251..472744		hypothetical protein	SE 6_0452	470157..471650		hypothetical protein	SE 7_0452a	471250..472125		hypothetical protein	SE8_0450	471137..472630		hypothetical protein	SE 9_0452	469310..470803		hypothetical protein	SE 10_0452	471147..472640		hypothetical protein	SE 11_0451	471142..472635		hypothetical protein	ü
P125109_0455	471787..472641		hypothetical protein																									SE 7_0452b	472137..473630		hypothetical protein
P125109_0456	complement(472723..473613)	cyoE	protoheme IX farnesyltransferase	SE 1_0453	complement(472779..473669)	cyoE	protoheme IX farnesyltransferase	SE 2_0452	complement(472591..473481)	cyoE	protoheme IX farnesyltransferase	SE 3_0452	complement(472758..473648)	cyoE	protoheme IX farnesyltransferase	SE 4_0453	complement(472879..473769)	cyoE	protoheme IX farnesyltransferase	SE 5_0452	complement(472826..473716)	cyoE	protoheme IX farnesyltransferase	SE 6_0453	complement(471732..472622)	cyoE	protoheme IX farnesyltransferase	SE 7_0453	complement(473712..474602)	cyoE	protoheme IX farnesyltransferase	SE8_0451	complement(472712..473602)	cyoE	protoheme IX farnesyltransferase	SE 9_0453	complement(470885..471775)	cyoE	protoheme IX farnesyltransferase	SE 10_0453	complement(472722..473612)	cyoE	protoheme IX farnesyltransferase	SE 11_0452	complement(472717..473607)	cyoE	protoheme IX farnesyltransferase	ü
P125109_0457	complement(473625..473954)	cyoD	cytochrome o ubiquinol oxidase subunit IV	SE 1_0454	complement(473681..474010)	cyoD	cytochrome o ubiquinol oxidase subunit IV	SE 2_0453	complement(473493..473822)	cyoD	cytochrome o ubiquinol oxidase subunit IV	SE 3_0453	complement(473660..473989)	cyoD	cytochrome o ubiquinol oxidase subunit IV	SE 4_0454	complement(473781..474110)	cyoD	cytochrome o ubiquinol oxidase subunit IV	SE 5_0453	complement(473728..474057)	cyoD	cytochrome o ubiquinol oxidase subunit IV	SE 6_0454	complement(472634..472963)	cyoD	cytochrome o ubiquinol oxidase subunit IV	SE 7_0454	complement(474614..474943)	cyoD	cytochrome o ubiquinol oxidase subunit IV	SE8_0452	complement(473614..473943)	cyoD	cytochrome o ubiquinol oxidase subunit IV	SE 9_0454	complement(471787..472116)	cyoD	cytochrome o ubiquinol oxidase subunit IV	SE 10_0454	complement(473624..473953)	cyoD	cytochrome o ubiquinol oxidase subunit IV	SE 11_0453	complement(473619..473948)	cyoD	cytochrome o ubiquinol oxidase subunit IV	ü
P125109_0458	complement(473954..474469)	cyoC	cytochrome o ubiquinol oxidase subunit III	SE 1_0455	complement(474010..474525)	cyoC	cytochrome o ubiquinol oxidase subunit III	SE 2_0454	complement(473822..474337)	cyoC	cytochrome o ubiquinol oxidase subunit III	SE 3_0454	complement(473989..474504)	cyoC	cytochrome o ubiquinol oxidase subunit III	SE 4_0455	complement(474110..474625)	cyoC	cytochrome o ubiquinol oxidase subunit III	SE 5_0454	complement(474057..474572)	cyoC	cytochrome o ubiquinol oxidase subunit III	SE 6_0455	complement(472963..473478)	cyoC	cytochrome o ubiquinol oxidase subunit III	SE 7_0455	complement(474943..475458)	cyoC	cytochrome o ubiquinol oxidase subunit III	SE8_0453	complement(473943..474458)	cyoC	cytochrome o ubiquinol oxidase subunit III	SE 9_0455	complement(472116..472631)	cyoC	cytochrome o ubiquinol oxidase subunit III	SE 10_0455	complement(473953..474468)	cyoC	cytochrome o ubiquinol oxidase subunit III	SE 11_0454	complement(473948..474463)	cyoC	cytochrome o ubiquinol oxidase subunit III	ü
P125109_0459	complement(474558..476549)	cyoB	cytochrome o ubiquinol oxidase subunit I	SE 1_0456	complement(474614..476605)	cyoB	cytochrome o ubiquinol oxidase subunit I	SE 2_0455	complement(474426..476417)	cyoB	cytochrome o ubiquinol oxidase subunit I	SE 3_0455	complement(474593..476584)	cyoB	cytochrome o ubiquinol oxidase subunit I	SE 4_0456	complement(474714..476705)	cyoB	cytochrome o ubiquinol oxidase subunit I	SE 5_0455	complement(474661..476652)	cyoB	cytochrome o ubiquinol oxidase subunit I	SE 6_0456	complement(473567..475558)	cyoB	cytochrome o ubiquinol oxidase subunit I	SE 7_0456	complement(475547..477538)	cyoB	cytochrome o ubiquinol oxidase subunit I	SE8_0454	complement(474547..476538)	cyoB	cytochrome o ubiquinol oxidase subunit I	SE 9_0456	complement(472720..474711)	cyoB	cytochrome o ubiquinol oxidase subunit I	SE 10_0456	complement(474557..476548)	cyoB	cytochrome o ubiquinol oxidase subunit I	SE 11_0455	complement(474552..476543)	cyoB	cytochrome o ubiquinol oxidase subunit I	ü
P125109_0460	complement(476560..477516)	cyoA	cytochrome o ubiquinol oxidase subunit II	SE 1_0457	complement(476616..477572)	cyoA	cytochrome o ubiquinol oxidase subunit II	SE 2_0456	complement(476428..477384)	cyoA	cytochrome o ubiquinol oxidase subunit II	SE 3_0456	complement(476595..477551)	cyoA	cytochrome o ubiquinol oxidase subunit II	SE 4_0457	complement(476716..477672)	cyoA	cytochrome o ubiquinol oxidase subunit II	SE 5_0456	complement(476663..477619)	cyoA	cytochrome o ubiquinol oxidase subunit II	SE 6_0457	complement(475569..476525)	cyoA	cytochrome o ubiquinol oxidase subunit II	SE 7_0457	complement(477549..478505)	cyoA	cytochrome o ubiquinol oxidase subunit II	SE8_0455	complement(476549..477505)	cyoA	cytochrome o ubiquinol oxidase subunit II	SE 9_0457	complement(474722..475678)	cyoA	cytochrome o ubiquinol oxidase subunit II	SE 10_0457	complement(476559..477515)	cyoA	cytochrome o ubiquinol oxidase subunit II	SE 11_0456	complement(476554..477510)	cyoA	cytochrome o ubiquinol oxidase subunit II	ü
P125109_0461	complement(477763..477870)			SE 1_0458	complement(477819..477926)			SE 2_0457	complement(477631..477738)			SE 3_0457	complement(477798..477905)			SE 4_0458	complement(477919..478026)			SE 5_0457	complement(477866..477973)			SE 6_0458	complement(476772..476879)			SE 7_0458	complement(478752..478859)			SE8_0456	complement(477752..477859)			SE 9_0458	complement(475925..476032)			SE 10_0458	complement(477762..477869)			SE 11_0457	complement(477757..477864)			ü
P125109_0462	complement(477969..479444)	ampG	muropeptide transporter	SE 1_0459	complement(478025..479500)	ampG	muropeptide transporter	SE 2_0458	complement(477837..479312)	ampG	muropeptide transporter	SE 3_0458	complement(478004..479479)	ampG	muropeptide transporter	SE 4_0459	complement(478125..479600)	ampG	muropeptide transporter	SE 5_0458	complement(478072..479547)	ampG	muropeptide transporter	SE 6_0459	complement(476978..478453)	ampG	muropeptide transporter	SE 7_0459	complement(478958..480433)	ampG	muropeptide transporter	SE8_0457	complement(477958..479433)	ampG	muropeptide transporter	SE 9_0459	complement(476131..477606)	ampG	muropeptide transporter	SE 10_0459	complement(477968..479443)	ampG	muropeptide transporter	SE 11_0458	complement(477963..479438)	ampG	muropeptide transporter	ü
P125109_0463	complement(479488..480120)	yajG	hypothetical protein	SE 1_0460	complement(479544..480176)	yajG	hypothetical protein	SE 2_0459	complement(479356..479988)	yajG	hypothetical protein	SE 3_0459	complement(479523..480155)	yajG	hypothetical protein	SE 4_0460	complement(479644..480276)	yajG	hypothetical protein	SE 5_0459	complement(479591..480223)	yajG	hypothetical protein	SE 6_0460	complement(478497..479129)	yajG	hypothetical protein	SE 7_0460	complement(480477..481109)	yajG	hypothetical protein	SE8_0458	complement(479477..480109)	yajG	hypothetical protein	SE 9_0460	complement(477650..478282)	yajG	hypothetical protein	SE 10_0460	complement(479487..480119)	yajG	hypothetical protein	SE 11_0459	complement(479482..480114)	yajG	hypothetical protein	ü
P125109_0464	480436..480687	bolA	transcriptional regulator BolA	SE 1_0461	480492..480743	bolA	transcriptional regulator BolA	SE 2_0460	480304..480555	bolA	transcriptional regulator BolA	SE 3_0460	480471..480722	bolA	transcriptional regulator BolA	SE 4_0461	480592..480843	bolA	transcriptional regulator BolA	SE 5_0460	480539..480790	bolA	transcriptional regulator BolA	SE 6_0461	479445..479696	bolA	transcriptional regulator BolA	SE 7_0461	481425..481676	bolA	transcriptional regulator BolA	SE8_0459	480425..480676	bolA	transcriptional regulator BolA	SE 9_0461	478598..478849	bolA	transcriptional regulator BolA	SE 10_0461	480435..480686	bolA	transcriptional regulator BolA	SE 11_0460	480430..480681	bolA	transcriptional regulator BolA	ü
P125109_0465	481034..482332	tig	trigger factor	SE 1_0462	481090..482388	tig	trigger factor	SE 2_0461	480902..482200	tig	trigger factor	SE 3_0461	481069..482367	tig	trigger factor	SE 4_0462	481190..482488	tig	trigger factor	SE 5_0461	481137..482435	tig	trigger factor	SE 6_0462	480043..481341	tig	trigger factor	SE 7_0462	482023..483321	tig	trigger factor	SE8_0460	481023..482321	tig	trigger factor	SE 9_0462	479196..480494	tig	trigger factor	SE 10_0462	481033..482331	tig	trigger factor	SE 11_0461	481321..482325	tig	trigger factor	ü
P125109_0466	482472..483203	clpP	ATP-dependent Clp protease proteolytic subunit	SE 1_0463	482528..483259	clpP	ATP-dependent Clp protease proteolytic subunit	SE 2_0462	482340..483071	clpP	ATP-dependent Clp protease proteolytic subunit	SE 3_0462	482507..483238	clpP	ATP-dependent Clp protease proteolytic subunit	SE 4_0463	482628..483359	clpP	ATP-dependent Clp protease proteolytic subunit	SE 5_0462	482575..483306	clpP	ATP-dependent Clp protease proteolytic subunit	SE 6_0463	481480..482211	clpP	ATP-dependent Clp protease proteolytic subunit	SE 7_0463	483460..484191	clpP	ATP-dependent Clp protease proteolytic subunit	SE8_0461	482461..483192	clpP	ATP-dependent Clp protease proteolytic subunit	SE 9_0463	480634..481365	clpP	ATP-dependent Clp protease proteolytic subunit	SE 10_0463	482471..483202	clpP	ATP-dependent Clp protease proteolytic subunit	SE 11_0462	482465..483196	clpP	ATP-dependent Clp protease proteolytic subunit	ü
P125109_0467	483455..484726	clpX	ATP-dependent protease ATP-binding subunit ClpX	SE 1_0464	483511..484782	clpX	ATP-dependent protease ATP-binding subunit ClpX	SE 2_0463	483323..484594	clpX	ATP-dependent protease ATP-binding subunit ClpX	SE 3_0463	483490..484761	clpX	ATP-dependent protease ATP-binding subunit ClpX	SE 4_0464	483611..484882	clpX	ATP-dependent protease ATP-binding subunit ClpX	SE 5_0463	483558..484829	clpX	ATP-dependent protease ATP-binding subunit ClpX	SE 6_0464	482463..483734	clpX	ATP-dependent protease ATP-binding subunit ClpX	SE 7_0464	484443..485714	clpX	ATP-dependent protease ATP-binding subunit ClpX	SE8_0462	483444..484715	clpX	ATP-dependent protease ATP-binding subunit ClpX	SE 9_0464	481617..482888	clpX	ATP-dependent protease ATP-binding subunit ClpX	SE 10_0464	483454..484725	clpX	ATP-dependent protease ATP-binding subunit ClpX	SE 11_0463	483448..484719	clpX	ATP-dependent protease ATP-binding subunit ClpX	ü
P125109_0468	484912..487266	lon	DNA-binding ATP-dependent protease La	SE 1_0465	484968..487322	lon	DNA-binding ATP-dependent protease La	SE 2_0464	484780..487134	lon	DNA-binding ATP-dependent protease La	SE 3_0464	484947..487301	lon	DNA-binding ATP-dependent protease La	SE 4_0465	485068..487422	lon	DNA-binding ATP-dependent protease La	SE 5_0464	485015..487369	lon	DNA-binding ATP-dependent protease La	SE 6_0465	483920..486274	lon	DNA-binding ATP-dependent protease La	SE 7_0465	485900..488254	lon	DNA-binding ATP-dependent protease La	SE8_0463	484901..487255	lon	DNA-binding ATP-dependent protease La	SE 9_0465	483074..485428	lon	DNA-binding ATP-dependent protease La	SE 10_0465	484911..487265	lon	DNA-binding ATP-dependent protease La	SE 11_0464	484905..487259	lon	DNA-binding ATP-dependent protease La	ü
P125109_0469	487475..487747	hupB	transcriptional regulator HU subunit beta	SE 1_0466	487531..487803	hupB	transcriptional regulator HU subunit beta	SE 2_0465	487343..487615	hupB	transcriptional regulator HU subunit beta	SE 3_0465	487510..487782	hupB	transcriptional regulator HU subunit beta	SE 4_0466	487631..487903	hupB	transcriptional regulator HU subunit beta	SE 5_0465	487578..487850	hupB	transcriptional regulator HU subunit beta	SE 6_0466	486483..486755	hupB	transcriptional regulator HU subunit beta	SE 7_0466	488463..488735	hupB	transcriptional regulator HU subunit beta	SE8_0464	487464..487736	hupB	transcriptional regulator HU subunit beta	SE 9_0466	485637..485909	hupB	transcriptional regulator HU subunit beta	SE 10_0466	487474..487746	hupB	transcriptional regulator HU subunit beta	SE 11_0465	487468..487740	hupB	transcriptional regulator HU subunit beta	ü
P125109_0470	488074..489909	cypD	peptidyl-prolyl cis-trans isomerase (rotamase D)	SE 1_0467	488130..489965	cypD	peptidyl-prolyl cis-trans isomerase (rotamase D)	SE 2_0466	487942..489777	cypD	peptidyl-prolyl cis-trans isomerase (rotamase D)	SE 3_0466	488109..489944	cypD	peptidyl-prolyl cis-trans isomerase (rotamase D)	SE 4_0467	488230..490065	cypD	peptidyl-prolyl cis-trans isomerase (rotamase D)	SE 5_0466	488177..490012	cypD	peptidyl-prolyl cis-trans isomerase (rotamase D)	SE 6_0467	487082..488917	cypD	peptidyl-prolyl cis-trans isomerase (rotamase D)	SE 7_0467	489062..490897	cypD	peptidyl-prolyl cis-trans isomerase (rotamase D)	SE8_0465	488063..489898	cypD	peptidyl-prolyl cis-trans isomerase (rotamase D)	SE 9_0467	486236..488071	cypD	peptidyl-prolyl cis-trans isomerase (rotamase D)	SE 10_0467	488073..489908	cypD	peptidyl-prolyl cis-trans isomerase (rotamase D)	SE 11_0466	488067..489902	cypD	peptidyl-prolyl cis-trans isomerase (rotamase D)	ü
P125109_0471	490059..490433	ybaV	hypothetical protein	SE 1_0468	490115..490489	ybaV	hypothetical protein	SE 2_0467	489927..490301	ybaV	hypothetical protein	SE 3_0467	490094..490468	ybaV	hypothetical protein	SE 4_0468	490215..490589	ybaV	hypothetical protein	SE 5_0467	490162..490536	ybaV	hypothetical protein	SE 6_0468	489067..489441	ybaV	hypothetical protein	SE 7_0468	491047..491421	ybaV	hypothetical protein	SE8_0466	490048..490422	ybaV	hypothetical protein	SE 9_0468	488221..488595	ybaV	hypothetical protein	SE 10_0468	490058..490432	ybaV	hypothetical protein	SE 11_0467	490052..490426	ybaV	hypothetical protein	ü
P125109_0472	490537..490935	ybaW	hypothetical protein	SE 1_0469	490593..490991	ybaW	hypothetical protein	SE 2_0468	490405..490803	ybaW	hypothetical protein	SE 3_0468	490572..490970	ybaW	hypothetical protein	SE 4_0469	490693..491091	ybaW	hypothetical protein	SE 5_0468	490640..491038	ybaW	hypothetical protein	SE 6_0469	489545..489943	ybaW	hypothetical protein	SE 7_0469	491525..491923	ybaW	hypothetical protein	SE8_0467	490526..490924	ybaW	hypothetical protein	SE 9_0469	488699..489097	ybaW	hypothetical protein	SE 10_0469	490536..490934	ybaW	hypothetical protein	SE 11_0468	490530..490928	ybaW	hypothetical protein	ü
P125109_0473	complement(491041..491736)	ybaX	queuosine biosynthesis protein QueC	SE 1_0470	complement(491097..491792)	ybaX	queuosine biosynthesis protein QueC	SE 2_0469	complement(490909..491604)	ybaX	queuosine biosynthesis protein QueC	SE 3_0469	complement(491076..491771)	ybaX	queuosine biosynthesis protein QueC	SE 4_0470	complement(491197..491892)	ybaX	queuosine biosynthesis protein QueC	SE 5_0469	complement(491144..491839)	ybaX	queuosine biosynthesis protein QueC	SE 6_0470	complement(490049..490744)	ybaX	queuosine biosynthesis protein QueC	SE 7_0470	complement(492029..492724)	ybaX	queuosine biosynthesis protein QueC	SE8_0468	complement(491030..491725)	ybaX	queuosine biosynthesis protein QueC	SE 9_0470	complement(489203..489898)	ybaX	queuosine biosynthesis protein QueC	SE 10_0470	complement(491040..491735)	ybaX	queuosine biosynthesis protein QueC	SE 11_0469	complement(491034..491729)	ybaX	queuosine biosynthesis protein QueC	ü
P125109_0474	complement(491801..493501)	ybaE	putative solute-binding protein	SE 1_0471	complement(491857..493557)	ybaE	putative solute-binding protein	SE 2_0470	complement(491669..493369)	ybaE	putative solute-binding protein	SE 3_0470	complement(491836..493536)	ybaE	putative solute-binding protein	SE 4_0471	complement(491957..493657)	ybaE	putative solute-binding protein	SE 5_0470	complement(491904..493604)	ybaE	putative solute-binding protein	SE 6_0471	complement(490809..492509)	ybaE	putative solute-binding protein	SE 7_0471	complement(492789..494489)	ybaE	putative solute-binding protein	SE8_0469	complement(491790..493490)	ybaE	putative solute-binding protein	SE 9_0471	complement(489963..491663)	ybaE	putative solute-binding protein	SE 10_0471	complement(491800..493500)	ybaE	putative solute-binding protein	SE 11_0470	complement(491794..493494)	ybaE	putative solute-binding protein	ü
P125109_0475	493590..494420	cof	hypothetical protein	SE 1_0472	493646..494476	cof	hypothetical protein	SE 2_0471	493458..494288	cof	hypothetical protein	SE 3_0471	493625..494455	cof	hypothetical protein	SE 4_0472	493746..494576	cof	hypothetical protein	SE 5_0471	493693..494523	cof	hypothetical protein	SE 6_0472	492598..493428	cof	hypothetical protein	SE 7_0472	494578..495408	cof	hypothetical protein	SE8_0470	493579..494409	cof	hypothetical protein	SE 9_0472	491752..492582	cof	hypothetical protein	SE 10_0472	493589..494419	cof	hypothetical protein	SE 11_0471	493583..494413	cof	hypothetical protein	ü
P125109_0476	complement(494470..495552)		putative lyase	SE 1_0473	complement(494526..495608)		putative lyase	SE 2_0472	complement(494338..495420)		putative lyase	SE 3_0472	complement(494505..495587)		putative lyase	SE 4_0473	complement(494626..495708)		putative lyase	SE 5_0472	complement(494573..495655)		putative lyase	SE 6_0473	complement(493478..494560)		putative lyase	SE 7_0473	complement(495457..496539)		putative lyase	SE8_0471	complement(494459..495541)		putative lyase	SE 9_0473	complement(492632..493714)		putative lyase	SE 10_0473	complement(494469..495551)		putative lyase	SE 11_0472	complement(494462..495544)		putative lyase	ü
P125109_0477	495638..496096	ybaO	hypothetical transcriptional regulator	SE 1_0474	495694..496152	ybaO	hypothetical transcriptional regulator	SE 2_0473	495506..495964	ybaO	hypothetical transcriptional regulator	SE 3_0473	495673..496131	ybaO	hypothetical transcriptional regulator	SE 4_0474	495794..496252	ybaO	hypothetical transcriptional regulator	SE 5_0473	495741..496199	ybaO	hypothetical transcriptional regulator	SE 6_0474	494646..495104	ybaO	hypothetical transcriptional regulator	SE 7_0474	496625..497083	ybaO	hypothetical transcriptional regulator	SE8_0472	495627..496085	ybaO	hypothetical transcriptional regulator	SE 9_0474	493800..494258	ybaO	hypothetical transcriptional regulator	SE 10_0474	495637..496095	ybaO	hypothetical transcriptional regulator	SE 11_0473	495630..496088	ybaO	hypothetical transcriptional regulator	ü
P125109_0478	496137..497909	mdlA	putative multidrug transporter membrane\ATP-binding components	SE 1_0475	496193..497965	mdlA	putative multidrug transporter membrane\ATP-binding components	SE 2_0474	496005..497777	mdlA	putative multidrug transporter membrane\ATP-binding components	SE 3_0474	496172..497944	mdlA	putative multidrug transporter membrane\ATP-binding components	SE 4_0475	496293..498065	mdlA	putative multidrug transporter membrane\ATP-binding components	SE 5_0474	496240..498012	mdlA	putative multidrug transporter membrane\ATP-binding components	SE 6_0475	495145..496917	mdlA	putative multidrug transporter membrane\ATP-binding components	SE 7_0475	497124..498896	mdlA	putative multidrug transporter membrane\ATP-binding components	SE8_0473	496126..497898	mdlA	putative multidrug transporter membrane\ATP-binding components	SE 9_0475	494299..496071	mdlA	putative multidrug transporter membrane\ATP-binding components	SE 10_0475	496136..497908	mdlA	putative multidrug transporter membrane\ATP-binding components	SE 11_0474	496129..497901	mdlA	putative multidrug transporter membrane\ATP-binding components	ü
P125109_0479	497902..499683	mdlB	putative multidrug transporter membrane\ATP-binding components	SE 1_0476	497958..499739	mdlB	putative multidrug transporter membrane\ATP-binding components	SE 2_0475	497770..499551	mdlB	putative multidrug transporter membrane\ATP-binding components	SE 3_0475	497937..499718	mdlB	putative multidrug transporter membrane\ATP-binding components	SE 4_0476	498058..499839	mdlB	putative multidrug transporter membrane\ATP-binding components	SE 5_0475	498005..499786	mdlB	putative multidrug transporter membrane\ATP-binding components	SE 6_0476	496910..498691	mdlB	putative multidrug transporter membrane\ATP-binding components	SE 7_0476	498889..500670	mdlB	putative multidrug transporter membrane\ATP-binding components	SE8_0474	497891..499672	mdlB	putative multidrug transporter membrane\ATP-binding components	SE 9_0476	496064..497845	mdlB	putative multidrug transporter membrane\ATP-binding components	SE 10_0476	497901..499682	mdlB	putative multidrug transporter membrane\ATP-binding components	SE 11_0475	497894..499675	mdlB	putative multidrug transporter membrane\ATP-binding components	ü
P125109_0480	499717..499845			SE 1_0477	499773..499901			SE 2_0476	499585..499713			SE 3_0476	499752..499880			SE 4_0477	499873..500001			SE 5_0476	499820..499948			SE 6_0477	498725..498853			SE 7_0477	500704..500832			SE8_0475	499706..499834			SE 9_0477	497879..498007			SE 10_0477	499716..499844			SE 11_0476	499709..499837			ü
P125109_0481	499896..500234	glnK	nitrogen regulatory protein P-II 2	SE 1_0478	499952..500290	glnK	nitrogen regulatory protein P-II 2	SE 2_0477	499764..500102	glnK	nitrogen regulatory protein P-II 2	SE 3_0477	499931..500269	glnK	nitrogen regulatory protein P-II 2	SE 4_0478	500052..500390	glnK	nitrogen regulatory protein P-II 2	SE 5_0477	499999..500337	glnK	nitrogen regulatory protein P-II 2	SE 6_0478	498904..499242	glnK	nitrogen regulatory protein P-II 2	SE 7_0478	500883..501221	glnK	nitrogen regulatory protein P-II 2	SE8_0476	499885..500223	glnK	nitrogen regulatory protein P-II 2	SE 9_0478	498058..498396	glnK	nitrogen regulatory protein P-II 2	SE 10_0478	499895..500233	glnK	nitrogen regulatory protein P-II 2	SE 11_0477	499888..500226	glnK	nitrogen regulatory protein P-II 2	ü
P125109_0482	500266..501552	amtB	ammonium transporter	SE 1_0479	500322..501608	amtB	ammonium transporter	SE 2_0478	500134..501420	amtB	ammonium transporter	SE 3_0478	500301..501587	amtB	ammonium transporter	SE 4_0479	500422..501708	amtB	ammonium transporter	SE 5_0478	500369..501655	amtB	ammonium transporter	SE 6_0479	499274..500560	amtB	ammonium transporter	SE 7_0479	501253..502539	amtB	ammonium transporter	SE8_0477	500255..501541	amtB	ammonium transporter	SE 9_0479	498428..499714	amtB	ammonium transporter	SE 10_0479	500265..501551	amtB	ammonium transporter	SE 11_0478	500258..501544	amtB	ammonium transporter	ü
P125109_0483	complement(501652..502512)	tesB	acyl-CoA thioesterase II	SE 1_0480	complement(501708..502568)	tesB	acyl-CoA thioesterase II	SE 2_0479	complement(501520..502380)	tesB	acyl-CoA thioesterase II	SE 3_0479	complement(501687..502547)	tesB	acyl-CoA thioesterase II	SE 4_0480	complement(501808..502668)	tesB	acyl-CoA thioesterase II	SE 5_0479	complement(501755..502615)	tesB	acyl-CoA thioesterase II	SE 6_0480	complement(500660..501520)	tesB	acyl-CoA thioesterase II	SE 7_0480	complement(502639..503499)	tesB	acyl-CoA thioesterase II	SE8_0478	complement(501641..502501)	tesB	acyl-CoA thioesterase II	SE 9_0480	complement(499814..500674)	tesB	acyl-CoA thioesterase II	SE 10_0480	complement(501651..502511)	tesB	acyl-CoA thioesterase II	SE 11_0479	complement(501644..502504)	tesB	acyl-CoA thioesterase II	ü
P125109_0484	502736..503296	ybaY	conserved hypothetical lipoprotein	SE 1_0481	502792..503352	ybaY	conserved hypothetical lipoprotein	SE 2_0480	502604..503164	ybaY	conserved hypothetical lipoprotein	SE 3_0480	502771..503331	ybaY	conserved hypothetical lipoprotein	SE 4_0481	502892..503452	ybaY	conserved hypothetical lipoprotein	SE 5_0480	502839..503399	ybaY	conserved hypothetical lipoprotein	SE 6_0481	501744..502304	ybaY	conserved hypothetical lipoprotein	SE 7_0481	503723..504283	ybaY	conserved hypothetical lipoprotein	SE8_0479	502725..503285	ybaY	conserved hypothetical lipoprotein	SE 9_0481	500898..501458	ybaY	conserved hypothetical lipoprotein	SE 10_0481	502735..503295	ybaY	conserved hypothetical lipoprotein	SE 11_0480	502728..503288	ybaY	conserved hypothetical lipoprotein	ü
P125109_0485	complement(503329..503718)	ybaZ	putative methylated-DNA methyltransferase	SE 1_0482	complement(503385..503774)	ybaZ	putative methylated-DNA methyltransferase	SE 2_0481	complement(503197..503586)	ybaZ	putative methylated-DNA methyltransferase	SE 3_0481	complement(503364..503753)	ybaZ	putative methylated-DNA methyltransferase	SE 4_0482	complement(503485..503874)	ybaZ	putative methylated-DNA methyltransferase	SE 5_0481	complement(503432..503821)	ybaZ	putative methylated-DNA methyltransferase	SE 6_0482	complement(502337..502726)	ybaZ	putative methylated-DNA methyltransferase	SE 7_0482	complement(504316..504705)	ybaZ	putative methylated-DNA methyltransferase	SE8_0480	complement(503318..503707)	ybaZ	putative methylated-DNA methyltransferase	SE 9_0482	complement(501491..501880)	ybaZ	putative methylated-DNA methyltransferase	SE 10_0482	complement(503328..503717)	ybaZ	putative methylated-DNA methyltransferase	SE 11_0481	complement(503321..503710)	ybaZ	putative methylated-DNA methyltransferase	ü
P125109_0486	complement(503949..505499)	ylaB	hypothetical 58.9 kDa protein in tesb-hha intergenic region. Contains probable N-terminal signal sequence	SE 1_0483	complement(504005..505555)	ylaB	hypothetical 58.9 kDa protein in tesb-hha intergenic region. Contains probable N-terminal signal sequence	SE 2_0482	complement(503817..505367)	ylaB	hypothetical 58.9 kDa protein in tesb-hha intergenic region. Contains probable N-terminal signal sequence	SE 3_0482	complement(503984..505534)	ylaB	hypothetical 58.9 kDa protein in tesb-hha intergenic region. Contains probable N-terminal signal sequence	SE 4_0483	complement(504105..505655)	ylaB	hypothetical 58.9 kDa protein in tesb-hha intergenic region. Contains probable N-terminal signal sequence	SE 5_0482	complement(504052..505602)	ylaB	hypothetical 58.9 kDa protein in tesb-hha intergenic region. Contains probable N-terminal signal sequence	SE 6_0483	complement(502957..504507)	ylaB	hypothetical 58.9 kDa protein in tesb-hha intergenic region. Contains probable N-terminal signal sequence	SE 7_0483	complement(504936..506486)	ylaB	hypothetical 58.9 kDa protein in tesb-hha intergenic region. Contains probable N-terminal signal sequence /matching_protein_id=YP_002242598.1	SE8_0481	complement(503938..505488)	ylaB	hypothetical 58.9 kDa protein in tesb-hha intergenic region. Contains probable N-terminal signal sequence	SE 9_0483	complement(502111..503661)	ylaB	hypothetical 58.9 kDa protein in tesb-hha intergenic region. Contains probable N-terminal signal sequence	SE 10_0483	complement(503948..505498)	ylaB	hypothetical 58.9 kDa protein in tesb-hha intergenic region. Contains probable N-terminal signal sequence	SE 11_0482	complement(503941..505491)	ylaB	hypothetical 58.9 kDa protein in tesb-hha intergenic region. Contains probable N-terminal signal sequence	ü
P125109_0487	complement(505584..505676)			SE 1_0484	complement(505640..505732)			SE 2_0483	complement(505452..505544)			SE 3_0483	complement(505619..505711)			SE 4_0484	complement(505740..505832)			SE 5_0483	complement(505687..505779)			SE 6_0484	complement(504592..504684)			SE 7_0484	complement(506571..506663)			SE8_0482	complement(505573..505665)			SE 9_0484	complement(503746..503838)			SE 10_0484	complement(505583..505675)			SE 11_0483	complement(505576..505668)			ü
P125109_0488	505724..505984	rpmE2	50S ribosomal protein L31 type B	SE 1_0485	505780..506040	rpmE2	50S ribosomal protein L31 type B	SE 2_0484	505592..505852	rpmE2	50S ribosomal protein L31 type B	SE 3_0484	505759..506019	rpmE2	50S ribosomal protein L31 type B	SE 4_0485	505880..506140	rpmE2	50S ribosomal protein L31 type B	SE 5_0484	505827..506087	rpmE2	50S ribosomal protein L31 type B	SE 6_0485	504732..504992	rpmE2	50S ribosomal protein L31 type B	SE 7_0485	506711..506971	rpmE2	50S ribosomal protein L31 type B	SE8_0483	505713..505973	rpmE2	50S ribosomal protein L31 type B	SE 9_0485	503886..504146	rpmE2	50S ribosomal protein L31 type B	SE 10_0485	505723..505983	rpmE2	50S ribosomal protein L31 type B	SE 11_0484	505716..505976	rpmE2	50S ribosomal protein L31 type B	ü
P125109_0489	complement(506186..506656)	ylaC	hypothetical protein	SE 1_0486	complement(506242..506712)	ylaC	hypothetical protein	SE 2_0485	complement(506054..506524)	ylaC	hypothetical protein	SE 3_0485	complement(506221..506691)	ylaC	hypothetical protein	SE 4_0486	complement(506342..506812)	ylaC	hypothetical protein	SE 5_0485	complement(506289..506759)	ylaC	hypothetical protein	SE 6_0486	complement(505194..505664)	ylaC	hypothetical protein	SE 7_0486	complement(507173..507643)	ylaC	hypothetical protein	SE8_0484	complement(506175..506645)	ylaC	hypothetical protein	SE 9_0486	complement(504348..504818)	ylaC	hypothetical protein	SE 10_0486	complement(506185..506655)	ylaC	hypothetical protein	SE 11_0485	complement(506178..506648)	ylaC	hypothetical protein	ü
P125109_0490	complement(506774..507325)	maa	maltose O-acetyltransferase	SE 1_0487	complement(506830..507381)	maa	maltose O-acetyltransferase	SE 2_0486	complement(506642..507193)	maa	maltose O-acetyltransferase	SE 3_0486	complement(506809..507360)	maa	maltose O-acetyltransferase	SE 4_0487	complement(506930..507481)	maa	maltose O-acetyltransferase	SE 5_0486	complement(506877..507428)	maa	maltose O-acetyltransferase	SE 6_0487	complement(505782..506333)	maa	maltose O-acetyltransferase	SE 7_0487	complement(507761..508312)	maa	maltose O-acetyltransferase	SE8_0485	complement(506763..507314)	maa	maltose O-acetyltransferase	SE 9_0487	complement(504936..505487)	maa	maltose O-acetyltransferase	SE 10_0487	complement(506773..507324)	maa	maltose O-acetyltransferase	SE 11_0486	complement(506766..507317)	maa	maltose O-acetyltransferase	ü
P125109_0491	complement(507504..507722)	hha	hemolysin expression-modulating protein	SE 1_0488	complement(507560..507778)	hha	hemolysin expression-modulating protein	SE 2_0487	complement(507372..507590)	hha	hemolysin expression-modulating protein	SE 3_0487	complement(507539..507757)	hha	hemolysin expression-modulating protein	SE 4_0488	complement(507660..507878)	hha	hemolysin expression-modulating protein	SE 5_0487	complement(507607..507825)	hha	hemolysin expression-modulating protein	SE 6_0488	complement(506512..506730)	hha	hemolysin expression-modulating protein	SE 7_0488	complement(508491..508709)	hha	hemolysin expression-modulating protein	SE8_0486	complement(507493..507711)	hha	hemolysin expression-modulating protein	SE 9_0488	complement(505666..505884)	hha	hemolysin expression-modulating protein	SE 10_0488	complement(507503..507721)	hha	hemolysin expression-modulating protein	SE 11_0487	complement(507496..507714)	hha	hemolysin expression-modulating protein	ü
P125109_0492	complement(507750..508124)	ybaJ	hypothetical protein	SE 1_0489	complement(507806..508180)	ybaJ	hypothetical protein	SE 2_0488	complement(507618..507992)	ybaJ	hypothetical protein	SE 3_0488	complement(507785..508159)	ybaJ	hypothetical protein	SE 4_0489	complement(507906..508280)	ybaJ	hypothetical protein	SE 5_0488	complement(507853..508227)	ybaJ	hypothetical protein	SE 6_0489	complement(506758..507132)	ybaJ	hypothetical protein	SE 7_0489	complement(508737..509111)	ybaJ	hypothetical protein	SE8_0487	complement(507739..508113)	ybaJ	hypothetical protein	SE 9_0489	complement(505912..506286)	ybaJ	hypothetical protein	SE 10_0489	complement(507749..508123)	ybaJ	hypothetical protein	SE 11_0488	complement(507742..508116)	ybaJ	hypothetical protein	ü
P125109_0493	complement(508620..511769)	acrB	acriflavin resistance protein B	SE 1_0490	complement(508676..511825)	acrB	acriflavin resistance protein B	SE 2_0489	complement(508488..511637)	acrB	acriflavin resistance protein B	SE 3_0489	complement(508655..511804)	acrB	acriflavin resistance protein B	SE 4_0490	complement(508776..511925)	acrB	acriflavin resistance protein B	SE 5_0489	complement(508723..511872)	acrB	acriflavin resistance protein B	SE 6_0490	complement(507628..510777)	acrB	acriflavin resistance protein B	SE 7_0490	complement(509607..512756)	acrB	acriflavin resistance protein B	SE8_0488	complement(508609..511758)	acrB	acriflavin resistance protein B	SE 9_0490	complement(506782..509931)	acrB	acriflavin resistance protein B	SE 10_0490	complement(508619..511768)	acrB	acriflavin resistance protein B	SE 11_0489	complement(508612..511761)	acrB	acriflavin resistance protein B	ü
P125109_0494	complement(511792..512985)	acrA	acriflavin resistance protein A precursor	SE 1_0491	complement(511848..513041)	acrA	acriflavin resistance protein A precursor	SE 2_0490	complement(511660..512853)	acrA	acriflavin resistance protein A precursor	SE 3_0490	complement(511827..513020)	acrA	acriflavin resistance protein A precursor	SE 4_0491	complement(511948..513141)	acrA	acriflavin resistance protein A precursor	SE 5_0490	complement(511895..513088)	acrA	acriflavin resistance protein A precursor	SE 6_0491	complement(510800..511993)	acrA	acriflavin resistance protein A precursor	SE 7_0491	complement(512779..513972)	acrA	acriflavin resistance protein A precursor	SE8_0489	complement(511781..512974)	acrA	acriflavin resistance protein A precursor	SE 9_0491	complement(509954..511147)	acrA	acriflavin resistance protein A precursor	SE 10_0491	complement(511791..512984)	acrA	acriflavin resistance protein A precursor	SE 11_0490	complement(511784..512977)	acrA	acriflavin resistance protein A precursor	ü
P125109_0495	513127..513780	acrR	DNA-binding transcriptional repressor AcrR	SE 1_0492	513183..513836	acrR	DNA-binding transcriptional repressor AcrR	SE 2_0491	512995..513648	acrR	DNA-binding transcriptional repressor AcrR	SE 3_0491	513162..513815	acrR	DNA-binding transcriptional repressor AcrR	SE 4_0492	513283..513936	acrR	DNA-binding transcriptional repressor AcrR	SE 5_0491	513230..513883	acrR	DNA-binding transcriptional repressor AcrR	SE 6_0492	512135..512788	acrR	DNA-binding transcriptional repressor AcrR	SE 7_0492	514114..514767	acrR	DNA-binding transcriptional repressor AcrR	SE8_0490	513116..513769	acrR	DNA-binding transcriptional repressor AcrR	SE 9_0492	511289..511942	acrR	DNA-binding transcriptional repressor AcrR	SE 10_0492	513126..513779	acrR	DNA-binding transcriptional repressor AcrR	SE 11_0491	513119..513772	acrR	DNA-binding transcriptional repressor AcrR	ü
P125109_0496	513905..517261	aefA	potassium efflux protein KefA	SE 1_0493	513961..517317	aefA	potassium efflux protein KefA	SE 2_0492	513773..517129	aefA	potassium efflux protein KefA	SE 3_0492	513940..517296	aefA	potassium efflux protein KefA	SE 4_0493	514061..517417	aefA	potassium efflux protein KefA	SE 5_0492	514008..517364	aefA	potassium efflux protein KefA	SE 6_0493	512913..516269	aefA	potassium efflux protein KefA	SE 7_0493	514892..518248	aefA	potassium efflux protein KefA	SE8_0491	513894..517250	aefA	potassium efflux protein KefA	SE 9_0493	512067..515423	aefA	potassium efflux protein KefA	SE 10_0493	513904..517260	aefA	potassium efflux protein KefA	SE 11_0492	513897..517253	aefA	potassium efflux protein KefA	ü
P125109_0497	complement(517303..518238)		hypothetical protein	SE 1_0494	complement(517359..518294)		hypothetical protein	SE 2_0493	complement(517171..518106)		hypothetical protein	SE 3_0493	complement(517338..518273)		hypothetical protein	SE 4_0494	complement(517459..518394)		hypothetical protein	SE 5_0493	complement(517406..518341)		hypothetical protein	SE 6_0494	complement(516311..517246)		hypothetical protein	SE 7_0494	complement(518290..519225)		hypothetical protein	SE8_0492	complement(517292..518227)		hypothetical protein	SE 9_0494	complement(515465..516400)		hypothetical protein	SE 10_0494	complement(517302..518237)		hypothetical protein	SE 11_0493	complement(517295..518230)		hypothetical protein	ü
P125109_0498	complement(518308..518475)	ybaM	hypothetical protein	SE 1_0495	complement(518364..518531)	ybaM	hypothetical protein	SE 2_0494	complement(518176..518343)	ybaM	hypothetical protein	SE 3_0494	complement(518343..518510)	ybaM	hypothetical protein	SE 4_0495	complement(518464..518631)	ybaM	hypothetical protein	SE 5_0494	complement(518411..518578)	ybaM	hypothetical protein	SE 6_0495	complement(517316..517483)	ybaM	hypothetical protein	SE 7_0495	complement(519295..519462)	ybaM	hypothetical protein	SE8_0493	complement(518297..518464)	ybaM	hypothetical protein	SE 9_0495	complement(516470..516637)	ybaM	hypothetical protein	SE 10_0495	complement(518307..518474)	ybaM	hypothetical protein	SE 11_0494	complement(518300..518467)	ybaM	hypothetical protein	ü
P125109_0499	complement(518489..519004)	priC	primosomal replication protein N''	SE 1_0496	complement(518545..519060)	priC	primosomal replication protein N''	SE 2_0495	complement(518357..518872)	priC	primosomal replication protein N''	SE 3_0495	complement(518524..519039)	priC	primosomal replication protein N''	SE 4_0496	complement(518645..519160)	priC	primosomal replication protein N''	SE 5_0495	complement(518592..519107)	priC	primosomal replication protein N''	SE 6_0496	complement(517497..518012)	priC	primosomal replication protein N''	SE 7_0496	complement(519476..519991)	priC	primosomal replication protein N''	SE8_0494	complement(518478..518993)	priC	primosomal replication protein N''	SE 9_0496	complement(516651..517166)	priC	primosomal replication protein N''	SE 10_0496	complement(518488..519003)	priC	primosomal replication protein N''	SE 11_0495	complement(518481..518996)	priC	primosomal replication protein N''	ü
P125109_0500	519085..519462	ybaN	hypothetical protein	SE 1_0497	519141..519518	ybaN	hypothetical protein	SE 2_0496	518953..519330	ybaN	hypothetical protein	SE 3_0496	519120..519497	ybaN	hypothetical protein	SE 4_0497	519241..519618	ybaN	hypothetical protein	SE 5_0496	519188..519565	ybaN	hypothetical protein	SE 6_0497	518093..518470	ybaN	hypothetical protein	SE 7_0497	520072..520449	ybaN	hypothetical protein	SE8_0495	519074..519451	ybaN	hypothetical protein	SE 9_0497	517247..517624	ybaN	hypothetical protein	SE 10_0497	519084..519461	ybaN	hypothetical protein	SE 11_0496	519077..519454	ybaN	hypothetical protein	ü
P125109_0501	519440..519547			SE 1_0498	519496..519603			SE 2_0497	519308..519415			SE 3_0497	519475..519582			SE 4_0498	519596..519703			SE 5_0497	519543..519650			SE 6_0498	518448..518555			SE 7_0498	520427..520534			SE8_0496	519429..519536			SE 9_0498	517602..517709			SE 10_0498	519439..519546			SE 11_0497	519432..519539			ü
P125109_0502	519615..520166	apt	adenine phosphoribosyltransferase	SE 1_0499	519671..520222	apt	adenine phosphoribosyltransferase	SE 2_0498	519483..520034	apt	adenine phosphoribosyltransferase	SE 3_0498	519650..520201	apt	adenine phosphoribosyltransferase	SE 4_0499	519771..520322	apt	adenine phosphoribosyltransferase	SE 5_0498	519718..520269	apt	adenine phosphoribosyltransferase	SE 6_0499	518623..519174	apt	adenine phosphoribosyltransferase	SE 7_0499	520602..521153	apt	adenine phosphoribosyltransferase	SE8_0497	519604..520155	apt	adenine phosphoribosyltransferase	SE 9_0499	517777..518328	apt	adenine phosphoribosyltransferase	SE 10_0499	519614..520165	apt	adenine phosphoribosyltransferase	SE 11_0498	519607..520158	apt	adenine phosphoribosyltransferase	ü
P125109_0503	520280..522208	dnaX	DNA polymerase III subunits gamma and tau	SE 1_0500	520336..522264	dnaX	DNA polymerase III subunits gamma and tau	SE 2_0499	520148..522076	dnaX	DNA polymerase III subunits gamma and tau	SE 3_0499	520315..522243	dnaX	DNA polymerase III subunits gamma and tau	SE 4_0500	520436..522364	dnaX	DNA polymerase III subunits gamma and tau	SE 5_0499	520383..522311	dnaX	DNA polymerase III subunits gamma and tau	SE 6_0500a	519288..520610	dnaX	DNA polymerase III subunits gamma and tau	SE 7_0500	521267..523195	dnaX	DNA polymerase III subunits gamma and tau	SE8_0498a	520269..521591	dnaX	DNA polymerase III subunits gamma and tau	SE 9_0500	518442..520370	dnaX	DNA polymerase III subunits gamma and tau	SE 10_0500	520279..522207	dnaX	DNA polymerase III subunits gamma and tau	SE 11_0499	520272..522200	dnaX	DNA polymerase III subunits gamma and tau	ü
																								SE 6_0500b	520607..521215	dnaX	DNA polymerase III subunits gamma and tau					SE8_0498b	521588..522196	dnaX	DNA polymerase III subunits gamma and tau
P125109_0504	522254..522583	ybaB	hypothetical protein	SE 1_0501	522310..522639	ybaB	hypothetical protein	SE 2_0500	522122..522451	ybaB	hypothetical protein	SE 3_0500	522289..522618	ybaB	hypothetical protein	SE 4_0501	522410..522739	ybaB	hypothetical protein	SE 5_0500	522357..522686	ybaB	hypothetical protein	SE 6_0501	521261..521590	ybaB	hypothetical protein	SE 7_0501	523241..523570	ybaB	hypothetical protein	SE8_0499	522242..522571	ybaB	hypothetical protein	SE 9_0501	520416..520745	ybaB	hypothetical protein	SE 10_0501	522253..522582	ybaB	hypothetical protein	SE 11_0500	522246..522575	ybaB	hypothetical protein	ü
P125109_0505	522583..523188	recR	recombination protein RecR	SE 1_0502	522639..523244	recR	recombination protein RecR	SE 2_0501	522451..523056	recR	recombination protein RecR	SE 3_0501	522618..523223	recR	recombination protein RecR	SE 4_0502	522739..523344	recR	recombination protein RecR	SE 5_0501	522686..523291	recR	recombination protein RecR	SE 6_0502	521590..522195	recR	recombination protein RecR	SE 7_0502	523570..524175	recR	recombination protein RecR	SE8_0500	522571..523176	recR	recombination protein RecR	SE 9_0502	520745..521350	recR	recombination protein RecR	SE 10_0502	522582..523187	recR	recombination protein RecR	SE 11_0501	522575..523180	recR	recombination protein RecR	ü
P125109_0506	523299..525173	htpG	heat shock protein 90	SE 1_0503	523355..525229	htpG	heat shock protein 90	SE 2_0502	523167..525041	htpG	heat shock protein 90	SE 3_0502	523334..525208	htpG	heat shock protein 90	SE 4_0503	523455..525329	htpG	heat shock protein 90	SE 5_0502	523402..525276	htpG	heat shock protein 90	SE 6_0503	522306..524180	htpG	heat shock protein 90	SE 7_0503	524286..526160	htpG	heat shock protein 90	SE8_0501	523287..525161	htpG	heat shock protein 90	SE 9_0503	521461..523335	htpG	heat shock protein 90	SE 10_0503	523298..525172	htpG	heat shock protein 90	SE 11_0502	523291..525165	htpG	heat shock protein 90	ü
P125109_0507	525531..526175	adk	adenylate kinase	SE 1_0504	525587..526231	adk	adenylate kinase	SE 2_0503	525399..526043	adk	adenylate kinase	SE 3_0503	525566..526210	adk	adenylate kinase	SE 4_0504	525687..526331	adk	adenylate kinase	SE 5_0503	525634..526278	adk	adenylate kinase	SE 6_0504	524538..525182	adk	adenylate kinase	SE 7_0504	526518..527162	adk	adenylate kinase	SE8_0502	525519..526163	adk	adenylate kinase	SE 9_0504	523693..524337	adk	adenylate kinase	SE 10_0504	525530..526174	adk	adenylate kinase	SE 11_0503	525523..526167	adk	adenylate kinase	ü
P125109_0508	526188..526394			SE 1_0505	526244..526450			SE 2_0504	526056..526262			SE 3_0504	526223..526429			SE 4_0505	526344..526550			SE 5_0504	526291..526497			SE 6_0505	525195..525401			SE 7_0505	527175..527381			SE8_0503	526176..526382			SE 9_0505	524350..524556			SE 10_0505	526187..526393			SE 11_0504	526180..526386			ü
P125109_0509	526404..527366	hemH	ferrochelatase	SE 1_0506	526460..527422	hemH	ferrochelatase	SE 2_0505	526272..527234	hemH	ferrochelatase	SE 3_0505	526439..527401	hemH	ferrochelatase	SE 4_0506	526560..527522	hemH	ferrochelatase	SE 5_0505	526507..527469	hemH	ferrochelatase	SE 6_0506	525411..526373	hemH	ferrochelatase	SE 7_0506	527391..528353	hemH	ferrochelatase	SE8_0504	526392..527354	hemH	ferrochelatase	SE 9_0506	524566..525528	hemH	ferrochelatase	SE 10_0506	526403..527365	hemH	ferrochelatase	SE 11_0505	526396..527358	hemH	ferrochelatase	ü
P125109_0510	complement(527363..528334)	aes	acetyl esterase	SE 1_0507	complement(527419..528390)	aes	acetyl esterase	SE 2_0506	complement(527231..528202)	aes	acetyl esterase	SE 3_0506	complement(527398..528369)	aes	acetyl esterase	SE 4_0507	complement(527519..528490)	aes	acetyl esterase	SE 5_0506	complement(527466..528437)	aes	acetyl esterase	SE 6_0507	complement(526370..527341)	aes	acetyl esterase	SE 7_0507	complement(528350..529321)	aes	acetyl esterase	SE8_0505a	complement(527351..528151)	aes	acetyl esterase	SE 9_0507	complement(525525..526496)	aes	acetyl esterase	SE 10_0507	complement(527362..528333)	aes	acetyl esterase	SE 11_0506	complement(527355..528326)	aes	acetyl esterase	ü
																																SE8_0505b	complement(528148..528321)	aes	acetyl esterase
P125109_0511	528487..529791	gsk	inosine-guanosine kinase	SE 1_0508	528543..529847	gsk	inosine-guanosine kinase	SE 2_0507	528355..529659	gsk	inosine-guanosine kinase	SE 3_0507	528522..529826	gsk	inosine-guanosine kinase	SE 4_0508	528643..529947	gsk	inosine-guanosine kinase	SE 5_0507	528590..529894	gsk	inosine-guanosine kinase	SE 6_0508	527494..528798	gsk	inosine-guanosine kinase	SE 7_0508	529474..530778	gsk	inosine-guanosine kinase	SE8_0506	528474..529778	gsk	inosine-guanosine kinase	SE 9_0508	526649..527953	gsk	inosine-guanosine kinase	SE 9_0508	528486..529790	gsk	inosine-guanosine kinase	SE 11_0507	528479..529783	gsk	inosine-guanosine kinase	ü
P125109_0512	complement(529840..531516)	ybaL	putative cation:proton antiport protein	SE 1_0509	complement(529896..531572)	ybaL	putative cation:proton antiport protein	SE 2_0508	complement(529708..531384)	ybaL	putative cation:proton antiport protein	SE 3_0508	complement(529875..531551)	ybaL	putative cation:proton antiport protein	SE 4_0509	complement(529996..531672)	ybaL	putative cation:proton antiport protein	SE 5_0508	complement(529943..531619)	ybaL	putative cation:proton antiport protein	SE 6_0509	complement(528847..530523)	ybaL	putative cation:proton antiport protein	SE 7_0509	complement(530827..532503)	ybaL	putative cation:proton antiport protein	SE8_0507	complement(529827..531503)	ybaL	putative cation:proton antiport protein	SE 9_0509	complement(528002..529678)	ybaL	putative cation:proton antiport protein	SE 9_0509	complement(529839..531515)	ybaL	putative cation:proton antiport protein	SE 11_0508	complement(529832..531508)	ybaL	putative cation:proton antiport protein	ü
P125109_0513	complement(531731..532951)	fsr	fosmidomycin resistance protein	SE 1_0510	complement(531787..533007)	fsr	fosmidomycin resistance protein	SE 2_0509	complement(531599..532819)	fsr	fosmidomycin resistance protein	SE 3_0509	complement(531766..532986)	fsr	fosmidomycin resistance protein	SE 4_0510	complement(531887..533107)	fsr	fosmidomycin resistance protein	SE 5_0509	complement(531834..533054)	fsr	fosmidomycin resistance protein	SE 6_0510	complement(530738..531958)	fsr	fosmidomycin resistance protein	SE 7_0510	complement(532718..533938)	fsr	fosmidomycin resistance protein	SE8_0508	complement(531718..532938)	fsr	fosmidomycin resistance protein	SE 9_0510	complement(529893..531113)	fsr	fosmidomycin resistance protein	SE 9_0510	complement(531730..532950)	fsr	fosmidomycin resistance protein	SE 11_0509	complement(531723..532943)	fsr	fosmidomycin resistance protein	ü
P125109_0514	533124..534785	ushA	bifunctional UDP-sugar hydrolase/5'-nucleotidase periplasmic precursor	SE 1_0511a	533180..534040	ushA	bifunctional UDP-sugar hydrolase/5'-nucleotidase periplasmic precursor	SE 2_0510a	532992..533792	ushA	bifunctional UDP-sugar hydrolase/5'-nucleotidase periplasmic precursor	SE 3_0510	533159..533959	ushA	bifunctional UDP-sugar hydrolase/5'-nucleotidase periplasmic precursor	SE 4_0511a	533280..534140	ushA	bifunctional UDP-sugar hydrolase/5'-nucleotidase periplasmic precursor	SE 5_0510a	533227..534087	ushA	bifunctional UDP-sugar hydrolase/5'-nucleotidase periplasmic precursor	SE 6_0511a	532131..532991	ushA	bifunctional UDP-sugar hydrolase/5'-nucleotidase periplasmic precursor	SE 7_0511a	534111..535568	ushA	bifunctional UDP-sugar hydrolase/5'-nucleotidase periplasmic precursor	SE8_0509a	533111..533971	ushA	bifunctional UDP-sugar hydrolase/5'-nucleotidase periplasmic precursor	SE 9_0511a	531286..531570	ushA	bifunctional UDP-sugar hydrolase/5'-nucleotidase periplasmic precursor	SE 9_0511a	533123..534580	ushA	bifunctional UDP-sugar hydrolase/5'-nucleotidase periplasmic precursor	SE 11_0510a	533116..534573	ushA	bifunctional UDP-sugar hydrolase/5'-nucleotidase periplasmic precursor	ü
				SE 1_0511b	534062..534832	ushA	bifunctional UDP-sugar hydrolase/5'-nucleotidase periplasmic precursor	SE 2_0510b	533762..534643	ushA	bifunctional UDP-sugar hydrolase/5'-nucleotidase periplasmic precursor	SE 3_0510	533929..534810	ushA	bifunctional UDP-sugar hydrolase/5'-nucleotidase periplasmic precursor	SE 4_0511b	534162..534932	ushA	bifunctional UDP-sugar hydrolase/5'-nucleotidase periplasmic precursor	SE 5_0510b	534109..534879	ushA	bifunctional UDP-sugar hydrolase/5'-nucleotidase periplasmic precursor	SE 6_0511b	533013..533783	ushA	bifunctional UDP-sugar hydrolase/5'-nucleotidase periplasmic precursor	SE 7_0511b	535588..535764	ushA	bifunctional UDP-sugar hydrolase/5'-nucleotidase periplasmic precursor	SE8_0509b	533993..534763	ushA	bifunctional UDP-sugar hydrolase/5'-nucleotidase periplasmic precursor	SE 9_0511b	531595..532938	ushA	bifunctional UDP-sugar hydrolase/5'-nucleotidase periplasmic precursor	SE 9_0511b	534600..534776	ushA	bifunctional UDP-sugar hydrolase/5'-nucleotidase periplasmic precursor	SE 11_0510b	534593..534769	ushA	bifunctional UDP-sugar hydrolase/5'-nucleotidase periplasmic precursor
P125109_0515	complement(534902..535381)	ybaK	hypothetical protein	SE 1_0512	complement(534949..535428)	ybaK	hypothetical protein	SE 2_0511	complement(534760..535239)	ybaK	hypothetical protein	SE 3_0511	complement(534927..535406)	ybaK	hypothetical protein	SE 4_0512	complement(535049..535528)	ybaK	hypothetical protein	SE 5_0511	complement(534996..535475)	ybaK	hypothetical protein	SE 6_0512	complement(533900..534379)	ybaK	hypothetical protein	SE 7_0512	complement(535881..536360)	ybaK	hypothetical protein	SE8_0510	complement(534880..535359)	ybaK	hypothetical protein	SE 9_0512	complement(533055..533534)	ybaK	hypothetical protein	SE 9_0512	complement(534893..535372)	ybaK	hypothetical protein	SE 11_0511	complement(534886..535365)	ybaK	hypothetical protein	ü
P125109_0516	complement(535583..536377)	ybaP	hypothetical protein	SE 1_0513	complement(535630..536424)	ybaP	hypothetical protein	SE 2_0512	complement(535441..536235)	ybaP	hypothetical protein	SE 3_0512	complement(535608..536402)	ybaP	hypothetical protein	SE 4_0513	complement(535730..536524)	ybaP	hypothetical protein	SE 5_0512	complement(535677..536471)	ybaP	hypothetical protein	SE 6_0513	complement(534581..535375)	ybaP	hypothetical protein	SE 7_0513	complement(536562..537356)	ybaP	hypothetical protein	SE8_0511	complement(535561..536355)	ybaP	hypothetical protein	SE 9_0513	complement(533736..534530)	ybaP	hypothetical protein	SE 9_0513	complement(535574..536368)	ybaP	hypothetical protein	SE 11_0512	complement(535567..536361)	ybaP	hypothetical protein	ü
P125109_0517	complement(536463..537299)		probable secreted protein	SE 1_0514	complement(536510..537346)		probable secreted protein	SE 2_0513	complement(536321..537157)		probable secreted protein	SE 3_0513	complement(536488..537324)		probable secreted protein	SE 4_0514	complement(536610..537446)		probable secreted protein	SE 5_0513	complement(536557..537393)		probable secreted protein	SE 6_0514a	complement(535461..535601)		probable secreted protein	SE 7_0514a	complement(537442..537582)		probable secreted protein	SE8_0512	complement(536441..537277)		probable secreted protein	SE 9_0514	complement(534616..535452)		probable secreted protein	SE 9_0514	complement(536454..537290)		probable secreted protein	SE 11_0513a	complement(536447..536587)		probable secreted protein	ü
																								SE 6_0514b	complement(535712..536296)		probable secreted protein	SE 7_0514b	complement(537693..538277)		probable secreted protein													SE 11_0513b	complement(536698..537282)		probable secreted protein
P125109_0518	complement(537444..539972)	copA	copper exporting ATPase	SE 1_0515	complement(537491..540019)	copA	copper exporting ATPase	SE 2_0514	complement(537302..539830)	copA	copper exporting ATPase	SE 3_0514	complement(537469..539997)	copA	copper exporting ATPase	SE 4_0515	complement(537591..540119)	copA	copper exporting ATPase	SE 5_0514	complement(537538..540066)	copA	copper exporting ATPase	SE 6_0515	complement(536440..538968)	copA	copper exporting ATPase	SE 7_0515	complement(538422..540950)	copA	copper exporting ATPase	SE8_0513	complement(537422..539950)	copA	copper exporting ATPase	SE 9_0515	complement(535597..538125)	copA	copper exporting ATPase	SE 9_0515	complement(537435..539963)	copA	copper exporting ATPase	SE 11_0514	complement(537427..539955)	copA	copper exporting ATPase	ü
P125109_0519	540055..540471	cueR	DNA-binding transcriptional regulator CueR	SE 1_0516	540102..540518	cueR	DNA-binding transcriptional regulator CueR	SE 2_0515	539913..540329	cueR	DNA-binding transcriptional regulator CueR	SE 3_0515	540080..540496	cueR	DNA-binding transcriptional regulator CueR	SE 4_0516	540202..540618	cueR	DNA-binding transcriptional regulator CueR	SE 5_0515	540149..540565	cueR	DNA-binding transcriptional regulator CueR	SE 6_0516	539051..539467	cueR	DNA-binding transcriptional regulator CueR	SE 7_0516	541033..541449	cueR	DNA-binding transcriptional regulator CueR	SE8_0514	540033..540449	cueR	DNA-binding transcriptional regulator CueR	SE 9_0516	538208..538624	cueR	DNA-binding transcriptional regulator CueR	SE 9_0516	540046..540462	cueR	DNA-binding transcriptional regulator CueR	SE 11_0515	540038..540454	cueR	DNA-binding transcriptional regulator CueR	ü
P125109_0520	complement(540472..540924)	ybbJ	hypothetical protein	SE 1_0517	complement(540519..540971)	ybbJ	hypothetical protein	SE 2_0516	complement(540330..540782)	ybbJ	hypothetical protein	SE 3_0516	complement(540497..540949)	ybbJ	hypothetical protein	SE 4_0517	complement(540619..541071)	ybbJ	hypothetical protein	SE 5_0516	complement(540566..541018)	ybbJ	hypothetical protein	SE 6_0517	complement(539468..539920)	ybbJ	hypothetical protein	SE 7_0517	complement(541450..541902)	ybbJ	hypothetical protein	SE8_0515	complement(540450..540902)	ybbJ	hypothetical protein	SE 9_0517	complement(538625..539077)	ybbJ	hypothetical protein	SE 9_0517	complement(540463..540915)	ybbJ	hypothetical protein	SE 11_0516	complement(540455..540907)	ybbJ	hypothetical protein	ü
P125109_0521	complement(540921..541838)	ybbK	hypothetical protein	SE 1_0518	complement(540968..541885)	ybbK	hypothetical protein	SE 2_0517	complement(540779..541696)	ybbK	hypothetical protein	SE 3_0517	complement(540946..541863)	ybbK	hypothetical protein	SE 4_0518	complement(541068..541985)	ybbK	hypothetical protein	SE 5_0517	complement(541015..541932)	ybbK	hypothetical protein	SE 6_0518	complement(539917..540834)	ybbK	hypothetical protein	SE 7_0518	complement(541899..542816)	ybbK	hypothetical protein	SE8_0516	complement(540899..541816)	ybbK	hypothetical protein	SE 9_0518	complement(539074..539991)	ybbK	hypothetical protein	SE 9_0518	complement(540912..541829)	ybbK	hypothetical protein	SE 11_0517	complement(540904..541821)	ybbK	hypothetical protein	ü
[truncated: 4,477 more rows]

## Sheet: Sheet2
Row 3225	P125109_3018	complement(2978797..2978934)			SE 1_3011	complement(2972055..2972192)			SE 2_3012	complement(2971838..2971975)			SE 3_3014	complement(2972000..2972137)			SE 4_3016	complement(2971896..2972033)			SE 5_3014	complement(2971730..2971867)			SE 6_3032	complement(2970760..2970936)			SE 7_3024	complement(2972387..2972563)			SE8_3026	complement(2970826..2971002)			SE 9_3012	complement(2965268..2965444)			SE 10_3017	complement(2971886..2972062)			SE 11_3013	complement(2963324..2963500)			ü
[truncated: 3 more rows]
[truncated: 1 more columns]
