# Supplementary material for: High resolution assembly and characterization of genomes of Canadian isolates of Salmonella Enteritidis
Source: BMC Genomics. 2014 Aug 25;15(1):713. doi: 10.1186/1471-2164-15-713 (PMC4165908; doi:10.1186/1471-2164-15-713)
Supplement: Supplementary file 3 — Additional file 3: Single nucleotide polymorphic loci in the genomes of Salmonella Enteritidis obtained in Canada. Comprehensive list of 1, 360 SNPs in the genomes of Salmonella Enteritidis obtained in Canada in comparison to the reference P125109 strain by a bioinformatics approach using the SNPsfinder software (http://snpsfinder.lanl.gov/). The gene or intergenic (IGS) location of each SNP is identified and probable function indicated, if known. (XLSX 212 KB) [file 12864_2013_6436_MOESM3_ESM.xlsx]

## Sheet: Additional file 3
		Additional File 3: Single nucleotide polymorphic loci in the genomes of Salmonella Enteritidis isolates obtained in Canada
															Non Coding (Intergenic)	Coding locus and predicted protein type
Genome_Coordinate	NoName	SE 1	SE 2	SE 3	SE 4	SE 5	SE 6	SE 7	SE 8	SE 9	SE 10	SE 11	Gene_ID	Gene locus		Enzyme	Fimbriae	Ribosome	Membrane	Regulatory	Transport	Heat schock	Cell division	Phage	Sensor	Flagellum/motility	Others	Unknown	Virulence	Cell invasion	Drug resistance
2627	C	C	C	C	C	C	C	C	C	G	C	C	SEN0002	homoserine kinase		●
13815	C	C	C	C	C	C	C	C	C	T	C	C	SEN0012	DnaJ protein													●
18334	C	T	T	T	T	T	T	T	T	C	T	T	SEN0017	putative chitinase		●
20571	G	T	T	T	T	T	T	T	T	G	T	T	SEN0018	putative chitinase		●
25904	A	A	A	A	A	A	A	A	A	C	A	A	SEN0022	fimbrial usher protein			●
26369	C	T	T	T	T	T	T	T	T	C	T	T	SEN0022	fimbrial usher protein			●
26480	C	A	C	C	A	A	A	C	A	C	C	C	SEN0022	fimbrial usher protein			●
28045	C	A	A	A	A	A	A	A	A	C	A	A	SEN0022	fimbrial usher protein			●
29895	A	A	A	A	G	G	G	A	A	A	A	A	SEN0025	fimbrial subunit			●
40696	G	G	G	G	G	G	G	G	G	T	G	G	SEN0035	putative secreted sulfatase		●
46041	C	C	C	C	C	C	C	C	C	T	C	C	SEN0039	Na(+)/H(+) antiporter 1													●
52204	T	T	G	G	T	T	T	T	T	T	T	T	SEN0043	30S ribosomal protein S20				●
61633	C	T	T	T	T	T	T	T	T	C	T	T	SEN0054	sensor kinase			●
62658	C	C	C	C	C	C	C	T	C	C	T	T	SEN0054	sensor kinase			●
62659	C	C	C	C	C	C	C	T	C	C	T	T	SEN0054	sensor kinase			●
63102	G	T	T	T	T	T	T	T	T	T	T	T	SEN0054	sensor kinase			●
69867	T	G	G	G	G	G	G	G	G	G	G	G	SEN0061	citrate lyase beta chain													●
75038	T	T	T	T	T	T	T	T	T	C	T	T	IGS	intergenic space or other non-protein-coding region	●
78753	T	T	T	T	T	T	T	T	T	T	T	C	SEN0067	carbamoyl-phosphate synthase large chain		●
82917	C	T	T	T	T	T	T	T	T	C	T	T	SEN0072	probable crotonobetaine/carnitine-CoA ligase		●
83428	A	G	G	G	G	G	G	G	G	G	G	G	SEN0072	probable crotonobetaine/carnitine-CoA ligase		●
83755	T	T	T	T	T	T	T	T	T	C	T	T	SEN0073	L-carnitine dehydratase		●
95090	A	A	G	G	A	A	A	A	A	A	A	A	IGS	intergenic space or other non-protein-coding region	●
95192	G	A	A	A	A	A	A	G	A	G	G	G	IGS	intergenic space or other non-protein-coding region	●
104186	C	T	C	C	T	T	T	C	T	C	C	C	SEN0094	survival protein SurA precursor													●
104259	G	G	G	G	G	G	G	G	G	T	G	G	SEN0094	survival protein SurA precursor													●
114120	C	A	A	A	A	A	A	A	A	C	A	A	SEN0099	DNA polymerase II		●
118221	T	T	T	T	T	T	T	T	T	G	T	T	SEN0103	L-arabinose isomerase		●
124348	G	G	G	G	A	A	A	G	G	G	G	G	SEN0108	putative ABC transporter integral membrane protein					●
129446	T	G	G	G	G	G	G	G	G	G	G	G	SEN0112	3-isopropylmalate dehydratase large subunit		●
129592	C	T	T	T	T	T	T	C	T	C	C	C	SEN0112	3-isopropylmalate dehydratase large subunit		●
132942	G	A	A	A	A	A	A	A	A	G	A	A	SEN0114	2-isopropylmalate synthase		●
134890	G	G	G	A	G	G	G	G	G	G	G	G	SEN0116	probable activator protein in leuABCD operon						●
134979	T	C	C	C	C	C	C	C	C	C	C	C	SEN0116	probable activator protein in leuABCD operon						●
141940	C	C	C	C	C	C	C	C	C	T	C	C	SEN0123	penicillin-binding protein 3 precursor													●
148897	C	C	C	C	C	C	C	C	C	T	C	C	SEN0128	cell division protein FtsW									●
149733	T	G	G	G	G	G	G	G	G	G	G	G	SEN0129	UDP-N-acetylglucosamine:N-acetylmuramyl-(pentapeptide) pyrophosphoryl-undecaprenol N-acetylglucosamine transferase		●
152652	G	T	G	G	T	T	T	G	T	G	G	G	SEN0131	D-alanine:D-alanine ligase B		●
153363	T	T	T	T	T	T	T	T	T	G	T	T	SEN0132	cell division protein FtsQ									●
156264	G	A	A	A	A	A	A	A	A	A	A	A	SEN0134	cell division protein FtsZ									●
157605	T	C	C	C	C	C	C	C	C	C	C	C	IGS	intergenic space or other non-protein-coding region	●
160844	C	C	C	C	C	C	C	C	C	T	C	C	SEN0137	preprotein translocase SecA subunit		●
169339	G	G	G	G	G	G	G	G	G	A	G	G	SEN0148	prepilin peptidase dependent protein D precursor		●
172931	A	C	C	C	C	C	C	C	C	C	C	C	SEN0152	putatuve glycosysl hydrolase		●
189465	C	A	A	A	A	A	A	A	A	C	A	A	SEN0162	aconitate hydratase 2 (citrate hydro-lyase 2)		●
201672	G	G	G	G	G	G	G	G	G	T	G	G	SEN0174	glucose dehydrogenase		●
204450	G	G	A	A	G	G	G	G	G	G	G	G	SEN0177	hypothetical ABC transporter ATP-binding protein													●
208100	A	C	C	C	C	C	C	C	C	C	C	C	SEN0180	putativie fimbrial usher. putativie fimbrial usher			●
210782	C	C	C	C	C	C	C	C	C	A	C	C	IGS	intergenic space or other non-protein-coding region	●
211813	G	A	A	A	A	A	A	A	A	A	A	A	SEN0184	conserved hypothetical protein														●
212694	A	A	A	A	A	A	A	A	A	G	A	A	SEN0184	conserved hypothetical protein														●
215805	C	C	C	C	C	C	C	C	C	T	C	C	SEN0189	poly(A) polymerase		●
221832	G	G	A	A	G	G	G	G	G	G	G	G	SEN0194	ATP-dependent helicase HrpB		●
222186	C	C	C	C	C	C	C	C	C	T	C	C	SEN0194	ATP-dependent helicase HrpB		●
225471	A	A	A	A	A	A	A	A	A	T	A	A	IGS	intergenic space or other non-protein-coding region	●
229683	G	A	A	A	A	A	A	A	A	G	A	A	SEN0199	ferrichrome transport protein FhuB precursor													●
234101	C	C	C	C	C	C	C	C	C	A	C	C	SEN0201	outer membrane usher protein stfc (putative fimbrial outer membrane usher)					●
239656	C	C	C	C	C	C	C	A	C	C	A	A	SEN0207	Glutamate-1-semialdehyde 2,1-aminomutase		●
239683	T	C	C	C	C	C	C	C	C	C	C	C	SEN0207	Glutamate-1-semialdehyde 2,1-aminomutase		●
248083	G	T	T	T	T	T	T	T	T	G	T	T	SEN0215	carbohydrate diacid regulator (sugar diacid regulator)						●
249030	A	A	A	A	A	A	A	A	A	C	A	A	SEN0215	carbohydrate diacid regulator (sugar diacid regulator)						●
249031	A	A	A	A	A	A	A	A	A	C	A	A	SEN0215	carbohydrate diacid regulator (sugar diacid regulator)						●
250456	T	G	G	G	G	G	G	G	G	G	G	G	SEN0216	putative viral enhancing factor													●
255987	G	T	T	T	T	T	T	T	T	G	T	T	SEN0220	[Protein-PII] uridylyltransferase		●
263499	G	G	G	G	G	G	G	G	G	T	G	G	SEN0227	1-deoxy-D-xylulose 5-phosphate reductoisomerase		●
267017	G	G	A	A	G	G	G	G	G	G	G	G	SEN0230	putative membrane protein					●
269778	G	G	C	C	G	G	G	G	G	G	G	G	SEN0231	outer membrane protein precursor					●
271652	A	C	A	A	C	C	C	A	C	A	A	A	SEN0234	3R)-hydroxymyristoyl-[acyl carrier protein] dehydratase		●
290930	G	G	G	G	C	C	C	G	G	G	G	G	SEN0253	putative lipoprotein precursor													●
303684	A	A	A	A	A	A	A	A	A	G	A	A	SEN0260	conserved hypothetical protein														●
304365	G	A	A	A	A	A	A	A	A	G	A	A	SEN0261	putative methyltransferase		●
305048	A	G	G	G	G	G	G	G	G	G	G	G	SEN0262	membrane-bound lytic murein transglycosylase d precursor					●
309154	C	C	C	C	C	C	C	C	C	T	C	C	IGS	intergenic space or other non-protein-coding region	●
315024	C	C	T	T	C	C	C	C	C	C	C	C	IGS	intergenic space or other non-protein-coding region	●
316698	G	A	A	A	A	A	A	A	A	A	A	A	SEN0273	rhs-associated protein													●
321354	G	G	G	G	G	G	G	A	G	G	A	A	IGS	intergenic space or other non-protein-coding region	●
327879	G	T	T	T	T	T	T	T	T	T	T	T	IGS	intergenic space or other non-protein-coding region	●
328893	T	G	G	G	G	G	G	G	G	G	G	G	SEN0287	LysR-family transcriptional regulator						●
330215	G	G	G	G	G	G	G	G	G	A	G	G	IGS	intergenic space or other non-protein-coding region	●
334484	G	G	G	G	G	G	G	G	G	T	G	G	SEN0292	possible acyl-CoA dehydrogenase		●
338476	T	T	T	T	T	T	T	T	T	C	T	T	IGS	intergenic space or other non-protein-coding region	●
339737	C	A	C	C	A	A	A	C	A	C	C	C	SEN0298	putative peptide chain release factor													●
340412	A	A	A	A	G	G	G	A	A	A	A	A	IGS	intergenic space or other non-protein-coding region	●
353437	T	C	C	C	C	C	C	C	C	C	C	C	SEN0312	3-isopropylmalate dehydratase large subunit 2 (ec 4.2.1.33) (isopropylmalate isomerase 2) (alpha-ipm isomerase 2) (ipmi 2). 3-isopropylmalate dehydratase large subunit 2 (ec 4.2.1.33) (isopropylmalate isomerase 2) (alpha-ipm isomerase 2) (ipmi 2)		●
357149	A	T	T	T	T	T	T	T	T	T	T	T	SEN0317	conserved hypothetical protein														●
362651	T	T	T	T	T	T	T	T	T	G	T	T	SEN0321	outer membrane fimbrial usher protein					●
362833	G	A	A	A	A	A	A	A	A	G	A	A	SEN0321	outer membrane fimbrial usher protein					●
364627	A	A	A	A	A	A	A	A	A	G	A	A	IGS	intergenic space or other non-protein-coding region	●
372038	G	G	G	G	G	G	G	G	G	A	G	G	SEN0333	putative outer membrane efflux lipoprotein					●
372650	C	C	T	T	C	C	C	C	C	C	C	C	SEN0333	putative outer membrane efflux lipoprotein					●
381764	C	C	C	C	C	C	C	C	C	T	C	C	SEN0339	putative metabolite transport protein							●
384319	G	G	G	G	G	G	G	G	G	T	G	G	SEN0340	type III restriction-modification system enzyme (StyLTI) modification methylase		●
391943	A	A	A	A	A	A	A	A	A	G	A	A	IGS	intergenic space or other non-protein-coding region	●
400302	C	T	C	C	T	T	T	C	T	C	C	C	SEN0353	PrpD protein													●
408639	C	C	C	C	C	C	C	C	C	T	C	C	SEN0358	penicillin-binding protein AmpH													●
411602	T	G	G	G	G	G	G	G	G	G	G	G	SEN0360	putative lipoprotein													●
415767	T	T	T	T	T	T	T	A	T	T	A	A	SEN0365	possible efflux pump							●
416464	C	C	C	C	C	C	C	C	C	T	C	C	IGS	intergenic space or other non-protein-coding region	●
416736	A	C	A	A	C	C	C	A	C	A	A	A	SEN0366	conserved hypothetical protein														●
417951	C	C	C	C	C	C	C	C	C	T	C	C	SEN0368	adrA protein													●
419709	C	C	C	C	C	C	C	C	C	A	C	C	SEN0370	conserved hypothetical protein														●
419710	C	C	C	C	C	C	C	C	C	A	C	C	SEN0370	conserved hypothetical protein														●
421377	G	G	G	G	G	G	G	G	G	A	G	G	SEN0373	AroM protein													●
423859	C	C	C	C	C	C	C	C	C	T	C	C	SEN0376	hypothetical ROK-family protein													●
424247	C	C	C	C	C	C	C	C	C	G	C	C	SEN0376	hypothetical ROK-family protein													●
427365	C	C	C	C	C	C	C	C	C	T	C	C	SEN0378	exonuclease SbcC		●
428752	A	A	A	A	A	A	A	A	A	C	A	A	SEN0378	exonuclease SbcC		●
443028	C	C	C	C	C	C	C	C	C	T	C	C	SEN0390	protein-export membrane protein SecD					●
468453	T	C	C	C	C	C	C	C	C	C	C	C	SEN0418	hpothetical major facilitator family transport protein							●
469001	C	C	C	C	C	C	C	C	C	T	C	C	SEN0418	hpothetical major facilitator family transport protein							●
469778	T	G	G	G	G	G	G	G	G	G	G	G	SEN0419	putative exported protein													●
470758	T	C	C	C	C	C	C	C	C	C	C	C	SEN0419	putative exported protein													●
471763	T	C	C	C	C	C	C	C	C	C	C	C	IGS	intergenic space or other non-protein-coding region	●
473898	C	T	T	T	T	T	T	C	T	C	C	C	SEN0422	cytochrome o ubiquinol oxidase C subunit							●
481725	T	T	C	C	T	T	T	T	T	T	T	T	SEN0429	trigger factor													●
481726	T	T	C	C	T	T	T	T	T	T	T	T	SEN0429	trigger factor													●
483722	C	G	G	G	G	G	G	G	G	G	G	G	SEN0431	ATP-dependent clp protease ATP-binding subunit ClpX													●
486472	C	C	C	C	C	C	C	C	C	T	C	C	SEN0432	Lon protease		●
488761	A	A	A	A	A	A	A	A	A	G	A	A	SEN0434	peptidyl-prolyl cis-trans isomerase D		●
494258	G	G	G	G	G	G	G	G	G	A	G	G	SEN0439	conserved hypothetical protein														●
504441	G	A	A	A	A	A	A	A	A	A	A	A	SEN0449	hypothetical 58.9 kDa protein in tesb-hha intergenic region. Contains probable N-terminal signal sequence														●
504899	G	G	G	G	G	G	G	G	G	A	G	G	SEN0449	hypothetical 58.9 kDa protein in tesb-hha intergenic region. Contains probable N-terminal signal sequence														●
505777	C	A	A	A	A	A	A	A	A	C	A	A	SEN0450	putative 50s ribosomal protein L31 (second copy)				●
509401	T	T	T	T	T	T	T	T	T	A	T	T	SEN0456	acriflavin resistance protein B													●
513032	T	T	T	T	T	T	T	T	T	G	T	T	IGS	intergenic space or other non-protein-coding region	●
515404	G	G	G	G	G	G	G	G	G	A	G	G	SEN0459	integral membrane protein AefA					●
520145	G	G	A	A	G	G	G	G	G	G	G	G	SEN0464	adenine phosphoribosyltransferase		●
523894	A	A	A	A	A	A	A	A	A	G	A	A	SEN0468	heat shock protein HtpG								●
526720	C	T	C	C	T	T	T	C	T	C	C	C	SEN0470	ferrochelatase		●
533415	C	C	C	C	C	C	C	C	C	T	C	C	SEN0475	UDP-sugar hydrolase		●
533990	C	T	C	C	T	T	T	C	T	C	C	C	SEN0475	UDP-sugar hydrolase		●
536806	G	G	G	G	G	G	G	G	A	G	G	G	SEN0478	probable secreted protein													●
538536	G	G	G	G	G	G	G	G	G	A	G	G	SEN0479	copper-transporting ATPase		●
538629	G	G	G	G	G	G	G	G	G	A	G	G	SEN0479	copper-transporting ATPase		●
540428	A	A	A	A	A	A	A	A	A	G	A	A	SEN0480	copper efflux regulator						●
542432	C	C	C	C	C	C	C	C	C	T	C	C	SEN0483	putative ABC transporter ATP-binding protein							●
544577	C	T	T	T	T	T	T	T	T	C	T	T	SEN0486	hypothetical oxidoreductase		●
546022	A	G	G	G	G	G	G	G	G	G	G	G	SEN0488	hypothetical ABC transporter ATP-binding protein							●
550720	C	C	C	C	C	C	C	C	C	T	C	C	SEN0491	lipoprotein													●
552435	G	C	G	G	C	C	C	G	C	G	G	G	SEN0492	ABC transporter ATP-binding protein							●
555129	G	G	G	G	G	G	G	A	G	G	A	A	SEN0495	hypothetical lysR-family transcriptional regulator						●
555390	T	T	T	T	T	T	T	T	T	C	T	T	IGS	intergenic space or other non-protein-coding region	●
558150	A	G	G	G	G	G	G	G	G	G	G	G	SEN0498	glyoxylate carboligase		●
558214	C	C	T	T	C	C	C	C	C	C	C	C	SEN0498	glyoxylate carboligase		●
561577	T	C	C	C	C	C	C	C	C	C	C	C	SEN0501	probable metabolite transport protein							●
562921	C	C	T	T	C	C	C	C	C	C	C	C	SEN0503	putative allantoin permease		●
562956	C	C	C	C	C	C	C	C	C	A	C	C	SEN0503	putative allantoin permease		●
563635	C	C	C	C	C	C	C	T	C	C	T	T	SEN0504	putative allantoinase		●
567320	C	C	C	C	C	C	C	C	C	T	C	C	SEN0506	glycerate kinase		●
572045	C	C	C	C	C	C	C	C	C	T	C	C	SEN0510	FdrA protein													●
572345	C	C	C	C	C	C	C	T	C	C	T	T	SEN0510	FdrA protein													●
577233	A	G	G	G	G	G	G	G	G	G	G	G	SEN0516	conserved hypothetical protein														●
582334	T	C	C	C	C	C	C	C	C	C	C	C	SEN0523	FolD bifunctional protein [includes: methylenetetrahydrofolate dehydrogenase; methenyltetrahydrofolate cyclohydrolase		●
583020	A	A	A	A	A	A	A	A	A	C	A	A	SEN0523	FolD bifunctional protein [includes: methylenetetrahydrofolate dehydrogenase; methenyltetrahydrofolate cyclohydrolase		●
583314	T	T	T	T	T	T	T	T	T	C	T	T	IGS	intergenic space or other non-protein-coding region	●
583331	C	C	C	C	C	C	C	C	C	A	C	C	IGS	intergenic space or other non-protein-coding region	●
583917	C	C	C	C	C	C	C	C	C	T	C	C	SEN0524	type-1 fimbrial protein, a chain precursor			●
584186	G	G	G	G	G	G	G	G	G	T	G	G	IGS	intergenic space or other non-protein-coding region	●
586507	A	A	A	A	A	A	A	A	A	G	A	A	SEN0527	outer membrane usher protein FimD precursor					●
587944	A	G	A	A	G	G	G	A	G	A	A	A	SEN0527	outer membrane usher protein FimD precursor					●
588204	A	A	A	A	A	A	A	A	A	G	A	A	SEN0528	FimH protein precursor			●
588267	G	G	G	G	G	G	G	G	G	A	G	G	SEN0528	FimH protein precursor			●
588414	C	C	C	C	C	C	C	C	C	T	C	C	SEN0528	FimH protein precursor			●
588447	C	C	C	C	C	C	C	C	C	T	C	C	SEN0528	FimH protein precursor			●
588885	A	A	A	A	A	A	A	A	A	G	A	A	SEN0528	FimH protein precursor			●
588925	C	C	C	C	C	C	C	C	C	T	C	C	SEN0528	FimH protein precursor			●
588949	T	T	T	T	T	T	T	T	T	G	T	T	SEN0528	FimH protein precursor			●
595795	G	G	G	G	G	G	G	G	G	A	G	G	SEN0535	putative membrane protein					●
600846	C	C	C	C	C	C	C	C	C	T	C	C	SEN0540	probable pyridine nucleotide-disulfide oxidoreductase		●
603770	G	G	G	G	G	G	G	G	G	A	G	G	SEN0544	phenylalanine-specific permease		●
606818	C	T	C	C	T	T	T	C	T	C	C	C	SEN0546	outer membrane esterase						●
607803	C	A	A	A	A	A	A	A	A	A	A	A	SEN0546	outer membrane esterase						●
608041	C	T	T	T	T	T	T	T	T	C	T	T	SEN0546	outer membrane esterase						●
615503	T	T	T	T	T	T	T	T	T	G	T	T	SEN0554	ferrienterobactin receptor precursor													●
623726	C	C	T	T	C	C	C	C	C	C	C	C	SEN0560	ferric enterobactin transport protein FepG							●
626553	C	C	C	C	C	C	C	T	C	C	T	T	SEN0562	hypothetical membrane protein p43					●
630300	C	C	C	C	C	C	C	C	C	T	C	C	SEN0565	2,3-dihydroxybenzoate-AMP ligase		●
634266	C	C	T	T	C	C	C	C	C	C	C	C	SEN0569	carbon starvation protein A													●
636809	C	C	C	C	C	C	C	C	C	A	C	C	SEN0572	putative aminotransferase		●
637535	C	C	C	C	C	C	C	C	C	A	C	C	SEN0572	putative aminotransferase		●
638716	A	G	G	G	G	G	G	G	G	G	G	G	SEN0574	conserved hypothetical protein														●
641985	T	T	T	T	T	T	T	T	T	C	T	T	IGS	intergenic space or other non-protein-coding region	●
642356	C	C	C	C	C	C	C	C	C	T	C	C	SEN0577	alkyl hydroperoxide reductase c22 protein		●
643623	G	G	G	G	G	G	G	G	G	A	G	G	SEN0578	alkyl hydroperoxide reductase F52A protein (subunit F)		●
644369	G	A	A	A	A	A	A	A	A	A	A	A	SEN0578	alkyl hydroperoxide reductase F52A protein (subunit F)		●
653713	C	T	T	T	T	T	T	T	T	C	T	T	SEN0587	citrate carrier							●
654093	T	T	T	T	T	T	T	T	T	G	T	T	SEN0587	citrate carrier							●
655970	G	T	T	T	T	T	T	T	T	G	T	T	SEN0590	citrate lyase alpha chain		●
657465	G	T	G	G	G	G	G	G	G	G	G	G	SEN0591	citrate lyase beta chain		●
660677	G	A	G	G	A	A	A	G	A	G	G	G	SEN0594	sensor kinase DpiB		●
660758	A	T	T	T	T	T	T	T	T	A	T	T	SEN0594	sensor kinase DpiB		●
668456	C	T	T	T	T	T	T	T	T	T	T	T	SEN0603	lysR-family transcriptional regulator						●
673681	A	A	A	A	A	A	A	A	A	C	A	A	SEN0608	rod shape-determining protein RodA													●
675024	G	G	G	G	G	G	G	A	G	G	A	A	SEN0609	penicillin-binding protein 2													●
680784	A	G	G	G	G	G	G	G	G	G	G	G	SEN0616	rare lipoprotein B precursor													●
684690	C	C	C	C	C	C	C	A	C	C	A	A	SEN0619	putative hydrolase C-terminus		●
684875	C	A	A	A	A	A	A	C	A	C	C	C	SEN0619	putative hydrolase C-terminus		●
693979	C	C	C	C	C	C	C	C	C	A	C	C	SEN0627	-														●
694019	A	A	A	A	A	A	A	A	A	G	A	A	SEN0627	-														●
696077	A	A	A	A	T	T	T	A	A	A	A	A	IGS	intergenic space or other non-protein-coding region	●
696870	A	G	G	G	G	G	G	G	G	G	G	G	IGS	intergenic space or other non-protein-coding region	●
698096	G	G	G	G	G	G	G	G	G	T	G	G	SEN0630	probable nucleoside hydrolase		●
715092	C	C	C	C	C	C	C	C	C	A	C	C	SEN0647	N-acetylglucosamine-6-phosphate deacetylase		●
716873	G	A	G	G	A	A	A	G	A	G	G	G	IGS	intergenic space or other non-protein-coding region	●
717291	G	G	G	G	G	G	G	G	G	A	G	G	SEN0649	pts system, N-acetylglucosamine-specific IIABC component													●
718358	T	C	C	C	C	C	C	C	C	T	C	C	SEN0649	pts system, N-acetylglucosamine-specific IIABC component													●
718962	C	T	C	C	C	C	C	C	T	C	C	C	SEN0649	pts system, N-acetylglucosamine-specific IIABC component													●
728940	G	A	A	A	A	A	A	A	A	A	A	A	IGS	intergenic space or other non-protein-coding region	●
736555	T	T	T	T	T	T	T	T	T	C	T	T	SEN0665	ornithine decarboxylase, inducible (ec 4.1.1.17)		●
752399	G	G	G	G	G	G	G	A	G	G	A	A	SEN0676	conserved hypothetical protein														●
761480	A	A	A	A	A	A	A	A	A	G	A	A	SEN0686	2-oxoglutarate dehydrogenase E1 component		●
764533	C	C	C	C	C	C	C	T	C	C	T	T	SEN0687	dihydrolipoamide succinyltransferase component (E2)		●
768800	G	G	G	G	G	G	G	G	G	A	G	G	IGS	intergenic space or other non-protein-coding region	●
777367	G	G	G	G	G	G	G	G	G	A	G	G	SEN0700	putative exported protein													●
778058	A	A	A	A	A	A	A	A	A	G	A	A	IGS	intergenic space or other non-protein-coding region	●
778157	A	A	A	A	A	A	A	A	A	G	A	A	IGS	intergenic space or other non-protein-coding region	●
786995	C	T	T	T	T	T	T	T	T	C	T	T	SEN0709	LysR-family transcriptional regulator						●
788273	A	G	A	A	G	G	G	A	G	A	A	A	IGS	intergenic space or other non-protein-coding region	●
788746	A	G	G	G	G	G	G	G	G	G	G	G	IGS	intergenic space or other non-protein-coding region	●
789280	A	A	A	A	A	A	A	A	A	G	A	A	IGS	intergenic space or other non-protein-coding region	●
807666	C	T	T	T	T	T	T	T	T	C	T	T	SEN0729	conserved hypothetical protein														●
817354	G	G	G	G	G	G	G	G	G	T	G	G	IGS	intergenic space or other non-protein-coding region	●
818905	C	C	T	T	C	C	C	C	C	C	C	C	SEN0738	adenosylmethionine-8-amino-7-oxononanoate aminotransferase		●
821895	C	A	C	C	A	A	A	C	A	C	C	C	SEN0741	biotin synthesis protein BioC													●
831774	G	G	G	G	G	G	G	G	G	A	G	G	SEN0751	molybdopterin converting factor, subunit 1													●
833026	T	T	C	C	T	T	T	T	T	T	T	T	SEN0753	putative membrane protein					●
834018	G	G	G	G	G	G	G	G	G	A	G	G	SEN0754	putative membrane protein					●
838275	G	G	A	A	G	G	G	G	G	G	G	G	IGS	intergenic space or other non-protein-coding region	●
839339	C	C	C	C	C	C	C	C	C	G	C	C	SEN0761	putative inner membrane protein					●
844855	A	A	A	A	C	A	A	A	A	A	A	A	SEN0766	putative ATP-dependent RNA helicase rhlE		●
848016	C	A	C	C	A	A	A	C	A	C	C	C	SEN0767	probable ATP-dependent helicase DinG		●
849151	C	C	C	C	C	C	C	C	C	T	C	C	SEN0768	putative glycosyltransferase		●
850913	T	T	T	T	T	T	T	T	G	T	T	T	SEN0771	conserved hypothetical protein														●
853479	T	A	A	A	A	A	A	T	A	T	A	A	SEN0772	putative membrane protein					●
853492	G	G	G	G	G	G	G	T	G	G	T	T	SEN0772	putative membrane protein					●
860650	C	C	C	C	C	C	C	C	C	T	C	C	SEN0779	putative membrane protein					●
863114	C	C	C	C	C	C	C	C	C	T	C	C	SEN0782	putative exported protein													●
868232	T	C	C	C	C	C	C	C	C	C	C	C	SEN0787	conserved hypothetical protein														●
871162	G	G	G	G	G	G	G	G	G	A	G	G	SEN0789	putative formate acetyltransferase 3														●
873027	C	T	T	T	T	T	T	T	T	T	T	T	SEN0790	putative pyruvate formate-lyase 3 activating enzyme		●
874039	T	T	T	T	T	T	T	T	T	C	T	T	SEN0791	molybdopterin biosynthesis MoeB protein													●
901452	C	C	C	C	C	C	C	C	C	A	C	C	SEN0815	putative tetR-family transcriptional regulator						●
901675	T	T	T	T	T	T	T	T	T	C	T	T	SEN0816	putative membrane protein					●
904748	C	C	T	T	C	C	C	C	C	C	C	C	IGS	intergenic space or other non-protein-coding region	●
905210	T	C	C	C	C	C	C	C	C	C	C	C	IGS	intergenic space or other non-protein-coding region	●
913936	C	A	C	C	C	C	C	C	C	C	C	C	SEN0829	possible transport protein							●
914235	G	G	G	G	G	G	G	G	G	A	G	G	SEN0829	possible transport protein							●
915850	T	T	A	A	T	T	T	T	T	T	T	T	SEN0831	probable sulfatase		●
919683	T	C	C	C	C	C	C	C	C	C	C	C	SEN0835	arginine-binding periplasmic protein 1 precursor													●
919716	C	T	T	T	T	T	T	T	T	T	T	T	SEN0835	arginine-binding periplasmic protein 1 precursor													●
926523	C	C	C	C	C	C	C	C	C	T	C	C	SEN0843	pyruvate dehydrogenase		●
926730	C	T	C	C	T	T	T	C	T	C	C	C	SEN0843	pyruvate dehydrogenase		●
928779	G	G	G	G	A	A	A	G	G	G	G	G	SEN0844	NADH oxidoreductase Hcr		●
928895	C	C	C	C	C	C	C	C	C	T	C	C	SEN0844	NADH oxidoreductase Hcr		●
929447	C	C	C	C	C	C	C	C	C	T	C	C	SEN0845	prismane protein homolog (hybrid-cluster protein)													●
939474	A	T	A	A	T	T	T	A	T	A	A	A	SEN0853	ATP-dependent Clp protease ATP-binding subunit ClpA													●
942881	C	C	C	C	C	C	C	C	C	T	C	C	SEN0854	conserved hypothetical protein														●
948428	C	C	C	C	C	C	C	C	C	T	C	C	SEN0860	transport ATP-binding protein CydC													●
949594	G	G	G	G	G	G	G	G	G	A	G	G	SEN0861	transport ATP-binding protein CydD													●
951632	G	G	G	G	G	G	G	G	G	A	G	G	IGS	intergenic space or other non-protein-coding region	●
953376	A	A	A	A	A	A	A	A	A	G	A	A	SEN0864	cell division protein FtsK									●
954916	A	A	A	G	A	G	A	A	G	A	A	A	SEN0864	cell division protein FtsK									●
954922	G	G	G	G	G	A	G	G	G	G	G	G	SEN0864	cell division protein FtsK									●
954943	G	G	G	A	G	G	G	G	G	G	G	G	SEN0864	cell division protein FtsK									●
954964	A	A	A	G	A	G	A	A	A	A	A	A	SEN0864	cell division protein FtsK									●
954982	G	G	G	G	G	A	G	G	G	G	G	G	SEN0864	cell division protein FtsK									●
958729	C	C	C	C	C	C	C	C	C	T	C	C	IGS	intergenic space or other non-protein-coding region	●
962054	T	T	T	T	T	T	T	T	T	C	T	T	SEN0869	anaerobic dimethyl sulfoxide reductase chain A precursor		●
962750	C	C	C	C	C	C	C	C	C	T	C	C	SEN0869	anaerobic dimethyl sulfoxide reductase chain A precursor		●
966703	G	G	G	G	G	G	G	G	G	A	G	G	SEN0873	probable transport protein							●
974539	T	C	C	C	C	C	C	C	C	C	C	C	SEN0879	conserved hypothetical protein														●
980334	T	G	G	G	G	G	G	G	G	G	G	G	SEN0884	cytidylate kinase		●
983507	C	C	T	T	C	C	C	C	C	C	C	C	SEN0887	putative competence-related protein													●
989038	C	C	C	C	C	C	C	C	C	T	C	C	SEN0890	conserved hypothetical protein														●
989409	A	G	G	G	G	G	G	G	G	G	G	G	SEN0890	conserved hypothetical protein														●
990423	A	C	C	C	C	C	C	C	C	C	C	C	SEN0892	3-deoxy-manno-octulosonate cytidylyltransferase		●
996913	C	C	C	C	C	C	C	C	C	T	C	C	SEN0898	cell division protein									●
998355	G	G	G	G	G	G	G	G	G	T	G	G	SEN0898	cell division protein									●
1009516	C	G	C	C	G	G	G	C	G	C	C	C	SEN0906	diaminopropionate ammonia-lyase (ec 4.3.1.15) (diaminopropionatase) (alpha,beta-diaminopropionate ammonia-lyase)		●
1033399	G	T	T	T	T	T	T	T	T	G	T	T	SEN0929	putative secreted protein													●
1035267	A	A	G	G	A	A	A	A	A	A	A	A	IGS	intergenic space or other non-protein-coding region	●
1040000	G	A	A	A	A	A	A	A	A	G	A	A	IGS	intergenic space or other non-protein-coding region	●
1044191	C	T	T	T	T	T	T	T	T	C	T	T	IGS	intergenic space or other non-protein-coding region	●
1055288	T	T	T	T	T	T	T	T	T	C	T	T	IGS	intergenic space or other non-protein-coding region	●
1057807	T	C	C	C	C	C	C	C	C	C	C	C	IGS	intergenic space or other non-protein-coding region	●
1059092	T	C	C	C	C	C	C	C	C	C	C	C	SEN0958	putative secreted peptidase	●
1065158	C	C	C	C	C	C	C	C	C	T	C	C	IGS	intergenic space or other non-protein-coding region	●
1066494	C	C	C	C	C	C	C	C	C	G	C	C	SEN0965	4-hydroxyphenylacetate degradation bifunctional isomerase/decarboxylase [includes: 2-hydroxyhepta-2,4-diene-1,7-dioate isomerase		●
1070124	G	G	G	G	G	G	G	G	G	A	G	G	IGS	intergenic space or other non-protein-coding region	●
1079947	T	C	C	C	C	C	C	C	C	T	C	C	SEN0978	membrane protein, suppressor for copper-sensitivity B precursor					●
1080058	C	T	C	C	T	T	T	C	T	C	C	C	SEN0978	membrane protein, suppressor for copper-sensitivity B precursor					●
1081832	C	A	A	A	A	A	A	A	A	C	A	A	IGS	intergenic space or other non-protein-coding region	●
1087664	C	T	T	T	T	T	T	T	T	C	T	T	SEN0986A	proline dehydrogenase (proline oxidase)		●
1103512	G	T	T	T	T	T	T	T	T	T	T	T	SEN0998	putative exported protein													●
1104384	C	C	C	C	C	C	C	C	C	T	C	C	SEN1000	putative exported protein													●
1104410	C	C	C	C	C	C	C	C	C	T	C	C	SEN1000	putative exported protein													●
1104427	T	T	T	T	T	T	T	C	T	T	C	C	SEN1000	putative exported protein													●
1108025	T	T	T	T	T	T	T	T	T	G	T	T	IGS	intergenic space or other non-protein-coding region	●
1122842	C	C	C	C	C	C	C	C	C	A	C	C	IGS	intergenic space or other non-protein-coding region	●
1123298	C	C	C	C	C	C	C	C	C	T	C	C	SEN1021	conserved hypothetical integral membrane protein					●
1126393	G	G	G	G	G	G	G	G	G	A	G	G	SEN1024	conserved hypothetical protein														●
1143165	C	C	C	C	C	C	C	C	C	T	C	C	SEN1045	cytoplasmic alpha-amylase		●
1143758	G	T	T	T	T	T	T	T	T	T	T	T	SEN1045	cytoplasmic alpha-amylase		●
1156190	A	A	A	A	A	A	A	A	A	T	A	A	SEN1059	invasion response-regulator						●
1159573	C	C	C	C	C	C	C	C	C	A	C	C	IGS	intergenic space or other non-protein-coding region	●
1163840	G	G	G	G	G	G	G	T	G	G	T	T	SEN1068	tyrosine-specific transport protein							●
1163955	T	A	A	A	A	A	A	A	A	A	A	A	SEN1068	tyrosine-specific transport protein							●
1164068	G	G	A	A	G	G	G	G	G	G	G	G	SEN1068	tyrosine-specific transport protein							●
1164797	G	G	G	G	G	G	G	G	G	A	G	G	IGS	intergenic space or other non-protein-coding region	●
1168621	C	C	C	C	C	C	C	T	C	C	T	T	SEN1074	conserved hypothetical protein
1174322	T	C	C	C	C	C	C	C	C	C	C	C	SEN1080	motility protein A												●
1177495	T	T	C	T	T	T	T	T	T	T	T	T	SEN1082	chemotaxis protein CheA													●
1178963	A	G	G	G	G	G	G	G	G	A	G	G	SEN1084	methyl-accepting chemotaxis protein II													●
1186406	C	C	C	C	C	C	C	C	C	T	C	C	SEN1090	flagellar biosynthesis protein FlhA												●
1186768	T	T	T	T	T	T	T	T	T	C	T	T	SEN1090	flagellar biosynthesis protein FlhA												●
1188431	G	G	G	G	G	G	G	G	G	T	G	G	SEN1092	conserved hypothetical protein														●
1192203	G	G	G	G	G	G	G	T	G	G	T	T	SEN1094	Arginyl-tRNA synthetase		●
1201105	G	G	G	G	G	G	G	G	G	A	G	G	SEN1104	conserved hypothetical protein														●
1203325	C	T	T	T	T	T	T	T	T	C	T	T	SEN1107	putative membrane protein					●
1204878	T	C	C	C	C	C	C	C	C	C	C	C	SEN1109	Holliday junction DNA helicase		●
1206040	C	C	C	C	C	C	C	C	C	A	C	C	SEN1110	high-affinity zinc uptake system membrane protein					●
1206054	C	A	A	A	A	A	A	A	A	C	A	A	SEN1110	high-affinity zinc uptake system membrane protein					●
1215966	C	C	C	C	C	C	C	C	C	G	C	C	SEN1118	6-phosphogluconate dehydratase		●
1218767	C	C	T	T	C	C	C	C	C	C	C	C	IGS	intergenic space or other non-protein-coding region	●
1220998	G	G	G	G	G	G	G	G	G	A	G	G	SEN1124	oligopeptidase		●
1223231	T	T	T	T	T	T	T	T	T	C	T	T	SEN1125	exodeoxyribonuclease X		●
1234338	C	C	C	C	C	C	C	T	C	C	T	T	IGS	intergenic space or other non-protein-coding region	●
1235973	A	A	A	A	A	A	A	A	A	C	A	A	SEN1145	putative phage lysozyme		●
1240314	C	T	T	T	T	T	T	T	T	C	T	T	IGS	intergenic space or other non-protein-coding region	●
1242476	C	C	C	C	C	C	C	C	C	T	C	C	IGS	intergenic space or other non-protein-coding region	●
1247354	T	T	T	T	T	T	T	T	C	T	T	T	IGS	intergenic space or other non-protein-coding region	●
1248966	C	C	C	C	C	C	C	C	C	T	C	C	IGS	intergenic space or other non-protein-coding region	●
1249174	T	T	T	T	T	T	T	T	T	C	T	T	IGS	intergenic space or other non-protein-coding region	●
1249431	A	G	G	G	G	G	G	A	G	A	A	A	SEN1164	putative phage terminase; small subunit										●
1250001	C	C	C	C	C	C	C	C	C	T	C	C	IGS	intergenic space or other non-protein-coding region	●
1252031	C	C	C	C	C	C	C	C		G	C	C	IGS	intergenic space or other non-protein-coding region	●
1269534	C	C	C	C	C	C	C	C	C	T	C	C	SEN1188	conserved hypothetical protein														●
1272950	G	G	G	G	A	A	A	G	G	G	G	G	SEN1192	tail-specific protease precursor		●
1277487	T	G	G	G	G	G	G	G	G	G	G	G	SEN1195	transcriptional regulator KdgR						●
1278476	T	T	T	T	T	T	T	T	T	C	T	T	SEN1196	putative exported protein													●
1278666	T	A	A	A	A	A	A	A	A	A	A	A	IGS	intergenic space or other non-protein-coding region	●
1278667	T	A	A	A	A	A	A	A	A	A	A	A	IGS	intergenic space or other non-protein-coding region	●
1281081	T	T	T	T	T	T	T	T	T	C	T	T	SEN1201	penicillin-binding protein													●
1283975	A	A	A	A	A	A	A	A	A	G	A	A	IGS	intergenic space or other non-protein-coding region	●
1284084	A	A	A	A	A	A	A	A	A	G	A	A	SEN1204	putative membrane protein					●
1284118	C	C	T	T	C	C	C	C	C	C	C	C	SEN1204	putative membrane protein					●
1284129	T	T	T	T	T	T	T	T	C	T	T	T	SEN1204	putative membrane protein					●
1289005	T	C	C	C	C	C	C	C	C	C	C	C	SEN1209	putative membrane protein					●
1293796	C	C	C	C	C	C	C	C	C	T	C	C	SEN1213	para-aminobenzoate synthase component I		●
1300985	T	G	T	T	G	G	G	T	G	T	T	T	SEN1220	ribonuclease D		●
1310721	G	G	G	G	G	G	G	G	G	A	G	G	SEN1233	conserved hypothetical protein														●
1315147	C	A	C	C	A	A	A	C	A	C	C	C	SEN1236	Cell volume regulation protein A						●
1323255	C	T	C	C	T	T	T	C	T	C	C	C	SEN1244	probable cytochrome oxidase subunit II		●
1325067	G	G	G	G	G	G	G	G	G	A	G	G	SEN1245	cytochrome bd-II oxidase subunit I		●
1325689	A	G	G	G	G	G	G	G	G	G	G	G	SEN1246	hydrogenase-1 operon protein HyaF		●
1327645	T	C	C	C	C	C	C	C	C	C	C	C	SEN1249	probable Ni/Fe-hydrogenase 1 b-type cytochrome subunit		●
1328395	C	C	T	T	C	C	C	C	C	C	C	C	SEN1250	hydrogenase-1 large chain (nifE hydrogenase)		●
1331638	T	C	C	C	C	C	C	C	C	T	C	C	IGS	intergenic space or other non-protein-coding region	●
1333502	A	G	G	G	G	G	G	G	G	G	G	G	IGS	intergenic space or other non-protein-coding region	●
1335185	A	A	A	A	A	A	A	A	A	C	A	A	SEN1256	Peptidyl-tRNA hydrolase		●
1336728	A	C	C	C	C	C	C	C	C	C	C	C	SEN1258	putative sulphate transporter							●
1337454	C	C	C	C	C	C	C	C	C	T	C	C	SEN1258	putative sulphate transporter							●
1342012	A	A	A	A	A	A	A	A	A	T	A	A	SEN1262	Glutamyl-tRNA reductase		●
1347241	G	A	G	G	A	A	A	G	A	G	G	G	SEN1268	putative calcium/proton antiporter													●
1355719	T	T	T	T	T	T	T	T	T	G	T	T	SEN1275	respiratory nitrate reductase 1 alpha chain		●
1356600	G	A	A	A	A	A	A	A	A	G	A	A	SEN1275	respiratory nitrate reductase 1 alpha chain		●
1356984	C	C	C	C	C	C	C	C	C	T	C	C	SEN1275	respiratory nitrate reductase 1 alpha chain		●
1361849	A	C	A	A	C	C	C	A	C	A	A	A	SEN1279	putative secreted protein													●
1361851	A	G	A	A	G	G	G	A	G	A	A	A	SEN1279	putative secreted protein													●
1362427	G	G	G	G	G	G	G	T	G	G	T	T	SEN1279	putative secreted protein													●
1363510	A	A	A	A	A	A	G	A	A	G	A	A	IGS	intergenic space or other non-protein-coding region	●
1363513	G	G	G	G	G	G	A	G	G	A	G	G	IGS	intergenic space or other non-protein-coding region	●
1363518	G	G	G	G	G	G	G	G	G	A	G	G	IGS	intergenic space or other non-protein-coding region	●
1363525	G	G	G	G	G	G	A	G	G	A	G	G	IGS	intergenic space or other non-protein-coding region	●
1363602	A	A	A	A	A	A	A	A	A	A	G	A	IGS	intergenic space or other non-protein-coding region	●
1363608	T	T	T	T	T	T	T	T	T	T	A	T	IGS	intergenic space or other non-protein-coding region	●
1363619	G	G	G	G	G	G	G	G	G	G	A	G	IGS	intergenic space or other non-protein-coding region	●
1363878	A	G	A	A	G	G	G	A	G	A	A	A	IGS	intergenic space or other non-protein-coding region	●
1364094	T	T	T	T	T	T	T	T	T	C	T	T	IGS	intergenic space or other non-protein-coding region	●
1365349	C	T	T	T	T	T	T	T	T	C	T	T	SEN1281	conserved hypothetical protein														●
1375966	G	G	G	G	G	G	G	A	G	G	A	A	SEN1289	periplasmic oligopeptide-binding protein precursor (OppA)													●
1377141	G	G	G	G	G	G	G	G	G	A	G	G	IGS	intergenic space or other non-protein-coding region	●
1384217	A	A	G	G	A	A	A	A	A	A	A	A	SEN1296	conserved hypothetical protein														●
1388210	C	C	C	C	C	C	C	C	C	T	C	C	SEN1302	putative outer membrane protein					●
1393905	A	A	A	A	A	A	A	A	A	C	A	A	SEN1309	Indole-3-glycerol phosphate synthase		●
1394064	C	C	C	C	C	C	C	T	C	C	T	T	SEN1309	Indole-3-glycerol phosphate synthase		●
1395743	A	A	A	A	A	A	A	A	A	G	A	A	SEN1310	Anthranilate phosphoribosyltransferase		●
1396193	G	G	G	G	G	G	G	G	G	T	G	G	SEN1310	Anthranilate phosphoribosyltransferase		●
1398628	G	G	G	G	G	G	G	G	G	A	G	G	SEN1312	conserved hypothetical protein														●
1400398	A	A	A	A	A	A	A	A	A	G	A	A	SEN1314	putative pseudouridine synthase		●
1402592	C	G	G	G	G	G	G	G	G	G	G	G	SEN1317	putative protease		●
1402850	C	C	C	C	C	C	C	C	C	T	C	C	SEN1317	putative protease		●
1406670	C	C	C	C	C	C	C	C	C	A	C	C	SEN1319	DNA topoisomerase I, omega protein I		●
1406977	G	T	G	G	G	G	G	G	G	G	G	G	IGS	intergenic space or other non-protein-coding region	●
1409449	G	G	C	G	G	G	G	G	G	G	G	G	SEN1321	aconitate hydratase 1 (citrate hydro-lyase 1)		●
1419399	C	A	A	A	A	A	A	A	A	A	A	A	SEN1329	conserved hypothetical protein														●
1421331	G	C	C	C	C	C	C	C	C	C	C	C	SEN1330	Exoribonuclease II		●
1422639	G	G	G	G	G	G	G	G	G	A	G	G	SEN1331	conserved hypothetical protein														●
1435487	C	T	T	T	T	T	T	T	T	C	T	T	SEN1345	phage shock protein C										●
1436899	C	T	T	T	T	T	T	T	T	C	T	T	SEN1348	putative ATP-binding protein													●
1442727	G	G	G	G	G	G	G	A	G	G	A	A	SEN1353	conserved hypothetical protein														●
1447646	C	C	C	C	T	C	T	C	C	C	C	C	SEN1357	putative oxidoreductase		●
1452297	C	C	C	C	C	C	C	C	C	T	C	C	IGS	intergenic space or other non-protein-coding region	●									●
1471632	C	C	C	C	C	C	C	C	C	A	C	C	SEN1382	putative phage membrane protein
1472308	T	T	T	T	T	T	T	T	T	C	T	T	IGS	intergenic space or other non-protein-coding region	●
1472419	G	G	G	G	G	G	G	G	G	T	G	G	IGS	intergenic space or other non-protein-coding region	●
1472428	A	G	G	G	G	G	G	G	G	G	G	G	IGS	intergenic space or other non-protein-coding region	●
1473680	G	G	G	G	G	G	G	G	G	A	G	G	IGS	intergenic space or other non-protein-coding region	●
1474447	T	C	C	C	C	C	C	C	C	C	C	C	SEN1386	predicted phage protein										●
1474577	C	C	C	C	C	C	C	C	C	A	C	C	SEN1386	predicted phage protein										●
1475979	T	C	T	T	C	C	C	T	C	T	T	T	IGS	intergenic space or other non-protein-coding region	●
1479592	G	T	T	T	T	T	T	T	T	G	T	T	IGS	intergenic space or other non-protein-coding region	●
1482103	C	A	A	A	A	A	A	A	A	A	A	A	IGS	intergenic space or other non-protein-coding region	●
1484842	T	T	T	T	T	T	T	T	T	G	T	T	SEN1401	probable pyruvate-flavodoxin oxidoreductase		●
1487650	T	C	C	C	C	C	C	C	C	C	C	C	SEN1404	heat shock protein (hslJ)								●
1488169	C	C	C	C	C	C	C	C	C	T	C	C	SEN1405	D-lactate dehydrogenase		●
1490566	A	A	A	A	A	A	A	A	A	G	A	A	SEN1406	putative exported protein													●
1492200	C	C	C	C	C	C	C	C	C	T	C	C	SEN1408	putative secreted protein													●
1493448	C	C	C	C	C	C	C	C	C	T	C	C	SEN1410	acyl carrier protein phosphodiesterase		●
1497271	T	A	A	A	A	A	A	A	A	T	A	A	SEN1411	ATP-dependent helicase HrpA		●
1498834	A	C	C	C	C	C	C	C	C	C	C	C	SEN1413	cytochrome b561 (cytochrome b-561)													●
1498906	C	T	C	C	T	T	T	C	T	C	C	C	SEN1413	cytochrome b561 (cytochrome b-561)													●
1500269	A	A	A	G	A	A	A	A	A	A	A	A	IGS	intergenic space or other non-protein-coding region	●
1501867	C	T	T	T	T	T	T	T	T	C	T	T	IGS	intergenic space or other non-protein-coding region	●
1502407	G	T	T	T	T	T	T	T	T	T	T	T	SEN1417	putative amino acid ABC transporter							●
1508665	G	G	G	G	G	G	G	G	G	A	G	G	SEN1423	putative membrane protein					●
1509298	C	C	C	C	C	C	C	C	C	T	C	C	SEN1423A	conserved hypothetical protein														●
1513360	G	G	C	G	C	C	G	G	G	G	G	G	SEN1427	putative LysR-family transcriptional regulatory protein						●
1513790	A	A	A	A	A	A	A	A	A	G	A	A	SEN1427	putative LysR-family transcriptional regulatory protein						●
1517942	C	T	T	T	T	T	T	T	T	C	T	T	SEN1430	Glucans biosynthesis protein D precursor.													●
1519266	G	G	G	G	G	G	G	G	G	A	G	G	IGS	intergenic space or other non-protein-coding region	●
1523650	T	T	T	T	T	T	T	T	T	G	T	T	SEN1435	putative hexonate dehydrogenase		●
1524474	A	A	A	G	A	A	A	A	A	A	A	A	IGS	intergenic space or other non-protein-coding region	●
1530344	C	C	C	C	C	C	C	T	C	C	T	T	SEN1442	putative phosphotransferase enzyme		●
1538254	C	C	C	C	C	C	C	C	A	C	C	C	SEN1452	putative peptidase		●
1541966	G	G	T	T	G	G	G	G	G	G	G	G	IGS	intergenic space or other non-protein-coding region	●
1544491	C	C	C	C	C	C	C	C	C	T	C	C	SEN1457	putative regulatory protein						●
1544898	G	A	A	A	A	A	A	A	A	G	A	A	SEN1457	putative regulatory protein						●
1546039	G	T	T	T	T	T	T	T	T	G	T	T	SEN1458	putative aldehyde dehydrogenase		●
1556184	C	C	C	C	C	C	C	C	C	T	C	C	SEN1466	putative NADP-dependent oxidoreductase						●
1557426	C	C	C	C	C	C	C	A	C	C	A	A	SEN1467	putative regulatory protein													●
1561560	A	A	A	A	A	A	A	A	A	T	A	A	SEN1470	putative lipoprotein													●
1569189	C	C	C	C	C	C	C	C	C	G	C	C	SEN1477	respiratory nitrate reductase 2 beta chain		●
1573043	G	C	C	C	C	C	C	C	C	C	C	C	SEN1478	respiratory nitrate reductase 2 alpha chain		●
1574254	G	G	G	G	G	G	G	T	G	G	T	T	SEN1479	nitrite extrusion protein													●
1579064	G	G	G	G	G	G	G	G	G	A	G	G	IGS	intergenic space or other non-protein-coding region	●
1579797	C	T	T	T	T	T	T	T	T	C	T	T	SEN1484	putative integral membrane protein					●
1582591	G	G	G	G	G	G	G	A	G	G	A	A	SEN1485	formate dehydrogenase, nitrate-inducible, major subunit (ec 1.2.1.2) (formate dehydrogenase-n alpha subunit) (fdh-n alpha subunit) (anaerobic formate dehydrogenase major subunit)		●
1588006	T	T	T	T	T	T	T	T	T	G	T	T	IGS	intergenic space or other non-protein-coding region	●
1593383	G	G	A	A	G	G	G	G	G	G	G	G	SEN1496	putative hydrolase		●
1604159	A	T	T	T	T	T	T	T	T		T	T	SEN1504	putative isomerase		●
1607867	G	G	G	G	G	G	G	G	G	C	G	G	SEN1507	putative multidrug efflux protein							●
1610591	C	C	A	A	C	C	C	C	C	C	C	C	SEN1509	membrane transport protein							●
1611263	C	T	T	T	T	T	T	T	T	T	T	T	SEN1510	putative alcohol dehydrogenase		●
1614501	T	T	T	T	T	T	T	T	T	G	T	T	SEN1513	uptake hydrogenase small subunit													●
1626132	A	G	G	G	G	G	G	G	G	G	G	G	SEN1526	probable glutaminase		●
1627603	G	G	G	G	G	G	G	G	G	A	G	G	SEN1527	putative oxidoreductase		●
1635432	C	C	C	C	C	C	C	A	C	C	A	A	IGS	intergenic space or other non-protein-coding region	●
1635433	C	C	C	C	C	C	C	A	C	C	A	A	IGS	intergenic space or other non-protein-coding region	●
1635564	G	G	G	G	G	G	G	G	G	T	G	G	IGS	intergenic space or other non-protein-coding region	●
1635565	G	G	G	G	G	G	G	G	G	T	G	G	IGS	intergenic space or other non-protein-coding region	●
1636095	G	A	A	A	A	A	A	A	A	G	A	A	IGS	intergenic space or other non-protein-coding region	●
1636637	G	G	G	G	G	G	G	G	G	A	G	G	SEN1537	conserved hypothetical protein														●
1638463	T	C	C	C	C	C	C	C	C	T	C	C	SEN1539	dipeptidyl carboxypeptidase II		●
1639753	G	A	A	A	A	A	A	A	A	G	A	A	IGS	intergenic space or other non-protein-coding region	●
1641677	T	C	C	C	C	C	C	C	C	C	C	C	SEN1542	conserved hypothetical protein														●
1641678	T	C	C	C	C	C	C	C	C	C	C	C	SEN1542	conserved hypothetical protein														●
1647098	T	C	C	C	C	C	C	C	C	T	C	C	IGS	intergenic space or other non-protein-coding region	●
1650571	G	C	C	C	C	C	C	C	C	G	C	C	SEN1551	putative dimethyl sulphoxide reductase subunit A		●
1651009	C	C	C	C	C	C	C	C	C	G	C	C	SEN1551	putative dimethyl sulphoxide reductase subunit A		●
1657113	T	T	T	T	T	T	T	T	T	C	T	T	IGS	intergenic space or other non-protein-coding region	●
1659052	T	G	G	G	G	G	G	G	G	T	G	G	SEN1558	putative ABC transporter membrane protein					●
1659979	T	C	C	C	C	C	C	C	C	C	C	C	SEN1559	putative ABC transporter ATP/GTP-binding protein					●
1671650	G	A	A	A	A	A	A	A	A	A	A	A	SEN1569	pyridine nucleotide transhydrogenase subunit-beta		●
1676635	G	G	A	A	G	G	G	G	G	G	G	G	SEN1572	putative amino acid permease		●
1679797	G	G	A	A	G	G	G	G	G	G	G	G	IGS	intergenic space or other non-protein-coding region	●
1687540	G	G	G	G	G	G	G	G	G	T	G	G	SEN1582	mannose-6-phosphate isomerase		●
1690222	C	C	C	C	C	C	C	T	C	C	T	T	IGS	intergenic space or other non-protein-coding region	●
1691645	C	C	C	C	C	C	C	C	C	A	C	C	SEN1584	adenosine deaminase		●
1693333	G	T	T	T	T	T	T	T	T	G	T	T	IGS	intergenic space or other non-protein-coding region	●
1697385	A	A	A	A	A	A	A	A	A	G	A	A	SEN1590	Electron transport complex protein							●
1699384	T	T	T	T	T	T	T	T	T	C	T	T	SEN1593	putative electron transport complex protein rnfE							●
1702656	G	G	G	G	G	G	G	G	A	G	G	G	SEN1595	putative proton/oligopeptide symporter							●
1715892	G	G	G	G	G	G	G	A	G	G	A	A	SEN1611	N-ethylmaleimide reductase		●
1721347	G	C	G	G	G	G	G	G	G	G	G	G	SEN1618	putative transcriptional regulator						●
1722583	T	T	C	C	T	T	T	T	T	T	T	T	SEN1619	putative integral membrane transport protein					●
1723077	G	A	A	A	A	A	A	A	A	G	A	A	SEN1619	putative integral membrane transport protein					●
1725731	G	G	G	G	G	G	G	G	G	A	G	G	IGS	intergenic space or other non-protein-coding region	●
1728469	T	C	C	C	C	C	C	C	C	C	C	C	SEN1623	putative type III secretion protein													●
1730438	T	T	T	T	T	T	T	T	T	A	T	T	SEN1626	putative type III secretion protein													●
1732159	T	C	C	C	C	C	C	C	C	C	C	C	SEN1629	putative type III secretion protein													●
1735956	A	A	A	A	A	A	A	A	A	G	A	A	IGS	intergenic space or other non-protein-coding region	●
1737450	C	C	C	C	C	C	C	C	C	T	C	C	SEN1634	putative pathogenicity island protein													●
1738692	C	T	T	T	T	T	T	C	T	C	C	C	SEN1636	putative pathogenicity island lipoprotein													●
1739654	A	G	G	G	G	G	G	G	G	A	G	G	SEN1639	putative pathogenicity island protein													●
1746599	T	T	T	T	T	T	T	T	T	A	T	T	SEN1650	putative pathogenicity island protein													●
1748958	G	G	G	G	G	G	G	G	G	A	G	G	SEN1652	putative pathogenicity island 2 secreted effector protein													●
1751000	A	G	G	G	G	G	G	G	G	G	G	G	SEN1653	putative two-component sensor kinase		●
1753383	A	C	A	A	C	C	C	A	C	A	A	A	SEN1655	putative transcriptional regulator						●
1753939	C	C	C	C	C	C	C	C	C	A	C	C	IGS	intergenic space or other non-protein-coding region	●
1758663	C	C	A	A	C	C	C	C	C	C	C	C	SEN1660	tetrathionate reductase subunit B		●
1760475	C	T	T	T	T	T	T	T	T	C	T	T	SEN1662	tetrathionate reductase subunit A		●
1763872	G	A	G	G	A	A	A	G	A	G	G	G	SEN1663	putative ribokinase/regulatory protein						●
1764525	C	C	C	C	C	C	C	C	C	T	C	C	SEN1664	Orf 245 protein													●
1769961	C	A	A	A	A	A	A	A	A	A	A	A	SEN1669	major outer membrane lipoprotein					●
1769962	C	A	A	A	A	A	A	A	A	A	A	A	SEN1669	major outer membrane lipoprotein					●
1769972	A	G	G	G	G	G	G	G	G	G	G	G	SEN1669	major outer membrane lipoprotein					●
1769973	A	G	G	G	G	G	G	G	G	G	G	G	SEN1669	major outer membrane lipoprotein					●
1771857	G	G	G	G	G	G	G	A	G	G	A	A	SEN1672	putative amintransferase		●
1775109	G	G	A	A	G	G	G	G	G	G	G	G	SEN1675	conserved hypothetical protein														●
1775406	C	C	C	C	C	C	C	C	C	T	C	C	SEN1675	conserved hypothetical protein														●
1777036	A	G	G	G	G	G	G	G	G	G	G	G	IGS	intergenic space or other non-protein-coding region	●
1779504	T	T	T	T	T	T	T	T	T	T	C	T	SEN1679	conserved hypothetical protein														●
1779506	T	T	T	T	T	T	T	T	T	T	C	T	SEN1679	conserved hypothetical protein														●
1779541	G	A	A	A	A	A	A	A	A	G	A	A	SEN1679	conserved hypothetical protein														●
1784233	G	G	G	G	G	G	G	G	G	A	G	G	IGS	intergenic space or other non-protein-coding region	●
1784661	A	T	T	T	T	T	T	T	T	T	T	T	SEN1682	Conserved hypothetical protein														●
1784663	A	T	T	T	T	T	T	T	T	T	T	T	SEN1682	Conserved hypothetical protein														●
1786235	T	T	T	T	T	T	T	T	T	C	T	T	SEN1683	putative MFS-family transport protein							●
1787654	A	G	G	G	G	G	G	G	G	G	G	G	SEN1684	Putative MFS-family transport protein							●
1805479	A	C	C	C	C	C	C	C	C	C	C	C	SEN1699	conserved hypothetical protein														●
1809506	G	G	G	G	T	T	T	G	G	G	G	G	SEN1704	vitamin B12 transport system permease							●
1810275	C	C	C	C	C	C	C	C	C	T	C	C	SEN1705	Integration host factor alpha-subunit													●
1820819	T	T	T	T	T	T	T	T	T	C	T	T	IGS	intergenic space or other non-protein-coding region	●
1822678	G	G	G	G	G	G	G	G	G	A	G	G	SEN1716	putative outer membrane protein					●
1822933	C	C	C	C	C	C	C	C	C	T	C	C	SEN1716	putative outer membrane protein					●
1824770	G	G	T	T	G	G	G	G	G	G	G	G	SEN1719	conserved hypothetical protein														●
1848636	G	G	G	G	G	G	G	G	G	T	G	G	SEN1742	putative MutT-family protein													●
1849007	G	G	G	G	G	G	G	G	G	A	G	G	SEN1743	putative exported protein													●
1855524	G	A	A	A	A	A	A	A	A	G	A	A	SEN1748	protease IV		●
1857962	A	A	A	A	A	A	A	A	A	C	A	A	SEN1750	pyrazinamidase/nicotinamidase		●
1860952	G	G	T	T	G	G	G	G	G	G	G	G	SEN1753	putative oxidoreductase		●
1873368	A	C	C	C	C	C	C	C	C	C	C	C	SEN1765	putative regulatory protein						●
1875526	A	A	A	A	A	A	A	G	A	A	G	G	SEN1767	putative serine kinase		●
1876934	G	T	T	T	T	T	T	T	T	G	T	T	IGS	intergenic space or other non-protein-coding region	●
1879413	C	T	T	T	T	T	T	T	T	T	T	T	SEN1769	membrane protein					●
1880115	C	C	C	C	C	C	C	C	C	T	C	C	SEN1769	membrane protein					●
1883249	A	T	T	T	T	T	T	T	T	T	T	T	SEN1773	putative membrane protein					●
1886191	A	A	A	A	A	A	A	A	A	G	A	A	SEN1779	putative membrane protein					●
1889037	G	G	G	G	G	G	G	G	G	T	G	G	IGS	intergenic space or other non-protein-coding region	●
1895227	G	A	A	A	A	A	A	A	A	G	A	A	SEN1792	putative ABC transport ATP-binding subunit							●
1895316	C	G	G	G	G	G	G	G	G	G	G	G	SEN1792	putative ABC transport ATP-binding subunit							●
1895600	A	A	A	A	A	A	A	A	A	C	A	A	SEN1793	putative ABC transport ATP-binding protein							●
1903902	C	C	C	C	C	C	C	C	C	T	C	C	IGS	intergenic space or other non-protein-coding region	●
1910600	C	C	C	C	C	C	C	C	C	G	C	C	IGS	intergenic space or other non-protein-coding region	●
1913197	G	G	G	G	G	G	G	G	G	A	G	G	SEN1811	isocitrate dehydrogenase		●
1913200	T	T	T	T	T	T	T	T	T	C	T	T	SEN1811	isocitrate dehydrogenase		●
1913203	G	G	G	G	G	G	G	G	G	C	G	G	SEN1811	isocitrate dehydrogenase		●
1913224	G	G	G	G	G	G	G	G	G	A	G	G	SEN1811	isocitrate dehydrogenase		●
1914508	T	T	T	T	T	T	T	T	T	C	T	T	SEN1812	putative ribosomal large subunit pseudouridine synthase B		●
1914700	G	G	G	G	G	G	G	G	G	A	G	G	SEN1812	putative ribosomal large subunit pseudouridine synthase B		●
1919010	A	A	A	A	A	A	A	A	A	T	A	A	SEN1817	adenylosuccinate lyase		●
1919607	G	A	G	G	A	A	A	G	A	G	G	G	SEN1818	transcriptional regulatory protein PhoP, regulator of virulence determinants						●
1923130	A	A	A	A	A	A	A	A	A	G	A	A	SEN1821	hypothetical protein														●
1927127	G	A	A	A	A	A	A	A	A	G	A	A	SEN1824	spermidine/putrescine transport system permease protein PotB							●
1928670	G	A	A	A	A	A	A	A	A	G	A	A	SEN1825	putative virulence determinant														●
1928974	G	T	G	G	T	T	T	G	T	G	G	G	IGS	intergenic space or other non-protein-coding region	●
1934221	G	A	A	A	A	A	A	A	A	G	A	A	SEN1831	ABC transporter ATP-binding subunit							●
1938272	G	G	G	G	G	G	G	G	G	A	G	G	SEN1833	transcription-repair coupling factor (TrcF)						●
1950730	A	A	A	A	A	A	A	A	A	G	A	A	SEN1845	outer-membrane receptor for Fe(iii)-coprogen, fe(iii)-ferrioxamine b and fe(iii)-rhodotrulic acid					●
1951600	C	G	G	G	G	G	G	G	G	G	G	G	SEN1846	PTS system, glucose-specific IIBC component													●
1959684	C	C	C	C	C	C	C	G	C	C	G	G	SEN1855	malonyl CoA-acyl carrier protein transacylase		●
1981168	G	G	G	G	G	G	G	A	G	G	A	A	SEN1875	flagellar basal body P-ring protein FlgA precursor												●
1982952	A	G	G	G	G	G	G	G	G	G	G	G	SEN1878	virulence factor MviN															●
1984769	T	G	G	G	G	G	G	G	G	G	G	G	SEN1879	putative virulence factor MviM															●
1987706	A	G	G	G	G	G	G	A	G	A	A	A	SEN1883	glutaredoxin 2													●
1987918	A	A	C	C	A	A	A	A	A	A	A	A	SEN1883	glutaredoxin 2													●
1994943	G	G	G	G	G	G	G	G	G	A	G	G	IGS	intergenic space or other non-protein-coding region	●
1997841	G	G	G	G	G	G	G	G	G	A	G	G	SEN1895	acidic protein MsyB; multicopy suppressor of SecY						●
1999847	A	A	A	A	A	A	A	A	G	A	A	A	SEN1897	Glucans biosynthesis glucosyltransferase H		●
2008113	G	A	A	A	A	A	A	G	A	G	G	G	IGS	intergenic space or other non-protein-coding region	●
2008553	T	T	C	C	T	T	T	T	T	T	T	T	SEN1906	csg operon transcriptional regulator protein						●
2008655	A	A	A	A	A	A	A	A	A	G	A	A	SEN1906	csg operon transcriptional regulator protein						●
2011902	G	G	G	G	G	G	G	A	G	G	A	A	SEN1912	putative hydrolase		●
2014810	C	G	G	G	G	G	G	G	G	G	G	G	IGS	intergenic space or other non-protein-coding region	●
2059061	G	T	T	T	T	T	T	T	T	T	T	T	IGS	intergenic space or other non-protein-coding region	●
2059074	A	G	G	G	G	G	G	G	G	G	G	G	IGS	intergenic space or other non-protein-coding region	●
2059081	C	T	T	T	T	T	T	T	T	T	T	T	IGS	intergenic space or other non-protein-coding region	●
2059088	T	C	C	C	C	C	C	C	C	C	C	C	IGS	intergenic space or other non-protein-coding region	●
2059092	C	T	T	T	T	T	T	T	T	T	T	T	IGS	intergenic space or other non-protein-coding region	●
2059099	A	G	G	G	G	G	G	G	G	G	G	G	IGS	intergenic space or other non-protein-coding region	●
2059104	C	T	T	T	T	T	T	T	T	T	T	T	IGS	intergenic space or other non-protein-coding region	●
2059107	A	T	T	T	T	T	T	T	T	T	T	T	IGS	intergenic space or other non-protein-coding region	●
2061588	A	G	G	G	G	G	G	G	G	G	G	G	SEN1970	phage integrase										●
2067746	G	G	G	G	G	G	G	G	G	A	G	G	IGS	intergenic space or other non-protein-coding region	●
2074825	T	T	T	T	T	T	T	T	T	C	T	T	IGS	intergenic space or other non-protein-coding region	●
2075106	C	T	T	T	T	T	T	T	T	T	T	T	SEN1984	exported protein													●
2078391	C	T	T	T	T	T	T	T	T	T	T	T	SEN1987	hypothetical protein														●
2078404	T	T	T	T	T	T	T	T	T	C	T	T	SEN1987	hypothetical protein														●
2078907	T	T	T	T	T	T	T	T	T	C	T	T	IGS	intergenic space or other non-protein-coding region	●
2079177	T	A	A	A	A	A	A	T	A	T	T	T	SEN1989	putative membrane protein					●
2079385	C	T	T	T	T	T	T	T	T	T	T	T	IGS	intergenic space or other non-protein-coding region	●
2080199	C	T	T	T	T	T	T	T	T	T	T	T	SEN1990	putative DNA-binding protein													●
2081720	G	A	G	G	G	G	G	G	G	G	G	G	IGS	intergenic space or other non-protein-coding region	●
2082171	C	A	A	A	A	A	A	A	A	A	A	A	SEN1992	conserved hypothetical protein														●
2084629	T	T	C	C	T	T	T	T	T	T	T	T	SEN1995	conserved hypothetical protein														●
2086578	T	C	C	C	C	C	C	C	C	T	C	C	SEN1999	conserved hypothetical protein														●
2086579	T	C	C	C	C	C	C	C	C	T	C	C	SEN1999	conserved hypothetical protein														●
2087680	C	C	C	C	C	T	C	C	C	C	C	C	IGS	intergenic space or other non-protein-coding region	●
2090012	C	C	C	C	C	C	C	C	C	T	C	C	SEN2004	putative exported protein													●
2092766	C	C	C	C	C	C	C	C	C	A	C	C	SEN2005	putative exported protein													●
2100664	C	T	T	T	T	T	T	T	T	T	T	T	IGS	intergenic space or other non-protein-coding region	●
2100949	G	G	G	G	G	G	G	A	G	G	A	A	SEN2014	Nicotinate-nucleotide--dimethylbenzimidazole phosphoribosyltransferase		●
2104105	C	T	C	C	C	C	C	C	T	C	C	C	SEN2017	putative cobyric acid synthase		●
2110179	G	G	G	G	T	T	T	G	G	G	G	G	SEN2026	cobalamin biosynthesis protein		●
2114778	G	G	G	G	G	G	G	G	G	A	G	G	SEN2031	precorrin-8X methylmutase		●
2116280	G	G	G	G	G	G	G	G	G	A	G	G	SEN2033	Cobyrinic acid A,C-diamide synthase.		●
2127768	G	A	A	A	A	A	A	A	A	G	A	A	SEN2045	propanediol utilization protein													●
2131824	C	C	C	C	C	C	C	C	C	G	C	C	SEN2050	putative propanol dehydrogenase		●
2132622	G	G	G	G	G	G	G	G	G	A	G	G	SEN2051	propanediol utilization ferredoxin													●
2147287	G	G	G	G	G	G	G	G	G	A	G	G	SEN2065	secreted protein SopA													●
2148641	C	C	C	C	C	C	C	C	C	T	C	C	SEN2066	exodeoxyribonuclease I		●
2150012	C	C	C	C	C	C	C	C	C	A	C	C	SEN2067	putative amino acid transporter protein							●
2151859	C	A	C	C	A	A	A	C	A	C	C	C	IGS	intergenic space or other non-protein-coding region	●
2158504	G	G	G	G	G	G	G	G	G	T	G	G	SEN2075	5-phosphoribosyl-5-[5-phosphoribosylaminomethyl ideneamino] imidazole-4-carboxamide isomerase		●
2165055	C	C	C	A	C	C	C	C	C	C	C	C	SEN2081	undecaprenyl-phosphate galactosephosphotransferase		●
2167394	T	T	T	T	T	T	T	T	T	G	T	T	SEN2083	mannose-1-phosphate guanylyltransferase		●
2168171	C	C	C	C	C	C	C	T	C	C	T	T	SEN2083	mannose-1-phosphate guanylyltransferase		●
2169435	A	A	A	A	A	A	A	A	A	C	A	A	SEN2084	putative rhamnosyltransferase		●
2182436	G	T	T	T	T	T	T	T	T	G	T	T	SEN2093	dTDP-glucose 4,6-dehydratase		●
2184121	G	G	G	G	G	G	G	G	G	A	G	G	SEN2094	UTP-glucose-1-phosphate uridylyltransferase		●
2186447	C	C	C	C	C	C	C	C	C	T	C	C	SEN2096	putative glycosyltransferase (colanic acid gene cluster)		●
2192607	A	G	G	G	G	G	G	G	G	G	G	G	SEN2100	phosphomannomutase		●
2197260	G	G	G	G	G	G	G	G	G	C	G	G	SEN2105	GDP-mannose 4,6-dehydratase		●
2203153	G	G	A	A	G	G	G	G	G	G	G	G	SEN2111	colanic acid biosynthesis glycosyl transferase		●
2204566	G	G	G	G	G	G	G	G	G	T	G	G	SEN2112	tyrosine-protein kinase		●
2206828	C	A	A	A	A	A	A	A	A	C	A	A	SEN2114	putative polysaccharide export protein													●
2216034	T	C	C	C	C	C	C	C	C	C	C	C	SEN2119	putative membrane protein					●
2216667	G	G	G	G	G	G	G	G	G	A	G	G	SEN2120	DNA-3-methyladenine glycosidase II		●
2218932	G	G	G	G	G	G	G	G	G	C	G	G	SEN2122	putative efflux system protein							●
2220615	A	A	A	A	A	A	A	A	A	T	A	A	SEN2123	putative RND-family transporter protein							●
2224059	T	T	T	T	T	T	T	T	C	T	T	T	SEN2124	putative RND-family transporter protein							●
2234243	C	C	C	C	C	C	C	C	C	T	C	C	IGS	intergenic space or other non-protein-coding region	●
2236344	T	A	A	A	A	A	A	A	A	A	A	A	SEN2133	conserved hypothetical protein														●
2243150	G	G	G	G	G	G	G	G	G	A	G	G	SEN2140	putative sugar kinase		●
2246974	G	G	G	G	G	G	G	G	G	A	G	G	SEN2144A	putative exported protein													●
2250261	C	C	C	C	C	C	C	C	C	T	C	C	SEN2145A	putative fimbrial chaperone protein			●
2258369	G	G	G	G	G	G	G	G	G	A	G	G	SEN2153	putative two-component system sensor kinase		●
2260216	T	G	G	G	G	G	G	G	G	G	G	G	SEN2154	putative transcriptional regulator						●
2265027	C	C	A	A	C	C	C	C	C	C	C	C	SEN2160	periplasmic beta-glucosidase precursor		●
2266059	T	T	T	T	T	T	T	T	T	A	T	T	SEN2160	periplasmic beta-glucosidase precursor		●
2267057	T	T	T	T	T	T	T	T	T	G	T	T	IGS	intergenic space or other non-protein-coding region	●
2267757	A	A	A	A	A	A	A	A	A	A	A	G	SEN2161	D-lactate dehydrogenase		●
2267835	T	T	T	T	T	T	T	T	T	T	T	C	SEN2161	D-lactate dehydrogenase		●
2272083	A	G	G	G	G	G	G	G	G	G	G	G	SEN2165	putative oxidoreductase		●
2272918	A	A	A	A	A	A	A	A	A	C	A	A	SEN2166	putative lipoprotein													●
2278697	A	A	A	A	A	A	A	A	A	C	A	A	SEN2171	putative gentisate 1,2-dioxygenase		●
2279738	C	C	C	C	C	C	C	C	C	A	C	C	SEN2172	putative n-hydroxybenzoate transporter							●
2283126	C	C	T	T	C	C	C	C	C	C	C	C	SEN2176	cytidine deaminase		●
2291359	A	A	A	T	A	A	A	A	A	A	A	A	IGS	intergenic space or other non-protein-coding region	●
2296803	C	C	C	C	C	C	C	A	C	C	A	A	SEN2189	putative L-serine dehydratase		●
2300269	G	G	G	G	G	G	G	A	G	G	A	A	SEN2192	colicin I receptor precursor													●
2302173	T	G	G	G	G	G	G	G	G	G	G	G	IGS	intergenic space or other non-protein-coding region	●
2305724	C	C	C	C	C	C	C	C	C	T	C	C	SEN2195	putative membrane protein					●
2306394	C	C	C	C	C	C	C	C	C	T	C	C	SEN2196	endonuclease IV		●
2307838	C	T	T	T	T	T	T	T	T	C	T	T	SEN2197	PTS system, fructose-specific IIBC component													●
2313389	C	C	C	C	C	C	C	C	C	A	C	C	IGS	intergenic space or other non-protein-coding region	●
2313417	A	A	A	A	A	A	A	A	A	G	A	A	IGS	intergenic space or other non-protein-coding region	●
2318621	G	A	A	A	A	A	A	A	A	G	A	A	SEN2208	rtn protein													●
2348660	G	G	G	G	G	G	G	G	G	A	G	G	SEN2239	cytochrome c-type protein NapB precursor													●
2351220	C	C	C	C	C	C	C	C	C	T	C	C	SEN2242	probable nitrate reductase		●
2351956	T	C	C	C	C	C	C	C	C	C	C	C	SEN2242	probable nitrate reductase		●
2356899	A	A	A	A	A	A	A	A	A	G	A	A	SEN2247	AlkB protein													●
2360795	G	T	G	G	T	T	T	G	T	G	G	G	IGS	intergenic space or other non-protein-coding region	●
2361761	C	T	T	T	T	T	T	T	T	C	T	T	SEN2251	putative two-component system sensor kinase		●
2376277	C	C	C	C	C	C	C	C	C	T	C	C	SEN2259	ribonucleoside-diphosphate reductase 1 alpha chain		●
2379468	T	T	T	T	T	T	T	T	T	C	T	T	SEN2262	putative transmembrane transport protein							●
2381848	C	C	C	C	C	C	C	C	T	C	C	C	SEN2264	glycerophosphoryl diester phosphodiesterase periplasmic precursor		●
2386191	G	G	G	G	G	G	G	A	G	G	A	A	SEN2267	Anaerobic glycerol-3-phosphate dehydrogenase subunit B		●
2386824	G	T	T	T	T	T	T	T	T	G	T	T	SEN2267	Anaerobic glycerol-3-phosphate dehydrogenase subunit B		●
2387369	T	C	C	C	C	C	C	C	C	C	C	C	SEN2268	anaerobic glycerol-3-phosphate dehydrogenase subunit C		●
2389182	T	C	C	C	C	C	C	T	C	T	T	T	SEN2269	conserved hypothetical protein														●
2389221	A	A	A	A	A	A	A	A	A	C	A	A	SEN2269	conserved hypothetical protein														●
2389680	C	C	C	C	C	C	C	A	C	C	A	A	SEN2269	conserved hypothetical protein														●
2391411	A	G	G	G	G	G	G	G	G	G	G	G	IGS	intergenic space or other non-protein-coding region	●
2394921	G	C	G	G	G	G	G	G	C	G	G	G	SEN2275	conserved hypothetical protein														●
2410247	C	T	T	T	T	T	T	T	T	T	T	T	SEN2291	menaquinone biosynthesis protein													●
2412886	G	G	G	G	G	G	G	G	G	A	G	G	SEN2293	conserved hypothetical protein														●
2422355	A	T	T	T	T	T	T	T	T	A	T	T	SEN2300	NADH dehydrogenase I chain L		●
2426844	A	G	G	G	G	G	G	G	G	G	G	G	SEN2305	NADH dehydrogenase I chain G		●
2431794	A	A	A	A	A	A	A	A	A	G	A	A	SEN2308	NADH dehydrogenase I chain C; chain D		●
2435477	A	G	G	G	G	G	G	G	G	A	G	G	IGS	intergenic space or other non-protein-coding region	●
2438830	T	C	C	C	C	C	C	C	C	C	C	C	SEN2315	putative sodium/sulphate transporter							●
2441704	G	A	A	A	A	A	A	A	A	G	A	A	IGS	intergenic space or other non-protein-coding region	●
2442708	T	T	T	T	T	T	T	T	T	A	T	T	SEN2319	Acetate kinase		●
2446274	A	A	A	A	A	A	A	A	A	C	A	A	SEN2321	putative membrane protein					●
2446734	T	C	C	C	C	C	C	C	C	C	C	C	SEN2321	putative membrane protein					●
2455219	G	G	G	G	G	G	G	A	G	G	A	A	IGS	intergenic space or other non-protein-coding region	●
2458754	C	C	C	C	C	C	C	C	C	T	C	C	SEN2336	histidine-binding periplasmic protein													●
2461983	A	A	A	A	A	A	A	A	A	C	A	A	SEN2339	putative amino acid permease		●
2462825	C	T	T	T	T	T	T	T	T	T	T	T	SEN2340	conserved hypothetical protein														●
2463887	T	C	C	C	C	C	C	C	C	C	C	C	SEN2341	putative amino acid transporter							●
2466824	C	G	G	G	G	G	G	G	G	C	G	G	IGS	intergenic space or other non-protein-coding region	●
2468247	G	G	G	G	G	G	G	G	G	A	G	G	SEN2343	putative transcriptional regulator						●
2468798	G	G	G	G	G	G	G	G	G	T	G	G	SEN2344	amidophosphoribosyltransferase		●
2469425	G	A	A	A	A	A	A	A	A	G	A	A	SEN2344	amidophosphoribosyltransferase		●
2471166	G	G	T	G	G	G	G	G	G	G	G	G	SEN2346	DedD protein													●
2476401	C	T	T	T	T	T	T	C	T	C	C	C	IGS	intergenic space or other non-protein-coding region	●
2478961	A	A	A	A	A	A	A	A	A	C	A	A	SEN2354	putative transmembrane transporter					●
2483597	C	T	T	T	T	T	T	T	T	C	T	T	SEN2360	3-oxoacyl-[acyl-carrier-protein] synthase I		●
2485549	A	G	G	G	G	G	G	G	G	G	G	G	SEN2361	conserved hypothetical protein
2486067	G	G	G	G	G	G	G	G	G	A	G	G	IGS	intergenic space or other non-protein-coding region	●
2499663	C	C	C	C	C	C	C	C	C	T	C	C	SEN2375	putative membrane protein					●
2502968	G	G	G	G	G	G	G	G	G	A	G	G	SEN2378	putative lipopolysaccharide modification acyltransferase		●
2507816	G	G	G	G	G	G	G	A	G	G	A	A	SEN2383	phosphoglycerate transport system sensor protein PgtB											●
2511033	C	A	A	A	A	A	A	A	A	A	A	A	IGS	intergenic space or other non-protein-coding region	●
2513974	A	C	C	C	C	C	C	C	C	C	C	C	SEN2387	putative acyltransferase		●
2520610	G	G	G	G	G	G	G	G	G	A	G	G	SEN2391	putative decarboxylase		●
2521023	A	A	A	A	A	A	A	A	A	C	A	A	SEN2391	putative decarboxylase		●
2524168	A	A	A	A	A	A	A	A	A	G	A	A	IGS	intergenic space or other non-protein-coding region	●
2526004	A	A	G	G	A	A	A	A	A	A	A	A	SEN2396	putative membrane protein					●
2527903	C	C	C	C	C	C	C	C	C	T	C	C	IGS	intergenic space or other non-protein-coding region	●
2535171	G	G	G	G	G	G	G	G	G	A	G	G	SEN2404	conserved hypothetical protein														●
2538291	C	T	T	T	T	T	T	T	T	T	T	T	SEN2408	DNA ligase		●
2547491	G	A	A	A	A	A	A	A	A	A	A	A	IGS	intergenic space or other non-protein-coding region	●
2547896	C	T	C	C	C	C	C	C	T	C	C	C	SEN2417	putative transcriptional regulator						●
2554976	T	C	C	C	C	C	C	C	C	T	C	C	SEN2425	thiosulphate-binding protein precursor													●
2555457	G	A	A	A	A	A	A	A	A	G	A	A	SEN2425	thiosulphate-binding protein precursor													●
2555611	C	C	C	C	C	C	C	C	C	T	C	C	SEN2425	thiosulphate-binding protein precursor													●
2556812	G	G	G	G	A	A	A	G	G	G	G	G	IGS	intergenic space or other non-protein-coding region	●
2557022	G	T	T	T	T	T	T	T	T	G	T	T	SEN2427	conserved hypothetical protein														●
2557214	C	T	T	T	T	T	T	T	T	C	T	T	SEN2427	conserved hypothetical protein														●
2560938	C	T	T	T	T	T	T	T	T	T	T	T	SEN2432	Coproporphyrinogen III oxidase, aerobic		●
2562109	C	C	C	C	C	C	C	C	C	T	C	C	IGS	intergenic space or other non-protein-coding region	●
2563723	G	G	G	G	G	G	G	G	G	A	G	G	SEN2435	ethanolamine utilization protein EutK													●
2573309	G	G	A	A	G	G	G	G	G	G	G	G	IGS	intergenic space or other non-protein-coding region	●
2575052	T	T	T	T	T	T	T	T	T	C	T	T	SEN2447	putative cobalamin adenosyltransferase		●
2581963	G	G	G	G	G	G	G	G	G	A	G	G	SEN2453	transketolase 2		●
2588479	C	C	C	C	C	C	C	C	C	G	C	C	SEN2458	putative oxidoreductase		●
2595446	G	G	G	G	G	G	G	G	G	A	G	G	SEN2462	succinyl-diaminopimelate desuccinylase		●
2599147	G	T	G	G	T	T	T	G	T	G	G	G	SEN2465	putative membrane protein					●
2605502	T	C	C	C	C	C	C	C	C	C	C	C	SEN2472	putative permease		●
2606075	C	C	A	A	C	C	C	C	C	C	C	C	IGS	intergenic space or other non-protein-coding region	●
2607122	A	G	G	G	G	G	G	G	G	G	G	G	SEN2473	conserved regulatory protein						●
2607965	C	C	C	C	C	C	C	C	C	A	C	C	SEN2474	putative membrane protein					●
2618536	G	G	G	G	G	G	G	G	G	T	G	G	SEN2483	exopolyphosphatase		●
2620059	C	T	C	C	C	C	C	C	T	C	C	C	SEN2484	putative membrane protein					●
2620592	G	A	A	A	A	A	A	A	A	G	A	A	SEN2484	putative membrane protein					●
2624305	C	C	C	C	C	C	C	C	C	T	C	C	SEN2490	GMP synthase [glutamine-hydrolyzing]		●
2632505	C	C	C	C	C	T	T	C	C	C	C	C	SEN2493	host colonisation factor (ShdA)													●
2634495	T	C	C	C	C	C	C	C	C	T	C	C	SEN2493	host colonisation factor (ShdA)													●
2637457	A	C	C	C	C	C	C	C	C	C	C	C	IGS	intergenic space or other non-protein-coding region	●
2642024	G	G	A	A	G	G	G	G	G	G	G	G	IGS	intergenic space or other non-protein-coding region	●
2642593	C	C	C	C	C	C	C	C	C	T	C	C	IGS	intergenic space or other non-protein-coding region	●
2644835	C	T	T	T	T	T	T	T	T	C	T	T	SEN2495	putative exported protein (RatA)													●
2645969	G	G	G	G	G	G	G	G	G	A	G	G	SEN2495	putative exported protein (RatA)													●
2648608	C	C	C	C	C	C	C	T	C	C	T	T	SEN2496	putative exported protein													●
2654099	G	G	G	G	G	G	G	A	G	G	A	A	SEN2500	putative lipoprotein													●
2664170	C	A	A	A	A	A	A	C	A	C	C	C	SEN2510	dimethyl sulfoxide reductase		●
2664521	G	G	A	A	G	G	G	G	G	G	G	G	SEN2510	dimethyl sulfoxide reductase		●
2664899	C	C	C	C	C	C	C	C	C	T	C	C	SEN2510	dimethyl sulfoxide reductase		●
2665617	G	G	G	G	G	G	G	A	G	G	A	A	SEN2510	dimethyl sulfoxide reductase		●
2666105	G	A	A	A	A	A	A	A	A	G	A	A	SEN2510	dimethyl sulfoxide reductase		●
2670572	G	G	G	G	G	G	G	G	G	T	G	G	SEN2512	putative lipoprotein													●
2675596	G	G	G	G	G	G	A	G	G	G	G	G	IGS	intergenic space or other non-protein-coding region	●
2675598	T	T	T	T	T	T	G	T	T	T	T	T	IGS	intergenic space or other non-protein-coding region	●
2676189	G	G	G	G	G	G	G	G	G	A	G	G	SEN2515	SseB protein													●
2677674	G	G	A	A	G	G	G	G	G	G	G	G	SEN2516	Peptidase B		●
2683531	T	C	C	C	C	C	C	C	C	C	C	C	IGS	intergenic space or other non-protein-coding region	●
2690699	C	A	A	A	A	A	A	A	A	C	A	A	SEN2531	putative inner membrane protein				●
2692739	G	G	G	G	G	G	G	G	G	A	G	G	SEN2533	stationary phase inducible protein CsiE													●
2701659	A	A	A	A	A	A	A	A	A	C	A	A	SEN2539	lysine decarboxylase		●
2703951	G	G	G	G	G	G	G	G	G	A	G	G	SEN2540	putative transmembrane transport protein							●
2708639	T	C	C	C	C	C	C	C	C	C	C	C	IGS	intergenic space or other non-protein-coding region	●
2709372	G	G	G	G	G	G	G	G	G	A	G	G	SEN2545	Phosphoribosylformylglycinamidine synthase		●
2712846	A	A	A	A	A	A	A	A	A	T	A	A	SEN2545	Phosphoribosylformylglycinamidine synthase		●
2718789	G	G	G	G	G	G	G	T	G	G	T	T	SEN2552	putative transcriptional regulator						●
2727511	C	T	T	T	T	T	T	T	T	T	T	T	SEN2562	signal peptidase I		●
2736265	C	T	T	T	T	T	T	T	T	T	T	T	SEN2570	ATP-dependent RNA helicase SrmB		●
2743044	C	A	C	C	A	A	A	C	A	C	C	C	SEN2578	putative acyl-CoA synthetase		●
2743167	G	G	G	G	G	G	G	G	G	T	G	G	SEN2578	putative acyl-CoA synthetase		●
2746269	T	C	C	C	C	C	C	C	C	C	C	C	SEN2579	CDP-diacylglycerol-serine O-phosphatidyltransferase		●
2747147	T	C	C	C	C	C	C	C	C	C	C	C	SEN2581	alpha-ketoglutarate permease		●
2754034	T	C	T	C	T	T	T	T	T	T	T	T	IGS	intergenic space or other non-protein-coding region	●
2754043	G	G	G	C	G	G	G	G	G	G	G	G	IGS	intergenic space or other non-protein-coding region	●
2754069	C	T	T	T	T	T	T	T	T	C	T	T	IGS	intergenic space or other non-protein-coding region	●
2754104	A	G	A	A	G	G	A	A	A	A	A	A	IGS	intergenic space or other non-protein-coding region	●
2754340	A	A	T	T	A	A	A	A	A	A	A	A	SEN2583	ClpB protein (heat shock protein f84.1)								●
2759715	G	G	G	G	G	G	G	G	G	A	G	G	IGS	intergenic space or other non-protein-coding region	●
2761814	A	G	G	G	G	G	G	G	G	G	G	G	SEN2589	conserved hypothetical protein														●
2764932	G	A	A	A	A	A	A	A	A	G	A	A	IGS	intergenic space or other non-protein-coding region	●
2764986	T	C	C	C	C	C	C	C	C	T	C	C	IGS	intergenic space or other non-protein-coding region	●
2768010	C	T	C	C	C	C	C	C	T	C	C	C	SEN2595	tRNA(guanine-N1)methyltransferase		●
2770298	G	G	G	G	G	G	G	G	G	A	G	G	SEN2598	signal recognition particle protein													●
2777345	G	G	G	G	G	G	G	G	G	A	G	G	SEN2605	small protein A													●
2778758	C	C	C	C	C	C	C	C	C	T	C	C	SEN2608	SsrA (tmRNA)-binding protein													●
2784009	T	T	T	T	T	T	T	T	T	C	T	T	SEN2609	large repetitive protein													●
2784181	C	C	C	C	C	C	C	C	C	T	C	C	SEN2609	large repetitive protein													●
2795073	C	C	C	C	C	C	C	C	C	T	C	C	SEN2612	putative type I secretion protein													●
2803101	G	G	G	G	G	G	G	G	G	A	G	G	SEN2620	putative ABC transporter protein							●
2805333	G	G	G	G	G	G	G	G	G	A	G	G	SEN2620	putative ABC transporter protein							●
2811303	T	C	C	C	C	C	C	C	C	C	C	C	IGS	intergenic space or other non-protein-coding region	●
2816178	G	G	G	G	G	G	G	G	G	T	G	G	SEN2627	putative cation transporter							●
2816313	A	A	A	A	A	A	A	A	A	C	A	A	SEN2627	putative cation transporter							●
2822813	C	C	C	C	C	C	C	T	C	C	T	T	SEN2633	conserved hypothetical protein														●
2823920	G	T	T	T	T	T	T	T	T	T	T	T	SEN2634	putative GAB DTP gene cluster repressor						●
2824211	A	C	A	A	A	A	A	A	A	A	A	A	SEN2634	putative GAB DTP gene cluster repressor						●
2828930	C	C	C	C	C	C	C	C	C	A	C	C	SEN2637	GabA permease (4-amino butyrate transport carrier)		●
2829865	G	G	A	A	G	G	G	G	G	G	G	G	SEN2638	putative transcriptional regulator						●
2831559	C	C	C	C	C	C	C	C	C	A	C	C	SEN2642	conserved hypothetical protein														●
2832688	T	T	T	T	T	T	T	C	T	T	C	C	IGS	intergenic space or other non-protein-coding region	●
2833174	T	T	T	T	C	C	C	T	T	T	T	T	IGS	intergenic space or other non-protein-coding region	●
2835443	G	G	G	G	G	G	G	G	T	G	G	G	SEN2647	putative transcriptional regulator						●
2836664	T	T	T	T	T	T	T	T	T	C	T	T	SEN2649	hypothetical protein														●
2836948	A	G	G	G	G	G	G	G	G	G	G	G	SEN2650	putative glutaredoxin													●
2847789	C	C	C	C	C	C	C	C	C	T	C	C	SEN2659	multidrug resistance protein A																	●
2849867	G	G	G	G	G	G	G	G	G	T	G	G	SEN2661	putative glycoporin													●
2850007	G	G	G	G	G	G	G	G	G	A	G	G	SEN2661	putative glycoporin													●
2855072	G	G	G	G	G	A	A	G	A	A	A	A	IGS	intergenic space or other non-protein-coding region	●
2855079	A	A	A	G	A	G	G	A	G	G	G	G	IGS	intergenic space or other non-protein-coding region	●
2855089	A	A	A	A	A	A	C	C	A	C	C	C	IGS	intergenic space or other non-protein-coding region	●
2855093	T	T	T	T	T	T	A	T	A	A	A	A	IGS	intergenic space or other non-protein-coding region	●
2858570	G	A	G	G	A	A	A	G	A	G	G	G	SEN2668	Alanyl-tRNA synthetase		●
2861904	T	C	C	C	C	C	C	C	C	C	C	C	SEN2672	membrane-bound lytic transglycosylase B precursor		●
2861941	G	G	G	G	G	G	G	G	G	A	G	G	SEN2672	membrane-bound lytic transglycosylase B precursor		●
2862939	G	A	A	A	A	A	A	A	A	A	A	A	IGS	intergenic space or other non-protein-coding region	●
2862940	G	A	A	A	A	A	A	A	A	A	A	A	IGS	intergenic space or other non-protein-coding region	●
2864401	G	G	G	G	G	G	G	G	G	A	G	G	SEN2674	PTS system, glucitol/sorbitol-specific IIBC component													●
2864503	A	G	A	A	A	A	A	A	G	A	A	A	IGS	intergenic space or other non-protein-coding region	●
2873963	A	C	A	A	C	C	C	A	C	C	A	A	SEN2683	hydrogenase maturation protein													●
2878049	C	C	C	C	C	C	C	C	C	T	C	C	SEN2690	formate hydrogenlyase subunit 6		●
2878469	C	C	C	C	C	C	C	C	C	G	C	C	SEN2690	formate hydrogenlyase subunit 6		●
2880284	G	G	G	G	G	G	G	G	G	A	G	G	SEN2692	formate hydrogenlyase subunit 4		●
2881029	A	C	C	C	C	C	C	C	C	C	C	C	SEN2692	formate hydrogenlyase subunit 4		●
2881214	G	G	G	G	G	G	G	G	G	A	G	G	SEN2693	formate hydrogenlyase subunit 3		●
2884274	G	G	G	G	G	G	G	G	G	A	G	G	IGS	intergenic space or other non-protein-coding region	●
2898666	G	G	G	G	G	G	G	A	G	G	A	A	SEN2711	cell invasion protein																●
2898790	G	G	G	G	G	G	G	G	G	A	G	G	SEN2711	cell invasion protein																●
2901286	G	G	G	G	G	G	G	G	A	G	G	G	SEN2716	pathogenicity 1 island effector protein																●
2902299	C	C	C	C	C	C	C	C	C	A	C	C	IGS	intergenic space or other non-protein-coding region	●
2902397	C	C	C	C	C	C	C	C	C	T	C	C	IGS	intergenic space or other non-protein-coding region	●
2903964	T	C	C	C	C	C	C	C	C	T	C	C	IGS	intergenic space or other non-protein-coding region	●
2906215	G	A	A	A	A	A	A	A	A	G	A	A	SEN2719	cell invasion protein																●
2908302	C	C	C	C	C	C	C	C	C	T	C	C	SEN2720	tyrosine phosphatase (associated with virulence)		●
2909498	G	G	G	G	G	G	G	A	G	G	A	A	SEN2723	pathogenicity island 1 effector protein (function unknown)															●
2914466	A	A	A	A	A	A	A	A	A	C	A	A	SEN2726	pathogenicity island 1 effector protein															●
2914468	A	A	A	A	A	A	A	A	A	C	A	A	SEN2726	pathogenicity island 1 effector protein															●
2915034	C	C	C	C	C	C	C	C	C	T	C	C	SEN2726	pathogenicity island 1 effector protein															●
2916808	A	G	G	G	G	G	G	G	G	G	G	G	SEN2728	secretory protein (associated with virulence)															●
2921473	G	G	G	G	G	G	G	G	G	A	G	G	SEN2735	secretory apparatus ATP synthase (associated with virulence)		●
2928512	G	G	G	G	G	G	G	G	G	A	G	G	SEN2740	possible AraC-family regulatory protein						●
2929178	G	G	G	G	G	G	G	G	G	A	G	G	SEN2741	cell adherance/invasion protein																●
2929483	T	G	G	G	G	G	G	G	G	G	G	G	SEN2741	cell adherance/invasion protein																●
2929878	A	G	G	G	G	G	G	G	G	G	G	G	IGS	intergenic space or other non-protein-coding region	●
2929879	A	G	G	G	G	G	G	G	G	G	G	G	IGS	intergenic space or other non-protein-coding region	●
2940356	C	C	C	C	C	C	C	C	C	T	C	C	SEN2752	possible permease		●
2945935	G	A	A	A	A	A	A	A	A	G	A	A	SEN2757	conserved hypothetical protein														●
2946634	A	C	C	C	C	C	C	C	C	C	C	C	SEN2758	DeoR-family trancriptional regulator						●
2946636	A	C	C	C	C	C	C	C	C	C	C	C	SEN2758	DeoR-family trancriptional regulator						●
2947918	A	A	A	A	A	A	A	A	A	G	A	A	IGS	intergenic space or other non-protein-coding region	●
2953303	G	G	G	G	G	G	G	G	G	T	G	G	SEN2766	Acid phosphatase surE		●
2954573	G	G	G	G	G	G	G	A	G	G	A	A	SEN2767	tRNA pseudouridine synthase D		●
2962646	G	G	G	G	A	G	A	G	G	G	G	G	SEN2777	conserved hypothetical protein														●
2964477	G	A	A	A	A	A	A	A	A	G	A	A	SEN2779	hypothetical protein														●
2968916	G	G	G	G	G	G	G	G	G	A	G	G	SEN2783	conserved hypothetical protein														●
2980297	A	A	C	C	A	A	A	A	A	A	A	A	SEN2791	Enolase		●
2980774	A	G	G	G	G	G	G	G	G	G	G	G	SEN2791	Enolase		●
2982583	A	G	G	G	G	G	G	G	G	G	G	G	SEN2792	CTP synthase		●
2986974	G	G	G	G	G	G	A	G	G	G	G	G	SEN2795	outer membrane usher protein					●
2989317	A	C	A	A	A	A	A	A	C	A	A	A	SEN2798	fimbrial subunit			●
2992224	T	G	G	G	G	G	G	G	G	G	G	G	SEN2801	GTP pyrophosphokinase		●
2992505	T	T	T	T	T	T	T	T	T	A	T	T	SEN2801	GTP pyrophosphokinase		●
2995516	C	A	A	A	A	A	A	A	A	A	A	A	SEN2803	sensor protein											●
2996619	G	G	G	G	G	G	G	G	G	T	G	G	SEN2803	sensor protein											●
2999007	T	A	T	T	T	T	T	T	T	T	T	T	SEN2804	Glycerate kinase 2		●
3001150	A	C	C	C	C	C	C	C	C	C	C	C	SEN2806	glucarate dehydratase-related protein													●
3005900	A	G	G	G	G	G	G	G	G	A	G	G	IGS	intergenic space or other non-protein-coding region	●
3014949	C	C	T	T	C	C	C	C	C	C	C	C	SEN2819	fuculose-1-phosphate aldolase		●
3017044	C	C	C	C	C	C	C	C	C	T	C	C	SEN2820	L-fuculose isomerase		●
3019373	C	C	T	T	C	C	C	C	C	C	C	C	SEN2821	L-fuculose kinase		●
3023144	A	C	C	C	C	C	C	C	C	C	C	C	SEN2826	regulatory protein for glycine cleavage pathway						●
3027204	G	G	G	G	A	A	A	G	G	G	G	G	SEN2830	putative membrane protein					●
3051658	A	G	G	G	G	G	G	G	G	G	G	G	IGS	intergenic space or other non-protein-coding region	●
3051820	G	G	G	G	G	G	G	G	G	A	G	G	IGS	intergenic space or other non-protein-coding region	●
3056350	C	T	T	T	T	T	T	T	T	T	T	T	SEN2852	putative membrane protein					●
3058806	C	C	T	T	C	C	C	C	C	C	C	C	IGS	intergenic space or other non-protein-coding region	●
3061307	T	T	T	T	T	T	T	C	T	T	C	C	SEN2855	possible regulatory protein						●
3062837	G	A	A	A	A	A	A	A	A	G	A	A	SEN2857	transcriptional activator protein LysR						●
3063147	G	A	G	G	A	A	A	G	A	G	G	G	SEN2857	transcriptional activator protein LysR						●
3063509	G	A	A	A	A	A	A	A	A	A	A	A	SEN2857	transcriptional activator protein LysR						●
3066180	A	A	A	A	A	A	A	A	A	G	A	A	IGS	intergenic space or other non-protein-coding region	●
3066516	G	A	A	A	A	A	A	A	A	G	A	A	SEN2860	2-keto-3-deoxygluconate oxidoreductase		●
3073028	C	C	G	G	C	C	C	C	C	C	C	C	SEN2867	putative High affinity Nickel transport protein							●
3080681	G	G	G	G	G	G	G	G	G	T	G	G	IGS	intergenic space or other non-protein-coding region	●
3080796	C	T	T	T	T	T	T	T	T	T	T	T	IGS	intergenic space or other non-protein-coding region	●
3081698	C	C	T	T	C	C	C	C	C	C	C	C	SEN2874	conserved hypothetical protein													●
3086384	G	G	G	G	G	G	G	G	G	A	G	G	IGS	intergenic space or other non-protein-coding region	●
3092814	G	G	G	G	G	G	G	G	G	A	G	G	SEN2887	site-specific integrase/recombinase		●
3101654	T	C	C	C	C	C	C	C	C	T	C	C	SEN2896	glycine dehydrogenase (decarboxylating)		●
3104634	G	A	A	A	A	A	A	A	A	G	A	A	SEN2898	Glycine cleavage system T protein.													●
3108950	C	C	C	C	C	C	C	C	C	T	C	C	IGS	intergenic space or other non-protein-coding region	●
3114902	T	T	T	T	T	T	T	T	T	G	T	T	SEN2908	conserved hypothetical protein													●
3115646	A	C	A	A	A	A	A	A	C	A	A	A	SEN2909	possible membrane transport protein					●
3117687	C	C	C	C	C	C	C	C	C	T	C	C	SEN2911	fructose 1,6-bisphosphate aldolase		●
3120264	G	G	G	G	G	G	G	G	G	A	G	G	SEN2913	D-erythrose 4-phosphate dehydrogenase		●
3123569	T	G	T	T	T	T	T	T	G	T	T	T	SEN2917	possible ABC-transport protein, ATP-binding component							●
3124091	T	T	T	T	T	T	T	A	T	T	A	A	SEN2918	possible ABC-transport protein, ATP-binding component							●
3129024	A	G	G	G	G	G	G	G	G	G	G	G	IGS	intergenic space or other non-protein-coding region	●					●
3135538	G	G	A	A	G	G	G	G	G	G	G	G	SEN2928	putative GntR-family regulatory protein													●
3138174	A	A	A	A	A	A	A	A	A	C	A	A	SEN2930	Biosynthetic arginine decarboxylase		●
3148475	C	T	T	T	T	T	T	T	T	C	T	T	SEN2942	Type II secretion, ATP-binding, protein													●
3152579	G	G	G	G	G	G	G	G	G	A	G	G	SEN2948	conserved hypothetical protein														●
3153012	A	T	T	T	T	T	T	T	T	A	T	T	SEN2948	conserved hypothetical protein														●
3153361	G	T	G	G	G	G	G	G	G	G	G	G	IGS	intergenic space or other non-protein-coding region	●
3153778	C	T	T	T	T	T	T	T	T	C	T	T	SEN2949	L-asparaginase		●
3157390	G	G	G	G	G	G	G	A	G	G	A	A	SEN2953	A/G-specific adenine glycosylase		●
3171984	G	G	G	G	G	G	G	G	G	T	G	G	IGS	intergenic space or other non-protein-coding region	●
3172685	G	G	G	G	G	G	G	G	G	T	G	G	SEN2967	LysR-family transcriptional regulator						●
3172925	G	G	G	G	G	G	G	G	G	A	G	G	SEN2968	hypothetical protein														●
3176926	T	C	T	T	C	C	C	T	C	T	T	T	IGS	intergenic space or other non-protein-coding region	●
3181905	T	C	C	C	C	C	C	C	C	C	C	C	SEN2976	possible hydrolase		●
3182118	T	G	G	G	G	G	G	G	G	G	G	G	IGS	intergenic space or other non-protein-coding region	●
3183971	C	C	C	C	C	C	C	C	C	T	C	C	IGS	intergenic space or other non-protein-coding region	●
3184152	T	T	T	T	T	T	T	T	T	C	T	T	SEN2978	D-mannonate hydrolase		●
3185551	G	C	C	C	C	C	C	C	C	G	C	C	SEN2979	D-mannonate oxidoreductase		●
3193909	C	T	C	C	C	C	C	C	T	C	C	C	SEN2984	hypothetical protein														●
3198581	T	T	T	T	T	T	T	G	T	T	G	G	SEN2991	probable hydrogenase-2 cytochrome b subunit		●
3201673	G	G	G	G	G	G	G	G	G	A	G	G	SEN2993	hydrogenase-2 small chain protein		●
3208769	C	C	C	C	C	C	C	C	C	T	C	C	SEN3003	conserved hypothetical protein														●
3214448	C	C	C	C	C	C	C	C	C	A	C	C	IGS	intergenic space or other non-protein-coding region	●
3218812	C	C	C	C	C	C	C	C	T	C	C	C	SEN3011	conserved hypothetical protein														●
3219379	T	T	T	T	T	T	T	T	T	C	T	T	IGS	intergenic space or other non-protein-coding region	●
3219380	T	T	T	T	T	T	T	T	T	C	T	T	IGS	intergenic space or other non-protein-coding region	●
3220672	G	A	A	A	A	A	A	A	A	G	A	A	SEN3013	possible membrane transport protein					●
3224384	A	C	C	C	C	C	C	C	C	C	C	C	SEN3016	1-acyl-glycerol-3-phosphate acyltransferase		●
3225510	G	A	A	A	A	A	A	A	A	G	A	A	SEN3017	topoisomerase IV subunit A		●
3238010	G	A	G	G	G	G	G	G	A	G	G	G	IGS	intergenic space or other non-protein-coding region	●
3240965	G	G	A	A	G	G	G	G	G	G	G	G	IGS	intergenic space or other non-protein-coding region	●
3245529	G	A	A	A	A	A	A	A	A	G	A	A	SEN3036	disulfide isomerase		●
3252533	G	T	G	G	G	G	G	G	G	G	G	G	SEN3043	adenyl-transferase		●
3254796	T	C	C	C	C	C	C	C	C	C	C	C	SEN3043	adenyl-transferase		●
3265314	C	C	C	C	C	C	C	T	C	C	T	T	SEN3054	RNA polymerase sigma-70 factor													●
3273046	G	A	A	A	A	A	A	A	A	G	A	A	SEN3060	probable aminotransferase		●
3281253	G	G	G	G	G	G	G	C	G	G	G	G	IGS	intergenic space or other non-protein-coding region	●
3281254	G	G	G	G	G	G	G	C	G	G	G	G	IGS	intergenic space or other non-protein-coding region	●
3285896	T	T	T	T	T	T	T	T	T	C	T	T	IGS	intergenic space or other non-protein-coding region	●
3285983	G	G	G	G	G	G	G	T	G	G	T	T	SEN3073	putative membrane protein					●
3298692	G	T	G	G	T	T	T	G	T	G	G	G	SEN3084	threonine/serine transporter							●
3301891	G	G	G	G	G	G	G	G	G	T	G	G	IGS	intergenic space or other non-protein-coding region	●
3304841	A	G	G	G	G	G	G	G	G	G	G	G	SEN3089	5-keto-4-deoxy-D-glucarate aldolase		●
3308611	A	C	C	C	C	C	C	C	C	C	C	C	SEN3091	tagatose-bisphosphate aldolase		●
3309863	G	G	G	G	G	G	G	G	G	A	G	G	SEN3092	putative sugar kinase		●
3316037	C	C	A	A	C	C	C	C	C	C	C	C	SEN3099	possible exported protein													●
3316750	G	G	G	G	G	G	G	G	G	A	G	G	SEN3099	possible exported protein													●
3318245	G	G	G	G	G	G	G	G	G	A	G	G	SEN3101	probable phosphoheptose isomerase		●
3321589	T	T	C	C	T	T	T	T	T	T	T	T	SEN3108	conserved hypothetical protein														●
3324868	T	T	T	T	T	T	T	C	T	T	C	C	SEN3111	possible monooxygenase		●
3326636	G	A	A	A	A	A	A	A	A	A	A	A	SEN3113	putative conserved hypothetical protein														●
3330487	G	G	G	G	G	G	G	G	G	A	G	G	SEN3116	conserved hypothetical protein														●
3331001	G	A	G	G	G	G	G	G	G	G	G	G	SEN3116	conserved hypothetical protein														●
3340471	T	T	T	T	T	T	T	T	T	C	T	T	IGS	intergenic space or other non-protein-coding region	●
3341688	C	T	T	T	T	T	T	T	T	T	T	T	SEN3124	argininosuccinate synthetase		●
3342916	C	C	C	C	C	C	C	C	C	T	C	C	SEN3125	hypothetical protein														●
3349941	C	T	T	T	T	T	T	T	T	C	T	T	SEN3132	transcription elongation factor													●
3354235	C	C	G	G	C	C	C	C	C	C	C	C	IGS	intergenic space or other non-protein-coding region	●
3356871	C	T	T	T	T	T	T	T	T	C	T	T	SEN3140	UDP-N-acetylglucosamine 1-carboxyvinyltransferase		●
3361777	C	C	C	C	C	C	C	C	C	T	C	C	SEN3147	putative membrane protein					●
3363009	G	A	A	A	A	A	A	A	A	G	A	A	SEN3148	conserved hypothetical protein														●
3363548	C	C	C	C	C	C	C	C	C	T	C	C	SEN3148	conserved hypothetical protein														●
3364579	T	T	T	T	T	T	T	T	T	C	T	T	SEN3150	possible exported protein													●
3366659	G	G	G	G	G	G	G	G	G	A	G	G	SEN3153	RNA polymerase sigma-54 factor (sigma-N)		●
3375589	T	C	T	T	C	C	C	T	C	T	T	T	SEN3162	conserved hypothetical protein														●
3377604	G	G	G	G	G	G	G	G	G	C	G	G	SEN3163	glutamate synthase [NADPH] large chain precursor		●
3387992	G	G	G	G	G	G	G	G	G	A	G	G	SEN3170	putative N-acetylmannosamine-6-phosphate 2-epimerase 2 (ec 5.1.3.9) (mannac-6-p epimerase 2)		●
3390508	G	G	G	G	G	G	G	G	G	A	G	G	SEN3172	N-acetylneuraminate lyase		●
3392559	G	G	G	G	G	G	G	G	G	A	G	G	SEN3175	stringent starvation protein A													●
3405085	G	A	A	A	A	A	A	A	A	G	A	A	SEN3188	tartrate dehydratase		●
3407874	C	G	G	G	G	G	G	G	G	C	G	G	SEN3191	possible GntR-family transcriptional regulator						●
3410404	T	T	T	T	T	T	T	C	T	T	C	C	IGS	intergenic space or other non-protein-coding region	●
3410490	G	T	G	G	T	T	T	G	T	G	G	G	IGS	intergenic space or other non-protein-coding region	●
3411129	A	A	A	A	A	A	A	A	A	G	A	A	SEN3195	conserved hypothetical protein														●
3411810	T	G	G	G	G	G	G	G	G	G	G	G	SEN3197	putative membrane protein					●
3413844	T	C	C	C	C	C	C	C	C	C	C	C	SEN3198	possible exported protein													●
3413886	G	G	G	G	G	G	G	G	G	A	G	G	SEN3198	possible exported protein													●
3420682	G	G	G	G	G	G	G	G	G	T	G	G	SEN3202	possible exported protein													●
3427456	T	C	C	C	C	C	C	C	C	C	C	C	SEN3209	putative lipoprotein													●
3431707	T	G	G	G	G	G	G	G	G	G	G	G	IGS	intergenic space or other non-protein-coding region	●
3432239	G	G	A	A	G	G	G	G	G	G	G	G	SEN3213	biotin carboxyl carrier protein							●
3442665	G	G	G	G	G	G	G	G	G	A	G	G	IGS	intergenic space or other non-protein-coding region	●
3446987	G	G	A	A	G	G	G	G	G	G	G	G	SEN3225	acriflavin resistance protein F													●
3455766	C	G	G	G	G	G	G	G	G	C	G	G	SEN3230	conserved hypothetical protein
3457529	G	G	G	G	G	G	G	A	G	G	A	A	SEN3233	conserved hypothetical protein
3458085	A	C	C	C	C	C	C	C	C	A	C	C	SEN3233	conserved hypothetical protein
3465171	T	T	T	T	T	T	T	T	T	C	T	T	SEN3243	DNA-directed RNA polymerase alpha chain		●
3466954	C	C	C	C	C	C	C	C	C	T	C	C	IGS	intergenic space or other non-protein-coding region	●
3478196	C	T	C	C	T	T	T	C	T	C	C	C	IGS	intergenic space or other non-protein-coding region	●
3478496	C	G	G	G	G	G	G	G	G	G	G	G	IGS	intergenic space or other non-protein-coding region	●
3485974	G	G	G	G	G	G	G	G	G	A	G	G	SEN3280	conserved hypothetical protein
3486410	A	T	T	T	T	T	T	T	T	A	T	T	IGS	intergenic space or other non-protein-coding region	●
3489285	G	G	G	G	T	T	T	G	G	G	G	G	SEN3285	glutathione-regulated potassium-efflux system protein (K(+)/H(+)antiporter)							●
3490664	C	C	A	A	C	C	C	C	C	C	C	C	SEN3286	putative oxidoreductase		●
3490740	G	G	G	G	G	G	G	G	G	A	G	G	SEN3286	putative oxidoreductase		●
3507751	G	G	A	A	G	G	G	G	G	G	G	G	SEN3302	nitrite reductase (NAD(P)H) small subunit		●
3510636	A	G	G	G	G	G	G	G	G	A	G	G	IGS	intergenic space or other non-protein-coding region	●
3511036	A	G	A	A	G	A	A	A	A	A	A	A	SEN3305	putative surface-exposed virulence protein BigA															●
3511043	T	C	C	T	C	T	T	T	T	T	T	T	SEN3305	putative surface-exposed virulence protein BigA															●
3511080	A	G	G	A	G	G	A	A	A	A	A	A	SEN3305	putative surface-exposed virulence protein BigA															●
3511083	C	C	T	C	C	C	C	C	C	C	C	C	SEN3305	putative surface-exposed virulence protein BigA															●
3511086	C	C	T	C	C	C	C	C	C	C	C	C	SEN3305	putative surface-exposed virulence protein BigA															●
3511113	G	A	G	G	G	G	G	G	G	G	G	G	SEN3305	putative surface-exposed virulence protein BigA															●
3511116	C	C	C	C	T	T	C	C	C	C	C	C	SEN3305	putative surface-exposed virulence protein BigA															●
3511119	C	C	C	C	T	T	C	C	C	C	C	C	SEN3305	putative surface-exposed virulence protein BigA															●
3511140	A	A	G	A	A	A	A	A	A	A	A	A	SEN3305	putative surface-exposed virulence protein BigA															●
3511149	T	C	C	T	C	C	T	T	T	T	T	T	SEN3305	putative surface-exposed virulence protein BigA															●
3511152	T	C	C	T	C	C	T	T	T	T	T	T	SEN3305	putative surface-exposed virulence protein BigA															●
3511173	A	A	G	A	G	G	A	A	A	A	A	A	SEN3305	putative surface-exposed virulence protein BigA															●
3511182	C	T	T	C	C	C	C	C	C	C	C	C	SEN3305	putative surface-exposed virulence protein BigA															●
3511185	C	T	C	C	C	C	C	C	C	C	C	C	SEN3305	putative surface-exposed virulence protein BigA															●
3511238	T	T	T	T	T	T	T	T	A	T	T	T	SEN3305	putative surface-exposed virulence protein BigA															●
3524572	G	G	G	G	G	G	G	G	G	A	G	G	SEN3314	type II secretion system protein															●
3524573	G	G	G	G	G	G	G	G	G	A	G	G	SEN3314	type II secretion system protein															●
3536119	T	C	C	C	C	C	C	C	C	C	C	C	SEN3325	putative membrane protein					●
3536238	G	G	G	G	G	G	G	G	G	A	G	G	SEN3325	putative membrane protein					●
3544191	G	G	G	G	G	G	G	G	G	A	G	G	SEN3330	putative transcription accessory protein													●
3545584	G	G	G	G	G	G	G	A	G	G	A	A	SEN3332	ferrous iron transport protein B							●
3548084	A	A	A	A	A	A	A	A	A	G	A	A	SEN3334	conserved hypothetical protein														●
3549975	A	A	A	A	A	A	G	A	A	A	A	A	SEN3336	putative competence protein													●
3554773	G	G	G	T	G	G	G	G	G	G	G	G	SEN3340	maltodextrin phosphorylase		●
3560026	C	C	C	C	C	C	C	C	C	G	C	C	SEN3341	MalT regulatory protein						●
3564215	C	C	C	C	C	C	C	T	C	C	T	T	SEN3346	conserved hypothetical protein														●
3564990	C	C	T	T	C	C	C	C	C	C	C	C	SEN3346	conserved hypothetical protein														●
3569249	C	T	T	T	T	T	T	T	T	T	T	T	IGS	intergenic space or other non-protein-coding region	●
3570603	C	C	C	C	C	C	C	C	C	T	C	C	SEN3351	aerobic glycerol-3-phosphate dehydrogenase		●
3574200	T	T	T	T	T	T	T	T	T	C	T	T	IGS	intergenic space or other non-protein-coding region	●
3574334	G	G	G	G	G	G	G	G	G	C	G	G	IGS	intergenic space or other non-protein-coding region	●
3586071	C	A	A	A	A	A	A	A	A	C	A	A	SEN3361	glycogen operon protein													●
3586621	T	T	T	T	T	T	T	T	T	C	T	T	SEN3361	glycogen operon protein													●
3596304	C	T	T	T	T	T	T	T	T	T	T	T	IGS	intergenic space or other non-protein-coding region	●
3598236	G	T	T	T	T	T	T	T	T	G	T	T	SEN3370	putative kinase/trancriptional regulatory protein		●				●
3604364	G	G	G	G	G	G	G	G	G	A	G	G	SEN3377	sn-Glycerol-3-phosphate transport ATP-binding protein							●
3605892	G	T	G	G	G	G	G	G	G	G	G	G	SEN3378	sn-Glycerol-3-phosphate transport system permease protein							●
3613736	C	C	A	A	C	C	C	C	C	C	C	C	SEN3387	leucine-specific binding protein													●
3615346	C	C	A	A	C	C	C	C	C	C	C	C	IGS	intergenic space or other non-protein-coding region	●
3615572	T	T	T	T	T	T	T	T	T	C	T	T	SEN3390	leu/ile/val/thr-binding protein													●
3622485	C	C	C	C	C	C	C	C	C	T	C	C	IGS	intergenic space or other non-protein-coding region	●
3631592	C	T	T	T	T	T	T	T	T	C	T	T	SEN3406	conserved hypothetical protein
3635024	G	A	G	G	G	G	G	G	A	G	G	G	SEN3409	hypothetical ABC transporter ATP-binding protein							●
3636139	C	T	C	C	T	T	T	C	T	C	C	C	SEN3409	hypothetical ABC transporter ATP-binding protein							●
3637204	C	C	C	C	C	C	C	C	C	T	C	C	SEN3410	putative HlyD family secretion protein														●
3639784	G	A	G	G	A	A	A	G	A	G	G	G	SEN3412	putative low-affinity inorganic phosphate transporter							●
3646657	T	C	C	C	C	C	C	C	C	C	C	C	SEN3417	oligopeptidase A		●
3650446	T	T	T	T	T	T	T	T	T	C	T	T	SEN3420	glutathione reductase		●
3671144	G	G	G	G	G	G	G	G	G	A	G	G	SEN3437	C4-dicarboxylate transport protein							●
3675705	T	C	C	C	C	C	C	C	C	C	C	C	SEN3439	Cellulose biosynthesis protein subunit C													●
3676021	A	G	G	G	G	G	G	G	G	G	G	G	SEN3439	Cellulose biosynthesis protein subunit C													●
3677433	G	G	G	G	G	G	G	G	G	A	G	G	SEN3439	Cellulose biosynthesis protein subunit C													●
3677637	G	G	A	A	G	G	G	G	G	G	G	G	SEN3439	Cellulose biosynthesis protein subunit C													●
3678346	T	T	T	T	T	T	T	T	T	C	T	T	SEN3440	endoglucanase		●
3678500	C	C	C	C	C	C	C	C	C	T	C	C	SEN3440	endoglucanase		●
3681782	C	C	C	C	C	C	C	T	C	C	T	T	SEN3442	cellulose biosynthesis protein catalytic subunit													●
3684687	G	A	A	A	A	A	A	A	A	G	A	A	SEN3443	conserved hypothetical protein														●
3688113	C	C	C	C	C	C	C	C	C	A	C	C	SEN3447	putative endoglucanase		●
3688405	A	G	G	G	G	G	G	G	G	G	G	G	SEN3447	putative endoglucanase		●
3690330	T	T	T	T	T	T	T	G	T	T	G	G	SEN3449	putative amino acid permease		●
3694923	G	G	G	G	G	G	G	G	G	A	G	G	SEN3453	dipeptide transport system permease protein DppB		●
3702072	G	A	A	A	A	A	A	A	A	G	A	A	SEN3458	putative membrane protein					●
3705623	C	T	T	T	T	T	T	T	T	T	T	T	SEN3461	outer membrane usher protein (LpfC)					●
3708664	G	A	A	A	A	A	A	A	A	G	A	A	SEN3463	long polar fimbria protein A (LpfA)			●
3709012	T	C	C	C	C	C	C	C	C	C	C	C	IGS	intergenic space or other non-protein-coding region	●
3709043	G	G	G	G	G	G	G	A	G	G	A	A	IGS	intergenic space or other non-protein-coding region	●
3711070	C	C	C	C	C	C	C	C	C	A	C	C	SEN3466	putative acetyltransferase		●
3719869	G	G	G	G	G	G	G	G	G	A	G	G	SEN3476	putative acetyltransferase		●
3728122	A	A	A	A	A	A	A	A	A	G	A	A	SEN3483	D-xylose isomerase		●
3734249	G	A	A	A	A	A	A	A	A	G	A	A	SEN3487	valine--pyruvate aminotransferase		●
3736913	C	A	C	C	A	A	A	C	A	C	C	C	IGS	intergenic space or other non-protein-coding region	●
3760124	G	A	A	A	A	A	A	A	A	G	A	A	SEN3509	mannitol operon repressor (mannitol repressor protein)					●
3760960	G	A	G	G	A	A	A	G	A	G	G	G	SEN3511	conserved hypothetical protein														●
3761587	T	T	T	T	T	T	T	T	T	C	T	T	IGS	intergenic space or other non-protein-coding region	●
3763721	A	A	A	A	A	A	A	C	A	A	A	A	SEN3513	putative exported protein													●
3763724	C	C	C	C	C	C	C	T	C	C	C	C	SEN3513	putative exported protein													●
3763772	C	C	C	C	C	C	C	T	C	C	C	C	SEN3513	putative exported protein													●
3766997	C	T	T	T	T	T	T	T	T	T	T	T	IGS	intergenic space or other non-protein-coding region	●
3770149	G	G	G	G	A	A	A	G	G	G	G	G	SEN3516	putative L-lactate dehydrogenase		●
3774173	A	A	A	A	A	A	A	A	A	G	A	A	SEN3520	probable glucarate transporter							●
3788343	C	C	G	G	C	C	C	C	C	C	C	C	SEN3533	ADP-heptose-LPS heptosyltransferase II		●
3793026	T	C	C	C	C	C	C	C	C	T	C	C	SEN3538	lipopolysaccharide core biosynthesis protein															●
3796382	G	A	A	A	A	A	A	A	A	A	A	A	SEN3541	lipopolysaccharide 1,6-galactosyltransferase		●
3802299	G	A	G	G	A	A	A	G	A	G	G	G	SEN3548	formamidopyrimidine-DNA glycosylase		●
3814124	A	A	A	A	A	A	A	T	A	A	T	T	IGS	intergenic space or other non-protein-coding region	●
3817437	G	T	T	T	T	T	T	T	T	G	T	T	SEN3565	tRNA (guanosine-2'-O)-methyltransferase		●
3819230	A	A	A	A	A	A	A	A	A	C	A	A	SEN3566	ATP-dependent DNA helicase		●
3819231	A	A	A	A	A	A	A	A	A	C	A	A	SEN3566	ATP-dependent DNA helicase		●
3827203	T	C	C	C	C	C	C	C	C	C	C	C	SEN3571	sodium:galactoside family symporter							●
3830653	G	G	G	G	G	G	G	G	G	A	G	G	IGS	intergenic space or other non-protein-coding region	●
3831007	A	G	G	G	G	G	G	G	G	G	G	G	IGS	intergenic space or other non-protein-coding region	●
3835449	C	C	C	C	C	C	C	C	C	A	C	C	SEN3580	putative autotransported protein (MisL)													●
3841205	T	C	C	C	C	C	C	C	C	C	C	C	SEN3584	putative inner membrane protein					●
3848429	A	G	G	G	G	G	G	G	G	G	G	G	SEN3589	conserved hypothetical protein														●
3848593	G	G	G	G	G	G	G	G	G	A	G	G	SEN3589	conserved hypothetical protein														●
3848678	C	C	C	C	C	C	C	C	C	T	C	C	SEN3589	conserved hypothetical protein														●
3848937	A	G	G	G	G	G	G	G	G	G	G	G	SEN3590	putative transferase		●
3851645	A	G	G	G	G	G	G	G	G	A	G	G	SEN3593	putative PTS system protein													●
3857086	G	G	G	G	G	G	G	G	G	A	G	G	SEN3597	putative glycosyl hydrolase		●
3860174	G	G	G	G	G	G	G	T	G	G	T	T	SEN3601	putative exported protein													●
3861704	G	A	G	G	A	A	A	G	A	G	G	G	SEN3602	hexosephosphate transport protein							●
3861841	G	G	G	G	G	G	G	A	G	G	A	A	SEN3602	hexosephosphate transport protein							●
3861936	G	G	G	G	G	G	G	G	G	A	G	G	SEN3602	hexosephosphate transport protein							●
3863902	G	G	G	G	G	G	G	G	G	A	G	G	SEN3604	two-component system sensor histidine kinase		●
3864028	G	G	G	G	G	G	G	G	G	C	G	G	SEN3604	two-component system sensor histidine kinase		●
3865646	T	T	T	T	T	T	T	T	T	G	T	T	SEN3605	two-component system response regulator protein						●
3867733	G	G	G	G	G	G	G	G	G	A	G	G	SEN3608	probable permease		●
3870581	C	A	C	C	C	C	C	C	C	C	C	C	SEN3612	acetohydroxy acid synthase I, small subunit		●
3872464	T	C	T	T	C	C	C	T	C	T	T	T	SEN3613	ilvBN operon attenuator peptide						●
3872863	T	C	C	C	C	C	C	T	C	T	T	T	IGS	intergenic space or other non-protein-coding region	●
3882118	A	G	G	G	G	G	G	G	G	G	G	G	IGS	intergenic space or other non-protein-coding region	●
3894076	G	G	G	G	G	G	G	G	G	T	G	G	SEN3636	probable cytochrome c peroxidase		●
3908749	C	C	C	C	C	C	C	T	C	C	T	T	IGS	intergenic space or other non-protein-coding region	●
3908755	A	A	A	A	T	T	T	A	A	A	A	A	IGS	intergenic space or other non-protein-coding region	●
3922232	T	C	C	C	C	C	C	C	C	T	C	C	SEN3659	putative membrane protein					●
3924154	G	T	T	T	T	T	T	T	T	G	T	T	SEN3660	thiophene and furan oxidation protein													●
3925772	G	G	G	G	A	A	A	G	G	G	G	G	SEN3662	putative LysR-family transcriptional regulator						●
3935254	A	G	G	G	G	G	G	G	G	A	G	G	SEN3672	probable PTS system permease		●
3939884	A	G	G	G	G	G	G	G	G	G	G	G	SEN3675	glucosamine--fructose-6-phosphate aminotransferase		●
3944201	C	C	C	C	T	T	T	C	C	C	C	C	SEN3678	ATP synthase epsilon subunit		●
3944202	C	C	C	C	T	T	T	C	C	C	C	C	SEN3678	ATP synthase epsilon subunit		●
3950513	T	C	T	T	C	C	C	T	C	T	T	T	IGS	intergenic space or other non-protein-coding region	●
3960325	C	T	C	C	T	T	T	C	T	C	C	C	SEN3694	membrane transport protein					●
3960649	A	A	A	A	A	A	A	A	A	C	A	A	SEN3694	membrane transport protein					●
3961270	C	C	C	C	C	C	C	T	C	C	T	T	SEN3694	membrane transport protein					●
3962685	T	T	T	T	T	T	T	T	T	G	T	T	SEN3696	high affinity ribose transport protein							●
3963118	G	G	G	G	G	G	G	G	G	A	G	G	SEN3696	high affinity ribose transport protein							●
3969280	G	G	G	G	G	G	G	G	G	A	G	G	IGS	intergenic space or other non-protein-coding region	●
3975908	C	C	C	C	C	C	C	C	C	T	C	C	IGS	intergenic space or other non-protein-coding region	●
3975910	C	C	C	C	C	C	C	C	C	T	C	C	IGS	intergenic space or other non-protein-coding region	●
3978429	A	A	A	A	A	A	A	A	A	G	A	A	SEN3706	Putative competence protein (chelatase)													●
3987057	T	C	C	C	C	C	C	C	C	C	C	C	SEN3714	LysR-family regulatory protein for ilvC expression						●
3988710	C	C	C	C	C	C	C	C	C	T	C	C	SEN3715	ketol-acid reductoisomerase		●
3989333	T	T	T	T	T	T	T	T	T	C	T	T	SEN3716	peptidyl-prolyl cis-trans isomerase C		●
4000925	A	A	A	A	A	A	A	A	A	G	A	A	SEN3726	UDP-ManNAc dehydrogenase		●
4014537	C	C	C	C	T	T	T	C	C	C	C	C	SEN3737	conserved hypothetical protein														●
4018775	C	T	T	T	T	T	T	T	T	C	T	T	SEN3740	adenylate cyclase		●
4022762	G	G	G	G	G	G	G	G	G	A	G	G	SEN3746	integrase/recombinase		●
4027864	A	A	A	A	A	A	A	A	A	G	A	A	SEN3749	magnesium and cobalt transport protein							●
4029686	C	G	G	G	G	G	G	G	G	G	G	G	SEN3750	chloramphenicol-sensitive protein RarD													●
4042373	C	C	C	C	C	C	C	C	T	C	C	C	SEN3761	putative regulatory protein						●
4043541	T	C	C	C	C	C	C	C	C	C	C	C	IGS	intergenic space or other non-protein-coding region	●
4050259	C	T	T	T	T	T	T	T	T	T	T	T	SEN3770	sec-independent protein translocase protein		●
4051166	A	A	A	A	A	A	A	A	A	G	A	A	SEN3771	putative deoxyribonuclease		●
4051393	T	C	C	C	C	C	C	C	C	C	C	C	SEN3771	putative deoxyribonuclease		●
4059155	G	A	A	A	A	A	A	A	A	A	A	A	SEN3777	large (alpha) subunit of the fatty acid-oxidizing multienzyme complex													●
4062259	C	C	C	C	C	C	C	C	C	T	C	C	SEN3779	conserved hypothetical protein														●
4073920	G	G	G	G	G	G	G	G	G	T	G	G	SEN3787	putative acyltransferase		●
4079721	C	A	C	C	C	C	C	C	C	C	C	C	SEN3791	conserved hypothetical protein														●
4081346	C	C	C	C	C	C	C	C	C	A	C	C	IGS	intergenic space or other non-protein-coding region	●
4081680	C	C	C	C	C	C	C	A	C	C	A	A	SEN3793	Two-component system, response regulator						●
4092030	A	T	T	T	T	T	T	T	T	A	T	T	SEN3801	hypothetical protein														●
4097448	C	C	G	G	G	G	C	C	C	C	C	C	IGS	intergenic space or other non-protein-coding region	●
4100631	G	A	A	A	A	A	A	A	A	A	A	A	SEN3809	conserved hypothetical protein														●
4112111	A	G	G	G	G	G	G	G	G	G	G	G	SEN3824	formate dehydrogenase-O gamma subunit		●
4114221	G	A	A	A	A	A	A	A	A	G	A	A	SEN3826	formate dehydrogenase-O, major subunit		●
4117033	G	G	G	G	G	G	G	G	G	A	G	G	SEN3827	FdhD protein													●
4118999	T	C	C	C	C	C	C	C	C	C	C	C	IGS	intergenic space or other non-protein-coding region	●
4119650	C	A	A	A	A	A	A	A	A	A	A	A	SEN3830	putative lipoprotein													●
4122555	C	C	C	C	C	C	C	T	C	C	T	T	SEN3834	conserved hypothetical protein														●
4122556	C	C	C	C	C	C	C	T	C	C	T	T	SEN3834	conserved hypothetical protein														●
4124127	C	C	C	C	C	C	C	C	C	T	C	C	SEN3836	rhamnulose-1-phosphate aldolase (ec 4.1.2.19)		●
4131311	A	A	A	A	A	A	A	A	A	G	A	A	IGS	intergenic space or other non-protein-coding region	●
4136812	C	A	C	C	A	A	A	C	A	C	C	C	SEN3848	two-component sensor kinase protein		●
4144132	T	C	C	C	C	C	C	C	C	C	C	C	SEN3855	putative sugar transport protein							●
4146218	A	A	G	G	A	A	A	A	A	A	A	A	SEN3857	hypothetical protein														●
4146733	C	C	C	C	C	C	C	C	C	T	C	C	SEN3857	hypothetical protein														●
4151584	A	A	A	A	A	A	C	A	A	A	A	A	IGS	intergenic space or other non-protein-coding region	●
4171420	A	A	A	A	A	A	A	A	A	C	A	A	IGS	intergenic space or other non-protein-coding region	●
4172085	T	C	C	C	C	C	C	C	C	T	C	C	SEN3885	primosomal protein replication factor													●
4172364	A	C	C	C	C	C	C	C	C	A	C	C	SEN3885	primosomal protein replication factor													●
4180228	G	G	G	G	A	A	A	G	G	G	G	G	SEN3891	bifunctional aspartokinase II/homoserine dehydrogenase II		●
4184179	C	A	A	A	A	A	A	A	A	C	A	A	SEN3894	conserved hypothetical protein														●
4185308	A	G	G	G	G	G	G	G	G	A	G	G	SEN3895	conserved hypothetical protein														●
4191321	G	A	A	A	A	A	A	A	A	G	A	A	SEN3899	5,10 methylenetetrahydrofolate reductase		●
4196632	C	C	C	C	C	C	C	C	C	T	C	C	SEN3903	putative transaldolase		●
4204358	A	A	A	A	A	A	A	A	A	G	A	A	SEN3910	PTS system, component IIB													●
4205565	C	C	C	C	C	C	C	T	C	C	T	T	IGS	intergenic space or other non-protein-coding region	●												●
4207547	C	C	C	C	C	C	C	C	C	T	C	C	IGS	intergenic space or other non-protein-coding region	●
4229084	G	G	G	G	G	G	G	A	G	G	A	A	SEN3926	UDP-N-acetylenolpyruvoylglucosamine reductase		●
4232441	C	C	C	C	C	C	C	C	C	T	C	C	IGS	intergenic space or other non-protein-coding region	●
4232939	C	C	C	C	T	T	T	C	C	C	C	C	SEN3930	elongation factor tu (ef-tu) (p-43)													●
4232942	C	C	C	C	T	T	T	C	C	C	C	C	SEN3930	elongation factor tu (ef-tu) (p-43)													●
4232945	C	C	C	C	T	T	T	C	C	C	C	C	SEN3930	elongation factor tu (ef-tu) (p-43)													●
4240509	A	G	A	A	A	A	A	A	G	A	A	A	SEN3937	DNA-directed RNA polymerase, beta-subunit		●
4252078	C	T	T	T	T	T	T	T	T	C	T	T	SEN3949	thiamine-phosphate pyrophosphorylase		●
4257290	T	C	T	T	T	T	T	T	T	T	T	T	SEN3953	uroporphyrinogen decarboxylase		●
4261708	A	G	G	G	G	G	G	G	G	G	G	G	SEN3959	two-component system sensor protein													●
4271714	A	A	A	A	A	A	A	A		C	A	A	IGS	intergenic space or other non-protein-coding region	●
4271785	G	G	C	G	C	C	C	C		C	C	C	IGS	intergenic space or other non-protein-coding region	●
4274154	G	G	G	G	G	G	G	G	G	A	G	G	SEN3965	malate synthase A		●
4274880	G	G	C	C	G	G	G	G	G	G	G	G	SEN3965	malate synthase A		●
4284526	G	G	G	G	G	G	G	G	G	T	G	G	SEN3972	putative membrane protein					●
4284733	G	A	G	G	A	A	A	G	A	G	G	G	SEN3972	putative membrane protein					●
4292691	T	T	C	C	T	T	T	T	T	T	T	T	IGS	intergenic space or other non-protein-coding region	●
4295373	G	A	A	A	A	A	A	A	A	A	A	A	SEN3985	putative regulatory protein						●
4296365	T	T	C	C	T	T	T	T	T	T	T	T	SEN3986	lysine-sensitive aspartokinase III		●
4296502	G	G	G	G	G	G	G	G	G	C	G	G	SEN3986	lysine-sensitive aspartokinase III		●
4299019	C	C	C	C	C	C	C	C	C	T	C	C	SEN3987	glucose-6-phosphate isomerase		●
4310718	T	T	T	T	T	T	T	T	T	C	T	T	IGS	intergenic space or other non-protein-coding region	●
4317417	C	C	C	C	C	C	C	C	C	T	C	C	SEN4007	putative DNA-damage-inducible membrane protein					●
4325158	T	T	T	C	T	T	T	T	T	T	T	T	SEN4015	replicative DNA helicase		●
4327294	C	C	C	C	C	C	C	A	C	C	A	A	SEN4017	aromatic-amino-acid aminotransferase		●
4340616	G	A	A	A	A	A	A	A	A	A	A	A	SEN4030	large repetitive protein													●
4345761	A	A	A	A	G	A	A	A	A	A	A	A	SEN4030	large repetitive protein													●
4348398	A	G	G	G	G	G	G	G	G	G	G	G	SEN4030	large repetitive protein													●
4361002	A	A	A	A	C	A	C	A	A	A	A	A	SEN4034	putative exported protein													●
4367676	A	A	A	A	A	A	A	A	A	T	A	A	SEN4041	putative membrane protein					●
4372231	T	G	G	G	G	G	G	G	G	G	G	G	SEN4045	acetyl-coenzyme A synthetase		●
4379768	G	G	G	G	G	G	G	G	G	A	G	G	SEN4053	NrfG protein													●
4383818	C	C	C	C	C	C	C	C	C	T	C	C	SEN4056	formate dehydrogenase H		●
4385052	A	A	A	A	A	A	A	A	A	G	A	A	IGS	intergenic space or other non-protein-coding region	●
4387129	G	G	G	G	G	G	G	G	G	T	G	G	SEN4059	conserved hypothetical protein														●
4390745	C	C	C	C	C	C	C	C	C	A	C	C	SEN4062	two-component sensor kinase		●
4393848	C	C	C	C	C	C	C	C	C	T	C	C	SEN4065	putative amino acid permease		●
4403554	G	A	A	A	A	A	A	A	A	G	A	A	SEN4072	fumarate hydratase class I		●
4404944	C	C	C	C	C	C	C	C	C	T	C	C	SEN4073	anaerobic C4-dicarboxylate transporter							●
4408434	T	T	T	T	T	T	T	T	T	G	T	T	SEN4076	two-component sensor kinase		●
4417408	C	T	T	T	T	T	T	T	T	T	T	T	IGS	intergenic space or other non-protein-coding region	●
4421859	A	G	G	G	G	G	G	G	G	G	G	G	IGS	intergenic space or other non-protein-coding region	●
4424288	A	A	A	A	A	A	A	A	A	G	A	A	SEN4093	thiol:disulfide interchange protein DsbD							●
4424599	A	A	A	A	A	A	A	A	A	G	A	A	SEN4094	periplasmic divalent cation tolerance protein CutA													●
4429610	C	T	C	C	T	T	T	C	T	C	C	C	SEN4098	putative permease		●
4431985	C	C	C	C	C	C	C	C	C	A	C	C	SEN4100	GroEL protein													●
4433551	C	C	C	C	C	C	C	C	C	T	C	C	SEN4102	hypothetical protein														●
4436213	A	A	A	A	A	A	A	C	A	A	C	C	SEN4107	transcriptional regulatory protein						●
4437462	C	C	C	C	C	C	C	C	C	T	C	C	SEN4109	putative lipoprotein													●
4438493	A	A	A	A	A	A	A	A	A	T	A	A	SEN4111	fumarate reductase complex subunit C; membrane anchor polypeptide		●
4441219	A	A	A	A	A	A	A	A	A	T	A	A	IGS	intergenic space or other non-protein-coding region	●
4442343	G	C	C	C	C	C	C	C	C	G	C	C	SEN4114	lysyl-tRNA synthetase		●
4446101	G	G	G	G	G	G	G	G	G	A	G	G	SEN4117	putative membrane protein					●
4446310	A	A	A	A	A	A	A	G	A	A	G	G	SEN4117	putative membrane protein					●
4449261	C	C	C	C	C	C	C	C	C	T	C	C	SEN4119	putative membrane protein					●
4452331	A	A	A	A	G	G	G	A	A	A	A	A	IGS	intergenic space or other non-protein-coding region	●	●
4456956	A	G	G	G	G	G	G	G	G	G	G	G	SEN4125	N-acetylmuramoyl-L-alanine amidase													●
4463873	A	T	A	A	T	T	T	A	T	A	A	A	SEN4131	HflC protein					●
4472662	G	A	A	A	A	A	A	A	A	G	A	A	SEN4140	putative membrane protein														●
4476625	T	C	C	C	C	C	C	C	C	C	C	C	SEN4144	hypothetical protein														●
4476736	C	C	C	C	C	C	C	C	C	T	C	C	SEN4144	hypothetical protein														●
4476943	G	G	G	G	G	G	G	G	G	A	G	G	IGS	intergenic space or other non-protein-coding region	●												●
4477199	T	C	C	C	C	C	C	C	C	C	C	C	SEN4145	putative exported protein														●
4480295	A	C	A	A	A	A	A	A	A	A	A	A	IGS	intergenic space or other non-protein-coding region	●													●
4485200	C	G	G	G	G	G	G	G	G	G	G	G	SEN4155	conserved hypothetical protein							●
4491461	C	T	C	C	T	T	T	C	T	C	C	C	SEN4164	D-serine/D-alanine/glycine transporter					●
4495815	A	A	A	A	A	A	A	A	A	G	A	A	SEN4168	putative membrane protein														●
4496647	G	A	G	G	G	G	G	G	A	G	G	G	SEN4169	conserved hypothetical protein		●
4498581	T	G	G	G	G	G	G	G	G	G	G	G	SEN4171	2',3'-cyclic-nucleotide 2'-phosphodiesterase		●
4501767	G	G	G	G	G	G	G	G	G	T	G	G	IGS	intergenic space or other non-protein-coding region	●												●
4504694	T	C	C	C	C	C	C	C	C	C	C	C	SEN4178	putative exported protein													●
4507447	A	A	A	A	A	A	A	A	A	C	A	A	SEN4179	putative exported protein													●
4508210	C	C	C	C	C	C	C	C	C	T	C	C	SEN4179	putative exported protein														●
4510358	C	C	C	C	C	C	C	C	C	T	C	C	SEN4181	putative sugar transporter							●
4512570	G	A	A	A	A	A	A	A	A	A	A	A	IGS	intergenic space or other non-protein-coding region	●													●
4523218	G	G	G	G	G	G	G	G	G	A	G	G	SEN4195	conserved hypothetical protein		●
4529475	G	T	T	T	T	T	T	T	T	G	T	T	SEN4202	anaerobic ribonucleoside-triphosphate reductase													●
4532245	G	G	G	G	G	G	G	G	G	A	G	G	SEN4204A	PTS system, trehalose-specific IIBC component													●
4532612	A	A	G	G	A	A	A	A	A	A	A	A	SEN4204A	PTS system, trehalose-specific IIBC component													●
4533236	C	T	T	T	T	T	T	T	T	T	T	T	SEN4204A	PTS system, trehalose-specific IIBC component													●
4533286	G	G	G	G	G	G	G	G	G	C	G	G	SEN4204A	PTS system, trehalose-specific IIBC component													●
4537500	C	C	C	C	C	C	C	C	C	T	C	C	IGS	intergenic space or other non-protein-coding region	●
4543776	G	G	G	G	T	T	T	G	G	G	G	G	SEN4217	carbamate kinase	●
4545919	A	A	A	A	A	A	A	A	A	G	A	A	IGS	intergenic space or other non-protein-coding region	●
4558176	A	A	A	A	A	A	A	A	A	C	A	A	SEN4232	putative inner membrane protein					●
4558646	T	T	T	T	T	T	T	T	T	G	T	T	SEN4233	putative inner membrane protein					●
4561026	C	T	C	C	C	C	C	C	T	C	C	C	SEN4235	gnt-ii system l-idonate transporter (l-ido transporter)							●
4575170	C	C	C	C	C	C	C	C	C	T	C	C	SEN4251	fimbrial operon positive regulatory protein						●
4576015	T	T	T	T	T	T	C	T	T	T	T	T	IGS	intergenic space or other non-protein-coding region	●
4576028	T	T	T	T	T	T	C	T	T	T	T	T	IGS	intergenic space or other non-protein-coding region	●
4576061	G	G	G	G	G	G	C	G	G	G	G	G	IGS	intergenic space or other non-protein-coding region	●
4576064	A	A	A	A	A	A	G	A	A	A	A	A	IGS	intergenic space or other non-protein-coding region	●
4576076	A	A	A	A	A	A	G	A	A	A	A	A	IGS	intergenic space or other non-protein-coding region	●
4576082	T	T	T	T	T	T	C	T	T	T	T	T	IGS	intergenic space or other non-protein-coding region	●
4576092	G	G	G	G	G	G	A	G	G	G	G	G	IGS	intergenic space or other non-protein-coding region	●
4576106	A	G	G	G	G	G	G	G	G	A	G	G	IGS	intergenic space or other non-protein-coding region	●
4576123	C	T	T	T	T	T	T	T	T	C	T	T	IGS	intergenic space or other non-protein-coding region	●
4576145	T	C	C	C	C	C	C	C	C	T	C	C	SEN4252	putative gerE-family regulatory protein						●
4576152	T	C	C	C	C	C	C	C	C	T	C	C	SEN4252	putative gerE-family regulatory protein						●
4576171	C	T	T	T	T	T	T	T	T	C	T	T	SEN4252	putative gerE-family regulatory protein						●
4576175	A	G	G	G	G	G	G	G	G	A	G	G	SEN4252	putative gerE-family regulatory protein						●
4576192	T	C	C	C	C	C	C	C	C	T	C	C	SEN4252	putative gerE-family regulatory protein						●
4576196	T	C	C	C	C	C	C	C	C	T	C	C	SEN4252	putative gerE-family regulatory protein						●
4576266	A	G	G	G	G	G	G	G	G	A	G	G	SEN4252	putative gerE-family regulatory protein						●
4576277	T	A	A	A	A	A	A	A	A	T	A	A	SEN4252	putative gerE-family regulatory protein						●
4576335	T	G	G	G	G	G	G	G	G	T	G	G	SEN4252	putative gerE-family regulatory protein						●
4576338	T	A	A	A	A	A	A	A	A	T	A	A	SEN4252	putative gerE-family regulatory protein						●
4576375	C	T	T	T	T	T	T	T	T	C	T	T	SEN4252	putative gerE-family regulatory protein						●
4576384	A	G	G	G	G	G	G	G	G	A	G	G	SEN4252	putative gerE-family regulatory protein						●
4576393	G	A	A	A	A	A	A	A	A	G	A	A	SEN4252	putative gerE-family regulatory protein						●
4576396	T	G	G	G	G	G	G	G	G	T	G	G	SEN4252	putative gerE-family regulatory protein						●
4576417	T	C	C	C	C	C	C	C	C	T	C	C	SEN4252	putative gerE-family regulatory protein						●
4576446	G	A	A	A	A	A	A	A	A	G	A	A	SEN4252	putative gerE-family regulatory protein						●
4576451	G	A	A	A	A	A	A	A	A	G	A	A	SEN4252	putative gerE-family regulatory protein						●
4576463	T	C	C	C	C	C	C	C	C	T	C	C	SEN4252	putative gerE-family regulatory protein						●
4576467	T	C	C	C	C	C	C	C	C	T	C	C	SEN4252	putative gerE-family regulatory protein						●
4576472	A	G	G	G	G	G	G	G	G	A	G	G	SEN4252	putative gerE-family regulatory protein						●
4576817	G	A	A	A	A	A	A	A	A	G	A	A	SEN4253	Thiol:disulfide interchange protein							●
4576831	T	C	C	C	C	C	C	C	C	T	C	C	SEN4253	Thiol:disulfide interchange protein							●
4576842	T	C	C	C	C	C	C	C	C	T	C	C	SEN4253	Thiol:disulfide interchange protein							●
4576861	C	T	T	T	T	T	T	T	T	C	T	T	SEN4253	Thiol:disulfide interchange protein							●
4576863	A	T	T	T	T	T	T	T	T	A	T	T	SEN4253	Thiol:disulfide interchange protein							●
4576870	A	G	G	G	G	G	G	G	G	A	G	G	SEN4253	Thiol:disulfide interchange protein							●
4576873	A	C	C	C	C	C	C	C	C	A	C	C	SEN4253	Thiol:disulfide interchange protein							●
4576888	T	C	C	C	C	C	C	C	C	T	C	C	SEN4253	Thiol:disulfide interchange protein							●
4576915	G	A	A	A	A	A	A	A	A	G	A	A	SEN4253	Thiol:disulfide interchange protein							●
4576926	C	A	A	A	A	A	A	A	A	C	A	A	SEN4253	Thiol:disulfide interchange protein							●
4576954	C	A	A	A	A	A	A	A	A	C	A	A	SEN4253	Thiol:disulfide interchange protein							●
4576967	A	G	G	G	G	G	G	G	G	A	G	G	SEN4253	Thiol:disulfide interchange protein							●
4576983	A	G	G	G	G	G	G	G	G	A	G	G	SEN4253	Thiol:disulfide interchange protein							●
4577021	A	T	T	T	T	T	T	T	T	A	T	T	SEN4253	Thiol:disulfide interchange protein							●
4577036	A	G	G	G	G	G	G	G	G	A	G	G	SEN4253	Thiol:disulfide interchange protein							●
4577050	T	C	C	C	C	C	C	C	C	T	C	C	SEN4253	Thiol:disulfide interchange protein							●
4577076	T	T	T	T	T	T	T	C	T	T	C	C	SEN4253	Thiol:disulfide interchange protein							●
4577082	A	A	A	A	A	A	A	G	A	A	G	G	SEN4253	Thiol:disulfide interchange protein							●
4577089	G	G	G	G	G	G	G	C	G	G	C	C	SEN4253	Thiol:disulfide interchange protein							●
4577121	A	A	A	A	A	A	A	A	A	A	G	A	SEN4253	Thiol:disulfide interchange protein							●
4577122	A	A	A	A	A	A	A	A	A	A	G	A	SEN4253	Thiol:disulfide interchange protein							●
4577157	G	G	G	G	G	G	G	C	G	G	G	G	SEN4253	Thiol:disulfide interchange protein							●
4577158	G	G	G	G	G	G	G	C	G	G	G	G	SEN4253	Thiol:disulfide interchange protein							●
4577219	T	T	T	T	T	T	T	C	T	T	C	T	SEN4253	Thiol:disulfide interchange protein							●
4577220	T	T	T	T	T	T	T	C	T	T	C	T	SEN4253	Thiol:disulfide interchange protein							●
4577278	C	T	T	T	T	T	T	T	T	T	T	T	SEN4253	Thiol:disulfide interchange protein							●
4577279	C	T	T	T	T	T	T	T	T	T	T	T	SEN4253	Thiol:disulfide interchange protein							●
4577297	A	G	G	G	G	G	G	G	G	G	G	G	SEN4253	Thiol:disulfide interchange protein							●
4577298	A	G	G	G	G	G	G	G	G	G	G	G	SEN4253	Thiol:disulfide interchange protein							●
4577299	C	T	T	T	T	T	T	T	T	T	T	T	SEN4253	Thiol:disulfide interchange protein							●
4577300	C	T	T	T	T	T	T	T	T	T	T	T	SEN4253	Thiol:disulfide interchange protein							●
4577335	T	C	C	C	C	C	C	C	C	C	C	C	SEN4253	Thiol:disulfide interchange protein							●
4577336	T	C	C	C	C	C	C	C	C	C	C	C	SEN4253	Thiol:disulfide interchange protein							●
4577345	C	C	C	C	C	C	C	C	C	T	C	C	SEN4253	Thiol:disulfide interchange protein							●
4577346	C	C	C	C	C	C	C	C	C	T	C	C	SEN4253	Thiol:disulfide interchange protein							●
4577693	A	A	A	A	A	A	A	A	A	A	G	A	SEN4254	putative outer membrane protein					●
4577749	C	C	C	C	C	C	C	C	C	A	C	C	SEN4254	putative outer membrane protein					●
4577912	A	A	A	A	A	A	A	A	A	A	G	A	SEN4254	putative outer membrane protein					●
4577991	A	A	A	A	A	A	A	A	A	A	G	A	SEN4254	putative outer membrane protein					●
4578035	G	G	G	G	G	G	G	G	G	G	A	G	SEN4254	putative outer membrane protein					●
4578100	A	A	A	A	A	A	A	A	A	A	A	G	SEN4254	putative outer membrane protein					●
4578232	A	C	A	A	A	A	A	A	A	A	A	A	SEN4254	putative outer membrane protein					●
4578294	A	G	A	G	A	A	A	A	A	A	A	A	SEN4254	putative outer membrane protein					●
4578403	T	G	T	G	T	T	T	T	T	T	T	T	SEN4254	putative outer membrane protein					●
4582162	T	C	C	C	C	C	C	C	C	C	C	C	IGS	intergenic space or other non-protein-coding region	●
4586765	A	G	G	G	G	G	G	G	G	A	G	G	SEN4264	hypothetical protein						●								●
4588699	C	C	C	C	C	C	C	C	C	T	C	C	SEN4267	uxu operon transcriptional regulator						●
4593284	T	T	T	T	T	T	T	T	T	C	T	T	SEN4272	probable transcriptional activator						●
4596587	A	G	G	G	G	G	G	G	G	G	G	G	IGS	intergenic space or other non-protein-coding region	●
4597112	G	T	T	T	T	T	T	T	T	G	T	T	SEN4276	putative membrane protein					●
4598111	T	T	T	T	T	T	T	C	T	T	C	C	IGS	intergenic space or other non-protein-coding region	●
4598565	C	A	A	A	A	A	A	A	A	A	A	A	SEN4277	putative membrane protein					●
4598685	C	C	T	T	C	C	C	C	C	C	C	C	SEN4277	putative membrane protein					●
4602007	T	C	C	C	C	C	C	C	C	T	C	C	SEN4279	putative membrane protein					●
4606277	G	G	G	G	G	G	G	G	G	A	G	G	SEN4284	Type I restriction-modification system subunit R													●
4612016	T	C	C	C	C	C	C	C	C	C	C	C	IGS	intergenic space or other non-protein-coding region	●
4615915	A	G	G	G	G	G	G	G	G	A	G	G	SEN4292	putative Type I restriction enzyme													●
4623826	C	G	C	C	C	C	C	C	G	C	C	C	SEN4298	methyl-accepting chemotaxis protein												●
4626878	A	G	G	G	G	G	G	G	G	A	G	G	SEN4299	putative transcriptional regulatory protein						●
4629073	T	G	G	G	G	G	G	G	G	G	G	G	SEN4303	PTS transport system, IID component							●
4636540	G	A	G	G	A	A	A	G	A	G	G	G	SEN4310	putative membrane protein					●
4642799	C	T	T	T	T	T	T	T	T	T	T	T	SEN4317	conserved hypothetical protein														●
4643121	G	G	A	A	G	G	G	G	G	G	G	G	IGS	intergenic space or other non-protein-coding region	●
4647959	T	T	T	T	T	T	T	T	T	G	T	T	IGS	intergenic space or other non-protein-coding region	●
4648753	G	G	G	G	G	G	G	G	G	A	G	G	IGS	intergenic space or other non-protein-coding region	●
4649872	G	G	G	G	G	G	G	G	G	T	G	G	SEN4324	conserved hypothetical protein														●
4653196	G	G	A	A	G	G	G	G	G	G	G	G	SEN4327	conserved hypothetical protein														●
4655739	G	T	T	T	T	T	T	T	T	G	T	T	SEN4329	thymidine phosphorylase		●
4676241	C	C	C	C	C	C	C	C	C	T	C	C	SEN4347	putative fimbrial subunit			●
4680864	T	C	T	T	C	C	C	T	C	T	T	T	SEN4350	putative fimbrial chaperone protein			●
4683887	G	A	A	A	A	A	A	A	A	A	A	A	SEN4354	global response regulator						●
															285	368	23	3	105	87	110	3	11	6	3	5	198	121	25	6	1	1360
	Key	A, C, T, or G	Nucleotide at this site is identical to the reference P125109 strain genome
		A, C, T, or G	Nucleotide at this site is distinct from the reference P125109 strain genome
